# Supplementary material for: Machine learning to attribute the source of Campylobacter infections in the United States: A retrospective analysis of national surveillance data
Source: J Infect. Author manuscript; Available in PMC 2025 Jul 4. (PMC7617841; doi:10.1016/j.jinf.2024.106265)
Supplement: supplementary [file EMS206513-supplement-supplementary.zip]

Archive with 2 entries (2 files):
- 1-s2.0-S0163445324001993-mmc1.pdf
- 1-s2.0-S0163445324001993-mmc2.xlsx
