# Supplementary material for: Machine learning to attribute the source of Campylobacter infections in the United States: A retrospective analysis of national surveillance data
Source: J Infect. Author manuscript; Available in PMC 2025 Jul 4. (PMC7617841; doi:10.1016/j.jinf.2024.106265)
Supplement: supplementary [file EMS206513-supplement-supplementary.zip › 1-s2.0-S0163445324001993-mmc2.xlsx]

## Sheet: TableS1
Table S1: Campylobacter spp. isolate genomes sequencd by the CDC up to 2019.								1954
	Strain_id	File	SRA_accession	SRA_bioproject	Center_name	collected_by	pubMLST_id	HSS	Year	Species	Genome size (bp)	Contigs	N50	ST (MLST)	clonal_complex (MLST)			Clinical dataset	(n=)
	PNUSAC009102	GCA_006224905_1	SRR9200706	PRJNA239251	PULSENET	SC	80971	HHS Region 4	1954	C. jejuni	1706196	65	95019	1294	ST-21CC			C. jejuni	8160	0.921409
	PNUSAC008345	GCA_004911475_1	SRR8756000	PRJNA239251	EDLB-CDC	CDC	88294	HHS Region 5	1998	C. jejuni	1592609	128	26134	137	ST-45CC			C. coli	696	0.0785908
	PNUSAC008284	GCA_004911255_1	SRR8755985	PRJNA239251	EDLB-CDC	CDC	88305	HHS Region 5	1998	C. jejuni	1598319	84	33206	137	ST-45CC			Total	8856
	PNUSAC008285	GCA_004910715_1	SRR8755947	PRJNA239251	EDLB-CDC	CDC	88331	HHS Region 5	1998	C. jejuni	1599544	84	32658	137	ST-45CC
	PNUSAC008291	GCA_004910695_1	SRR8755943	PRJNA239251	EDLB-CDC	CDC	88333	HHS Region 5	1998	C. jejuni	1578495	127	22542	137	ST-45CC
	PNUSAC008287	GCA_004910475_1	SRR8755976	PRJNA239251	EDLB-CDC	CDC	88344	HHS Region 5	1998	C. jejuni	1573973	157	17310	137	ST-45CC
	PNUSAC008292	GCA_004909775_1	SRR8755942	PRJNA239251	EDLB-CDC	CDC	88376	HHS Region 5	1998	C. jejuni	1627585	98	32428	3	ST-49CC
	PNUSAC008286	GCA_004909755_1	SRR8755941	PRJNA239251	EDLB-CDC	CDC	88377	HHS Region 5	1998	C. jejuni	1647553	114	30117	21	ST-21CC
	PNUSAC008288	GCA_004906955_1	SRR8755937	PRJNA239251	EDLB-CDC	CDC	88429	HHS Region 5	1998	C. jejuni	1587484	99	31140	137	ST-45CC
	PNUSAC008290	GCA_004906915_1	SRR8755935	PRJNA239251	EDLB-CDC	CDC	88430	HHS Region 5	1998	C. jejuni	1603612	163	17936	45	ST-45CC
	PNUSAC006878	GCA_004823585_1	SRR8197232	PRJNA239251	EDLB-CDC	CDC	89886	HHS Region 5	2001	C. jejuni	1714557	101	37311	48	ST-48CC
	PNUSAC000223	GCA_005138265_1	SRR3092138	PRJNA239251	EDLB-CDC	CDC	70519	HHS Region 3	2002	C. jejuni	1658765	80	72339	52	ST-52CC
	PNUSAC000209	GCA_005138225_1	SRR3109992	PRJNA239251	EDLB-CDC	CDC	84539	HHS Region 10	2002	C. jejuni	1658765	80	72339	982	ST-21CC
	PNUSAC008301	GCA_004911315_1	SRR8755997	PRJNA239251	EDLB-CDC	CDC	88302	HHS Region 5	2002	C. jejuni	1684233	143	23201	22	ST-22CC
	PNUSAC008300	GCA_004910955_1	SRR8755969	PRJNA239251	EDLB-CDC	CDC	88320	HHS Region 5	2002	C. jejuni	1667361	201	14946	22	ST-22CC
	PNUSAC008299	GCA_004910735_1	SRR8755948	PRJNA239251	EDLB-CDC	CDC	88332	HHS Region 5	2002	C. jejuni	1686741	125	27364	22	ST-22CC
	PNUSAC008293	GCA_004910415_1	SRR8755978	PRJNA239251	EDLB-CDC	CDC	88347	HHS Region 5	2002	C. jejuni	1626474	102	34716	929	ST-257CC
	PNUSAC008294	GCA_004910115_1	SRR8755974	PRJNA239251	EDLB-CDC	CDC	88362	HHS Region 5	2002	C. jejuni	1744401	84	46717	982	ST-21CC
	PNUSAC008302	GCA_004909915_1	SRR8755990	PRJNA239251	EDLB-CDC	CDC	88371	HHS Region 5	2002	C. jejuni	1688583	137	24013	22	ST-22CC
	PNUSAC008296	GCA_004909715_1	SRR8755902	PRJNA239251	EDLB-CDC	CDC	88378	HHS Region 5	2002	C. coli	1738375	155	31397	10667	CC828
	PNUSAC008298	GCA_004909655_1	SRR8755899	PRJNA239251	EDLB-CDC	CDC	88379	HHS Region 5	2002	C. coli	1759891	309	11422	10667	CC828
	PNUSAC008295	GCA_004909635_1	SRR8755901	PRJNA239251	EDLB-CDC	CDC	88380	HHS Region 5	2002	C. coli	1755402	123	29098	1068	CC828
	PNUSAC000201	GCA_005085565_1	SRR3083425	PRJNA239251	EDLB-CDC	CDC	85527	HHS Region 5	2003	C. jejuni	1640861	17	153924	48	ST-48CC
	PNUSAC000221	GCA_005085505_1	SRR3083424	PRJNA239251	EDLB-CDC	CDC	85528	HHS Region 5	2003	C. jejuni	1698466	38	86407	48	ST-48CC
	PNUSAC003039	GCA_004978665_1	SRR6232419	PRJNA239251	EDLB-CDC	CDC	87236	HHS Region 8	2003	C. jejuni	1818405	48	133616	1911	ST-21CC
	PNUSAC000220	GCA_004928355_1	SRR3057088	PRJNA239251	EDLB-CDC	CDC	88000	HHS Region 5	2003	C. coli	1757523	35	145935	902	CC828
	PNUSAC004563	GCA_005365265_1	SRR7705337	PRJNA239251	EDLB-CDC	MT	81527	HHS Region 8	2004	C. jejuni	1714047	46	71991	806	ST-21CC
	PNUSAC005472	GCA_005342125_1	SRR7611027	PRJNA239251	EDLB-CDC	MT	81893	HHS Region 8	2004	C. jejuni	1796247	26	180515	806	ST-21CC
	PNUSAC004280	GCA_005338945_1	SRR7525199	PRJNA239251	EDLB-CDC	CDC	81939	HHS Region 8	2004	C. jejuni	1707768	70	53106	806	ST-21CC
	PNUSAC004281	GCA_005336825_1	SRR7517838	PRJNA239251	EDLB-CDC	CDC	81961	HHS Region 4	2004	C. jejuni	1749995	54	98061	48	ST-48CC
	PNUSAC004193	GCA_005169265_1	SRR7089368	PRJNA239251	EDLB-CDC	MT	83955	HHS Region 4	2004	C. jejuni	1663264	43	78340	572	ST-206CC
	PNUSAC004345	GCA_005077085_1	SRR7124558	PRJNA239251	EDLB-CDC	MT	85727	HHS Region 8	2004	C. jejuni	1746712	48	76248	806	ST-21CC
	PNUSAC004055	GCA_005059065_1	SRR7179708	PRJNA239251	EDLB-CDC	CDC	86049	HHS Region 8	2004	C. jejuni	1728909	56	85554	2123	ST-362CC
	PNUSAC003044	GCA_005053065_1	SRR6232453	PRJNA239251	EDLB-CDC	CDC	86156	HHS Region 8	2004	C. jejuni	1650016	30	121849	45	ST-45CC
	PNUSAC000911	GCA_005175645_1	SRR4280276	PRJNA239251	EDLB-CDC	CDC	83821	HHS Region 8	2005	C. jejuni	1624984	80	50512	8	ST-21CC
	PNUSAC000561	GCA_005103705_1	SRR3922143	PRJNA239251	EDLB-CDC	CDC	85112	HHS Region 8	2005	C. jejuni	1673274	19	181063	21	ST-21CC
	PNUSAC001952	GCA_004952505_1	SRR5578881	PRJNA239251	EDLB-CDC	CDC	87597	HHS Region 8	2005	C. jejuni	1641586	38	86535	8	ST-21CC
	PNUSAC001946	GCA_004952445_1	SRR5578878	PRJNA239251	EDLB-CDC	CDC	87600	HHS Region 7	2005	C. jejuni	1658113	32	115897	21	ST-21CC
	PNUSAC004275	GCA_005200175_1	SRR7124559	PRJNA239251	EDLB-CDC	CDC	83359	HHS Region 8	2006	C. jejuni	1661415	53	52678	45	ST-45CC
	PNUSAC003376	GCA_004987705_1	SRR6363405	PRJNA239251	EDLB-CDC	CDC	87005	HHS Region 8	2006	C. jejuni	1715326	83	51309	403	ST-403CC
	PNUSAC004489	GCA_005353985_1	SRR7663554	PRJNA239251	EDLB-CDC	CDC	81631	HHS Region 5	2007	C. jejuni	1754785	25	159245	45	ST-45CC
	PNUSAC004440	GCA_005301185_1	SRR7233588	PRJNA239251	EDLB-CDC	CDC	82562	HHS Region 5	2007	C. jejuni	1696868	95	60258	922	ST-21CC
	PNUSAC009043	GCA_005219665_1	SRR8914694	PRJNA239251	EDLB-CDC	CDC	83103	HHS Region 8	2007	C. jejuni	1864562	25	184558	806	ST-21CC
	PNUSAC008424	GCA_005216845_1	SRR8979617	PRJNA239251	EDLB-CDC	NE	83125	HHS Region 7	2007	C. jejuni	1843422	34	183201	45	ST-45CC
	PNUSAC004502	GCA_005199515_1	SRR7223317	PRJNA239251	EDLB-CDC	CDC	83405	HHS Region 5	2007	C. jejuni	1755846	92	53025	922	ST-21CC
	PNUSAC004514	GCA_005198195_1	SRR7223327	PRJNA239251	EDLB-CDC	CDC	83426	HHS Region 5	2007	C. jejuni	1797183	119	31265	400	ST-353CC
	PNUSAC004492	GCA_005197995_1	SRR7214066	PRJNA239251	EDLB-CDC	CDC	83433	HHS Region 5	2007	C. jejuni	1606899	174	16210	22	ST-22CC
	PNUSAC004508	GCA_005197915_1	SRR7223344	PRJNA239251	EDLB-CDC	CDC	83434	HHS Region 5	2007	C. jejuni	1822491	70	55324	10485	Unassigned
	PNUSAC004519	GCA_005197795_1	SRR7223318	PRJNA239251	EDLB-CDC	CDC	83435	HHS Region 5	2007	C. jejuni	1715154	94	34000	929	ST-257CC
	PNUSAC004462	GCA_005197695_1	SRR7214020	PRJNA239251	EDLB-CDC	CDC	83439	HHS Region 5	2007	C. jejuni	1770139	102	50223	50	ST-21CC
	PNUSAC004252	GCA_005197595_1	SRR7214071	PRJNA239251	EDLB-CDC	CDC	83443	HHS Region 5	2007	C. jejuni	1857447	107	48224	2862	ST-21CC
	PNUSAC004505	GCA_005197555_1	SRR7223343	PRJNA239251	EDLB-CDC	CDC	83444	HHS Region 5	2007	C. jejuni	1706651	108	31553	45	ST-45CC
	PNUSAC004517	GCA_005197525_1	SRR7223308	PRJNA239251	EDLB-CDC	CDC	83445	HHS Region 5	2007	C. jejuni	1624845	111	31637	462	ST-353CC
	PNUSAC004497	GCA_005197335_1	SRR7214210	PRJNA239251	EDLB-CDC	CDC	83450	HHS Region 5	2007	C. jejuni	1778011	189	25707	982	ST-21CC
	PNUSAC004442	GCA_005196975_1	SRR7214010	PRJNA239251	EDLB-CDC	CDC	83457	HHS Region 5	2007	C. jejuni	1631109	78	46990	1244	ST-61CC
	PNUSAC004448	GCA_005196685_1	SRR7214022	PRJNA239251	EDLB-CDC	CDC	83464	HHS Region 5	2007	C. jejuni	1638668	52	70199	782	ST-45CC
	PNUSAC004523	GCA_005196615_1	SRR7223303	PRJNA239251	EDLB-CDC	CDC	83467	HHS Region 5	2007	C. jejuni	1647295	83	39594	806	ST-21CC
	PNUSAC004458	GCA_005188915_1	SRR7214014	PRJNA239251	EDLB-CDC	CDC	83591	HHS Region 5	2007	C. jejuni	1653757	110	30182	982	ST-21CC
	PNUSAC004482	GCA_005185205_1	SRR7214058	PRJNA239251	EDLB-CDC	CDC	83642	HHS Region 5	2007	C. jejuni	1753252	61	51823	922	ST-21CC
	PNUSAC004471	GCA_005184865_1	SRR7214053	PRJNA239251	EDLB-CDC	CDC	83649	HHS Region 5	2007	C. jejuni	1672889	175	16700	982	ST-21CC
	PNUSAC003936	GCA_005171365_1	SRR7214213	PRJNA239251	EDLB-CDC	CDC	83905	HHS Region 5	2007	C. jejuni	1725824	46	101869	10510	ST-179CC
	PNUSAC004509	GCA_005171115_1	SRR7223345	PRJNA239251	EDLB-CDC	CDC	83913	HHS Region 5	2007	C. jejuni	1762076	172	21619	8	ST-21CC
	PNUSAC004306	GCA_005170925_1	SRR7214203	PRJNA239251	EDLB-CDC	CDC	83919	HHS Region 5	2007	C. jejuni	1670594	96	31402	459	ST-42CC
	PNUSAC004456	GCA_005170885_1	SRR7214030	PRJNA239251	EDLB-CDC	CDC	83921	HHS Region 5	2007	C. jejuni	1685643	168	18365	459	ST-42CC
	PNUSAC004449	GCA_005169945_1	SRR7214013	PRJNA239251	EDLB-CDC	CDC	83942	HHS Region 5	2007	C. jejuni	1772271	87	54771	982	ST-21CC
	PNUSAC004521	GCA_005169505_1	SRR7223310	PRJNA239251	EDLB-CDC	CDC	83950	HHS Region 5	2007	C. jejuni	1674655	175	18552	21	ST-21CC
	PNUSAC003715	GCA_005168185_1	SRR7214026	PRJNA239251	EDLB-CDC	CDC	83977	HHS Region 5	2007	C. jejuni	1725006	149	22424	982	ST-21CC
	PNUSAC004453	GCA_005166395_1	SRR7214065	PRJNA239251	EDLB-CDC	CDC	83999	HHS Region 5	2007	C. jejuni	1617561	119	29133	45	ST-45CC
	PNUSAC009040	GCA_005130825_1	SRR8910927	PRJNA239251	EDLB-CDC	WY	84732	HHS Region 8	2007	C. jejuni	1714819	15	252834	61	ST-61CC
	PNUSAC008962	GCA_005130665_1	SRR8914689	PRJNA239251	EDLB-CDC	CDC	84736	HHS Region 8	2007	C. jejuni	1626893	25	132263	4187	ST-21CC
	PNUSAC009042	GCA_005130625_1	SRR8914684	PRJNA239251	EDLB-CDC	CDC	84738	HHS Region 8	2007	C. jejuni	1805106	24	185340	22	ST-22CC
	PNUSAC008963	GCA_005092925_1	SRR8914681	PRJNA239251	EDLB-CDC	CDC	85441	HHS Region 8	2007	C. jejuni	1676454	29	113921	10369	ST-61CC
	PNUSAC004503	GCA_005084545_1	SRR7223339	PRJNA239251	EDLB-CDC	CDC	85561	HHS Region 5	2007	C. jejuni	1582715	93	43946	929	ST-257CC
	PNUSAC004522	GCA_005084465_1	SRR7223324	PRJNA239251	EDLB-CDC	CDC	85562	HHS Region 5	2007	C. jejuni	1790618	144	25066	929	ST-257CC
	PNUSAC004518	GCA_005084285_1	SRR7223307	PRJNA239251	EDLB-CDC	CDC	85564	HHS Region 5	2007	C. jejuni	1682349	84	42566	922	ST-21CC
	PNUSAC004014	GCA_005084225_1	SRR7223309	PRJNA239251	EDLB-CDC	CDC	85565	HHS Region 5	2007	C. jejuni	1639124	129	25555	982	ST-21CC
	PNUSAC004013	GCA_005084105_1	SRR7223319	PRJNA239251	EDLB-CDC	CDC	85568	HHS Region 5	2007	C. jejuni	1627347	145	20877	679	ST-45CC
	PNUSAC004302	GCA_005083925_1	SRR7214195	PRJNA239251	EDLB-CDC	CDC	85575	HHS Region 5	2007	C. jejuni	1726926	236	17495	8	ST-21CC
	PNUSAC004473	GCA_005083865_1	SRR7214046	PRJNA239251	EDLB-CDC	CDC	85578	HHS Region 5	2007	C. jejuni	1784929	94	51346	995	ST-21CC
	PNUSAC004496	GCA_005083805_1	SRR7214221	PRJNA239251	EDLB-CDC	CDC	85579	HHS Region 5	2007	C. jejuni	1687323	219	16023	460	ST-460CC
	PNUSAC004468	GCA_005083825_1	SRR7214061	PRJNA239251	EDLB-CDC	CDC	85580	HHS Region 5	2007	C. jejuni	1729761	155	18970	996	ST-21CC
	PNUSAC004474	GCA_005083785_1	SRR7214056	PRJNA239251	EDLB-CDC	CDC	85581	HHS Region 5	2007	C. jejuni	1642166	145	20542	50	ST-21CC
	PNUSAC004480	GCA_005083765_1	SRR7214041	PRJNA239251	EDLB-CDC	CDC	85582	HHS Region 5	2007	C. jejuni	1631643	181	17764	21	ST-21CC
	PNUSAC004446	GCA_005083745_1	SRR7214025	PRJNA239251	EDLB-CDC	CDC	85583	HHS Region 5	2007	C. jejuni	1686162	80	55480	922	ST-21CC
	PNUSAC004439	GCA_005083725_1	SRR7214005	PRJNA239251	EDLB-CDC	CDC	85584	HHS Region 5	2007	C. jejuni	1651293	128	25685	806	ST-21CC
	PNUSAC004437	GCA_005083705_1	SRR7214051	PRJNA239251	EDLB-CDC	CDC	85585	HHS Region 5	2007	C. jejuni	1677714	48	96090	45	ST-45CC
	PNUSAC004450	GCA_005083685_1	SRR7214017	PRJNA239251	EDLB-CDC	CDC	85586	HHS Region 5	2007	C. jejuni	1758200	278	20075	929	ST-257CC
	PNUSAC004460	GCA_005083665_1	SRR7214012	PRJNA239251	EDLB-CDC	CDC	85587	HHS Region 5	2007	C. jejuni	1668324	170	23699	8	ST-21CC
	PNUSAC004454	GCA_005083575_1	SRR7214027	PRJNA239251	EDLB-CDC	CDC	85588	HHS Region 5	2007	C. jejuni	1605929	259	10496	1457	ST-21CC
	PNUSAC004444	GCA_005083545_1	SRR7214015	PRJNA239251	EDLB-CDC	CDC	85589	HHS Region 5	2007	C. jejuni	1777856	97	44957	806	ST-21CC
	PNUSAC004510	GCA_005082745_1	SRR7223341	PRJNA239251	EDLB-CDC	CDC	85594	HHS Region 5	2007	C. jejuni	1653249	173	19725	1818	ST-45CC
	PNUSAC004511	GCA_005082305_1	SRR7223336	PRJNA239251	EDLB-CDC	CDC	85610	HHS Region 5	2007	C. jejuni	1624655	112	29236	22	ST-22CC
	PNUSAC004524	GCA_005082245_1	SRR7223302	PRJNA239251	EDLB-CDC	CDC	85613	HHS Region 5	2007	C. jejuni	1657997	96	31255	459	ST-42CC
	PNUSAC004520	GCA_005081785_1	SRR7223304	PRJNA239251	EDLB-CDC	CDC	85630	HHS Region 5	2007	C. jejuni	1725718	113	35979	2109	ST-45CC
	PNUSAC004507	GCA_005081165_1	SRR7223311	PRJNA239251	EDLB-CDC	CDC	85649	HHS Region 5	2007	C. jejuni	1626444	66	59685	806	ST-21CC
	PNUSAC004099	GCA_005080445_1	SRR7223405	PRJNA239251	EDLB-CDC	CDC	85663	HHS Region 5	2007	C. jejuni	1709861	41	117080	353	ST-353CC
	PNUSAC004506	GCA_005079065_1	SRR7223333	PRJNA239251	EDLB-CDC	CDC	85692	HHS Region 5	2007	C. jejuni	1682236	51	74821	2109	ST-45CC
	PNUSAC004504	GCA_005079025_1	SRR7223328	PRJNA239251	EDLB-CDC	CDC	85696	HHS Region 5	2007	C. jejuni	1620733	77	63622	991	ST-692CC
	PNUSAC004516	GCA_005078985_1	SRR7223323	PRJNA239251	EDLB-CDC	CDC	85697	HHS Region 5	2007	C. jejuni	1685147	98	55631	806	ST-21CC
	PNUSAC004515	GCA_005078965_1	SRR7223313	PRJNA239251	EDLB-CDC	CDC	85698	HHS Region 5	2007	C. jejuni	1741798	125	26757	918	ST-48CC
	PNUSAC004303	GCA_005078785_1	SRR7214201	PRJNA239251	EDLB-CDC	CDC	85707	HHS Region 5	2007	C. jejuni	1627623	147	23341	2866	ST-21CC
	PNUSAC004490	GCA_005078765_1	SRR7214070	PRJNA239251	EDLB-CDC	CDC	85708	HHS Region 5	2007	C. jejuni	1695902	168	19687	982	ST-21CC
	PNUSAC004494	GCA_005078745_1	SRR7214072	PRJNA239251	EDLB-CDC	CDC	85709	HHS Region 5	2007	C. jejuni	1634068	182	17438	8	ST-21CC
	PNUSAC004488	GCA_005078725_1	SRR7214189	PRJNA239251	EDLB-CDC	CDC	85710	HHS Region 5	2007	C. jejuni	1624755	76	41018	933	ST-403CC
	PNUSAC004304	GCA_005078685_1	SRR7214191	PRJNA239251	EDLB-CDC	CDC	85711	HHS Region 5	2007	C. jejuni	1699260	171	18229	45	ST-45CC
	PNUSAC004253	GCA_005078605_1	SRR7214194	PRJNA239251	EDLB-CDC	CDC	85714	HHS Region 5	2007	C. jejuni	1822159	151	33742	137	ST-45CC
	PNUSAC004495	GCA_005078565_1	SRR7214067	PRJNA239251	EDLB-CDC	CDC	85716	HHS Region 5	2007	C. jejuni	1767998	174	28959	1244	ST-61CC
	PNUSAC004278	GCA_005077965_1	SRR7182417	PRJNA239251	EDLB-CDC	CDC	85723	HHS Region 3	2007	C. jejuni	1708150	29	116390	2084	ST-353CC
	PNUSAC004501	GCA_005072525_1	SRR7223340	PRJNA239251	EDLB-CDC	CDC	85823	HHS Region 5	2007	C. jejuni	1621670	76	49346	806	ST-21CC
	PNUSAC004500	GCA_005071905_1	SRR7223335	PRJNA239251	EDLB-CDC	CDC	85829	HHS Region 5	2007	C. jejuni	1712491	71	55902	21	ST-21CC
	PNUSAC004513	GCA_005071845_1	SRR7223330	PRJNA239251	EDLB-CDC	CDC	85830	HHS Region 5	2007	C. jejuni	1617250	104	31172	918	ST-48CC
	PNUSAC004512	GCA_005071725_1	SRR7223325	PRJNA239251	EDLB-CDC	CDC	85835	HHS Region 5	2007	C. jejuni	1830733	146	30131	45	ST-45CC
	PNUSAC004491	GCA_005070205_1	SRR7214198	PRJNA239251	EDLB-CDC	CDC	85853	HHS Region 5	2007	C. jejuni	1649459	152	19603	222	ST-206CC
	PNUSAC004254	GCA_005070185_1	SRR7214188	PRJNA239251	EDLB-CDC	CDC	85854	HHS Region 5	2007	C. jejuni	1666976	96	35273	10580	ST-403CC
	PNUSAC004483	GCA_005070045_1	SRR7214064	PRJNA239251	EDLB-CDC	CDC	85860	HHS Region 5	2007	C. jejuni	1635979	107	29047	222	ST-206CC
	PNUSAC004477	GCA_005070025_1	SRR7214057	PRJNA239251	EDLB-CDC	CDC	85861	HHS Region 5	2007	C. jejuni	1637193	70	45520	922	ST-21CC
	PNUSAC004487	GCA_005070005_1	SRR7214062	PRJNA239251	EDLB-CDC	CDC	85862	HHS Region 5	2007	C. jejuni	1615544	248	11874	21	ST-21CC
	PNUSAC004251	GCA_005069925_1	SRR7214069	PRJNA239251	EDLB-CDC	CDC	85865	HHS Region 5	2007	C. jejuni	1662671	74	59405	132	ST-508CC
	PNUSAC004443	GCA_005069765_1	SRR7214008	PRJNA239251	EDLB-CDC	CDC	85867	HHS Region 5	2007	C. jejuni	1750424	59	68892	922	ST-21CC
	PNUSAC004469	GCA_005069425_1	SRR7214059	PRJNA239251	EDLB-CDC	CDC	85877	HHS Region 5	2007	C. jejuni	1651145	167	17789	929	ST-257CC
	PNUSAC004461	GCA_005069405_1	SRR7214018	PRJNA239251	EDLB-CDC	CDC	85878	HHS Region 5	2007	C. jejuni	1666301	77	48787	702	ST-702CC
	PNUSAC004486	GCA_005069225_1	SRR7214054	PRJNA239251	EDLB-CDC	CDC	85883	HHS Region 5	2007	C. jejuni	1648215	95	34778	982	ST-21CC
	PNUSAC004457	GCA_005069205_1	SRR7214052	PRJNA239251	EDLB-CDC	CDC	85884	HHS Region 5	2007	C. jejuni	1705221	84	43316	132	ST-508CC
	PNUSAC004465	GCA_005069085_1	SRR7214049	PRJNA239251	EDLB-CDC	CDC	85888	HHS Region 5	2007	C. jejuni	1615031	92	39281	61	ST-61CC
	PNUSAC004476	GCA_005068865_1	SRR7214042	PRJNA239251	EDLB-CDC	CDC	85892	HHS Region 5	2007	C. jejuni	1631910	71	58739	403	ST-403CC
	PNUSAC004451	GCA_005068745_1	SRR7214028	PRJNA239251	EDLB-CDC	CDC	85896	HHS Region 5	2007	C. jejuni	1670110	71	61978	982	ST-21CC
	PNUSAC004445	GCA_005068725_1	SRR7214023	PRJNA239251	EDLB-CDC	CDC	85897	HHS Region 5	2007	C. jejuni	1639747	129	30007	933	ST-403CC
	PNUSAC004484	GCA_005068665_1	SRR7214047	PRJNA239251	EDLB-CDC	CDC	85898	HHS Region 5	2007	C. jejuni	1645798	198	14404	45	ST-45CC
	PNUSAC004464	GCA_005065445_1	SRR7214060	PRJNA239251	EDLB-CDC	CDC	85953	HHS Region 5	2007	C. jejuni	1738583	30	80305	775	ST-52CC
	PNUSAC004481	GCA_005065085_1	SRR7214055	PRJNA239251	EDLB-CDC	CDC	85959	HHS Region 5	2007	C. jejuni	1632842	71	51603	1228	ST-45CC
	PNUSAC004459	GCA_005064905_1	SRR7214016	PRJNA239251	EDLB-CDC	CDC	85962	HHS Region 5	2007	C. jejuni	1616068	125	31641	22	ST-22CC
	PNUSAC004467	GCA_005064885_1	SRR7214045	PRJNA239251	EDLB-CDC	CDC	85963	HHS Region 5	2007	C. jejuni	1714399	97	78477	21	ST-21CC
	PNUSAC004472	GCA_005064745_1	SRR7214050	PRJNA239251	EDLB-CDC	CDC	85966	HHS Region 5	2007	C. jejuni	1661315	177	20801	22	ST-22CC
	PNUSAC004452	GCA_005063975_1	SRR7214021	PRJNA239251	EDLB-CDC	CDC	85981	HHS Region 5	2007	C. jejuni	1640583	119	22842	982	ST-21CC
	PNUSAC004485	GCA_005063675_1	SRR7214040	PRJNA239251	EDLB-CDC	CDC	85986	HHS Region 5	2007	C. jejuni	1685313	196	16829	918	ST-48CC
	PNUSAC004305	GCA_005051735_1	SRR7214073	PRJNA239251	EDLB-CDC	CDC	86162	HHS Region 5	2007	C. jejuni	1670594	96	31402	982	ST-21CC
	PNUSAC004470	GCA_005051725_1	SRR7214043	PRJNA239251	EDLB-CDC	CDC	86163	HHS Region 5	2007	C. jejuni	1750133	82	62983	918	ST-48CC
	PNUSAC004475	GCA_005051685_1	SRR7214048	PRJNA239251	EDLB-CDC	CDC	86164	HHS Region 5	2007	C. jejuni	1709680	142	24213	1244	ST-61CC
	PNUSAC004478	GCA_005051665_1	SRR7214197	PRJNA239251	EDLB-CDC	CDC	86165	HHS Region 5	2007	C. jejuni	1631304	153	19637	353	ST-353CC
	PNUSAC004466	GCA_005051615_1	SRR7214063	PRJNA239251	EDLB-CDC	CDC	86166	HHS Region 5	2007	C. jejuni	1689701	142	22446	Incomplete	Unassigned
	PNUSAC004455	GCA_005051545_1	SRR7214024	PRJNA239251	EDLB-CDC	CDC	86167	HHS Region 5	2007	C. jejuni	1649390	34	91442	Incomplete	Unassigned
	PNUSAC004463	GCA_005051525_1	SRR7214029	PRJNA239251	EDLB-CDC	CDC	86168	HHS Region 5	2007	C. jejuni	1589229	153	19919	806	ST-21CC
	PNUSAC004438	GCA_005051485_1	SRR7214009	PRJNA239251	EDLB-CDC	CDC	86170	HHS Region 5	2007	C. jejuni	1716197	265	10798	982	ST-21CC
	PNUSAC004447	GCA_005051445_1	SRR7214019	PRJNA239251	EDLB-CDC	CDC	86172	HHS Region 5	2007	C. jejuni	1627584	37	97912	929	ST-257CC
	PNUSAC002982	GCA_005012335_1	SRR6202919	PRJNA239251	EDLB-CDC	CDC	86626	HHS Region 8	2007	C. jejuni	1641207	22	111068	918	ST-48CC
	PNUSAC003395	GCA_004990485_1	SRR6425168	PRJNA239251	EDLB-CDC	CDC	86966	HHS Region 5	2007	C. jejuni	1716544	35	149572	132	ST-508CC
	PNUSAC003106	GCA_004981225_1	SRR6252251	PRJNA239251	EDLB-CDC	CDC	87174	HHS Region 8	2007	C. jejuni	1733483	37	117398	2109	ST-45CC
	PNUSAC003046	GCA_004980365_1	SRR6232416	PRJNA239251	EDLB-CDC	CDC	87196	HHS Region 8	2007	C. jejuni	1651287	28	162385	45	ST-45CC
	PNUSAC008829	GCA_004912675_1	SRR8782880	PRJNA239251	EDLB-CDC	CDC	88245	HHS Region 8	2007	C. jejuni	1700704	40	87704	61	ST-61CC
	PNUSAC008823	GCA_004912575_1	SRR8782872	PRJNA239251	EDLB-CDC	CDC	88249	HHS Region 8	2007	C. jejuni	1680250	58	62094	982	ST-21CC
	PNUSAC008572	GCA_004908655_1	SRR8742289	PRJNA239251	EDLB-CDC	WY	88384	HHS Region 8	2007	C. jejuni	1642685	23	184522	4562	ST-21CC
	PNUSAC008418	GCA_004908195_1	SRR8731383	PRJNA239251	EDLB-CDC	CDC	88401	HHS Region 8	2007	C. jejuni	1750827	45	181196	7662	ST-354CC
	PNUSAC008567	GCA_004907215_1	SRR8742506	PRJNA239251	EDLB-CDC	CDC	88421	HHS Region 8	2007	C. jejuni	1843543	60	93757	806	ST-21CC
	PNUSAC008566	GCA_004907135_1	SRR8742511	PRJNA239251	EDLB-CDC	CDC	88423	HHS Region 8	2007	C. jejuni	1662359	34	94719	982	ST-21CC
	PNUSAC008417	GCA_004906415_1	SRR8731386	PRJNA239251	EDLB-CDC	CDC	88436	HHS Region 8	2007	C. jejuni	1838274	25	199145	Incomplete	Unassigned
	PNUSAC008500	GCA_004902275_1	SRR8723779	PRJNA239251	EDLB-CDC	WY	88574	HHS Region 8	2007	C. jejuni	1631152	28	97365	42	ST-42CC
	PNUSAC008502	GCA_004901575_1	SRR8723777	PRJNA239251	EDLB-CDC	CDC	88608	HHS Region 8	2007	C. coli	1773536	48	119641	860	CC828
	PNUSAC008498	GCA_004901555_1	SRR8723778	PRJNA239251	EDLB-CDC	WY	88609	HHS Region 8	2007	C. coli	1737329	45	129819	1068	CC828
	PNUSAC008499	GCA_004901535_1	SRR8723776	PRJNA239251	EDLB-CDC	WY	88610	HHS Region 8	2007	C. jejuni	1675300	77	55022	982	ST-21CC
	PNUSAC008501	GCA_004901455_1	SRR8723775	PRJNA239251	EDLB-CDC	WY	88611	HHS Region 8	2007	C. jejuni	1638424	23	146975	61	ST-61CC
	PNUSAC008426	GCA_004896875_1	SRR8715336	PRJNA239251	EDLB-CDC	WY	88708	HHS Region 8	2007	C. jejuni	1832637	20	214161	929	ST-257CC
	PNUSAC008428	GCA_004896095_1	SRR8715358	PRJNA239251	EDLB-CDC	CDC	88710	HHS Region 8	2007	C. jejuni	1782295	58	87638	2132	ST-353CC
	PNUSAC008427	GCA_004895715_1	SRR8715333	PRJNA239251	EDLB-CDC	WY	88717	HHS Region 8	2007	C. jejuni	1627295	16	169645	61	ST-61CC
	PNUSAC005292	GCA_005338845_1	SRR7525194	PRJNA239251	EDLB-CDC	CDC	81944	HHS Region 8	2008	C. jejuni	1693573	34	103334	922	ST-21CC
	PNUSAC003107	GCA_004981165_1	SRR6252246	PRJNA239251	EDLB-CDC	CDC	87175	HHS Region 8	2008	C. jejuni	1709514	34	102032	475	ST-48CC
	PNUSAC002983	GCA_004979705_1	SRR6202901	PRJNA239251	EDLB-CDC	CDC	87209	HHS Region 8	2008	C. jejuni	1754752	41	100397	2109	ST-45CC
	PNUSAC002984	GCA_004979505_1	SRR6202899	PRJNA239251	EDLB-CDC	CDC	87219	HHS Region 8	2008	C. jejuni	1706509	39	87427	459	ST-42CC
	PNUSAC008827	GCA_004913025_1	SRR8782890	PRJNA239251	EDLB-CDC	CDC	88234	HHS Region 8	2008	C. jejuni	1708076	41	96325	929	ST-257CC
	PNUSAC008824	GCA_004912975_1	SRR8782889	PRJNA239251	EDLB-CDC	CDC	88235	HHS Region 8	2008	C. jejuni	1716168	33	97626	21	ST-21CC
	PNUSAC008831	GCA_004912935_1	SRR8782887	PRJNA239251	EDLB-CDC	CDC	88236	HHS Region 8	2008	C. jejuni	1720317	56	77572	806	ST-21CC
	PNUSAC008830	GCA_004912875_1	SRR8782879	PRJNA239251	EDLB-CDC	CDC	88238	HHS Region 8	2008	C. jejuni	1654821	63	57319	8	ST-21CC
	PNUSAC008825	GCA_004912795_1	SRR8782878	PRJNA239251	EDLB-CDC	CDC	88241	HHS Region 8	2008	C. jejuni	1692024	41	83515	8	ST-21CC
	PNUSAC008832	GCA_004912695_1	SRR8782876	PRJNA239251	EDLB-CDC	CDC	88244	HHS Region 8	2008	C. jejuni	1652252	49	68471	22	ST-22CC
	PNUSAC008826	GCA_004912615_1	SRR8782877	PRJNA239251	EDLB-CDC	CDC	88247	HHS Region 8	2008	C. jejuni	1591055	29	96926	469	ST-42CC
	PNUSAC008828	GCA_004912595_1	SRR8782874	PRJNA239251	EDLB-CDC	CDC	88248	HHS Region 8	2008	C. jejuni	1644806	49	62775	48	ST-48CC
	PNUSAC008575	GCA_004912515_1	SRR8782885	PRJNA239251	EDLB-CDC	CDC	88252	HHS Region 8	2008	C. jejuni	1667925	35	114799	21	ST-21CC
	PNUSAC008304	GCA_004911075_1	SRR8755956	PRJNA239251	EDLB-CDC	CDC	88314	HHS Region 5	2008	C. jejuni	1703575	209	15049	806	ST-21CC
	PNUSAC008303	GCA_004910995_1	SRR8755963	PRJNA239251	EDLB-CDC	CDC	88318	HHS Region 5	2008	C. jejuni	1705417	186	19402	806	ST-21CC
	PNUSAC008574	GCA_004908715_1	SRR8742288	PRJNA239251	EDLB-CDC	WY	88383	HHS Region 8	2008	C. jejuni	1891407	260	20698	61	ST-61CC
	PNUSAC008571	GCA_004908575_1	SRR8742515	PRJNA239251	EDLB-CDC	CDC	88388	HHS Region 8	2008	C. jejuni	1710729	26	165718	22	ST-22CC
	PNUSAC008422	GCA_004908215_1	SRR8731381	PRJNA239251	EDLB-CDC	CDC	88400	HHS Region 8	2008	C. jejuni	1824221	83	150843	6644	ST-21CC
	PNUSAC008419	GCA_004908155_1	SRR8731373	PRJNA239251	EDLB-CDC	CDC	88403	HHS Region 8	2008	C. jejuni	1699944	30	183887	806	ST-21CC
	PNUSAC008573	GCA_004907495_1	SRR8742286	PRJNA239251	EDLB-CDC	WY	88413	HHS Region 8	2008	C. jejuni	1755217	32	179471	806	ST-21CC
	PNUSAC008305	GCA_004907475_1	SRR8755934	PRJNA239251	EDLB-CDC	CDC	88415	HHS Region 5	2008	C. jejuni	1651194	63	52590	459	ST-42CC
	PNUSAC008421	GCA_004907055_1	SRR8731371	PRJNA239251	EDLB-CDC	CDC	88425	HHS Region 8	2008	C. jejuni	1783459	27	197628	48	ST-48CC
	PNUSAC008570	GCA_004906595_1	SRR8742504	PRJNA239251	EDLB-CDC	CDC	88432	HHS Region 8	2008	C. jejuni	1676075	40	68247	459	ST-42CC
	PNUSAC008420	GCA_004902165_1	SRR8731334	PRJNA239251	EDLB-CDC	CDC	88578	HHS Region 8	2008	C. jejuni	1788727	38	148438	45	ST-45CC
	PNUSAC008252	GCA_004869405_1	SRR8608001	PRJNA239251	EDLB-CDC	CDC	89005	HHS Region 8	2008	C. jejuni	1620815	61	48697	3573	ST-21CC
	PNUSAC008249	GCA_004869005_1	SRR8608005	PRJNA239251	EDLB-CDC	CDC	89016	HHS Region 8	2008	C. jejuni	1674183	71	36519	6633	ST-42CC
	PNUSAC008250	GCA_004868885_1	SRR8608006	PRJNA239251	EDLB-CDC	CDC	89017	HHS Region 8	2008	C. jejuni	1665486	80	40754	982	ST-21CC
	PNUSAC008251	GCA_004868825_1	SRR8607998	PRJNA239251	EDLB-CDC	CDC	89019	HHS Region 8	2008	C. jejuni	1642962	74	36791	459	ST-42CC
	PNUSAC008234	GCA_004865845_1	SRR8587503	PRJNA239251	EDLB-CDC	CDC	89041	HHS Region 8	2008	C. coli	1693218	31	152955	829	CC828
	PNUSAC008235	GCA_004865665_1	SRR8587490	PRJNA239251	EDLB-CDC	CDC	89048	HHS Region 8	2008	C. jejuni	1645240	32	80664	22	ST-22CC
	PNUSAC008237	GCA_004864265_1	SRR8587502	PRJNA239251	EDLB-CDC	CDC	89105	HHS Region 8	2008	C. jejuni	1762678	70	52356	6674	ST-403CC
	PNUSAC008236	GCA_004863765_1	SRR8587500	PRJNA239251	EDLB-CDC	CDC	89128	HHS Region 8	2008	C. coli	1745447	36	155596	854	CC828
	PNUSAC003299	GCA_003742665_1	SRR8144643	PRJNA239251	EDLB-CDC	CDC	90575	HHS Region 8	2008	C. jejuni	1664140	48	89684	45	ST-45CC
	2015D-0047	GCA_005094325_1	SRR1981468	PRJNA239251	EDLB-CDC	CDC	70409	HHS Region 3	2009	C. jejuni	1712760	79	53730	22	ST-22CC
	PNUSAC006011	GCA_005374205_1	SRR7777957	PRJNA239251	EDLB-CDC	WY	81276	HHS Region 8	2009	C. jejuni	1726803	26	126366	982	ST-21CC
	PNUSAC001731	GCA_005257075_1	SRR5397416	PRJNA239251	EDLB-CDC	CDC	82906	HHS Region 8	2009	C. jejuni	1637777	41	68965	8	ST-21CC
	PNUSAC001543	GCA_005256605_1	SRR5272717	PRJNA239251	EDLB-CDC	CDC	82916	HHS Region 8	2009	C. jejuni	1669393	26	136162	8	ST-21CC
	PNUSAC001732	GCA_005175905_1	SRR5397414	PRJNA239251	EDLB-CDC	CDC	83817	HHS Region 8	2009	C. jejuni	1646754	40	84408	8	ST-21CC
	PNUSAC001733	GCA_005172785_1	SRR5397411	PRJNA239251	EDLB-CDC	CDC	83877	HHS Region 8	2009	C. jejuni	1629397	36	102099	8	ST-21CC
	PNUSAC001734	GCA_005118985_1	SRR5397410	PRJNA239251	EDLB-CDC	CDC	84876	HHS Region 8	2009	C. jejuni	1649718	28	154286	8	ST-21CC
	PNUSAC004135	GCA_005080165_1	SRR7039530	PRJNA239251	EDLB-CDC	CDC	85669	HHS Region 8	2009	C. jejuni	1733361	28	148740	2862	ST-21CC
	PNUSAC001912	GCA_005019215_1	SRR5578840	PRJNA239251	EDLB-CDC	CDC	86510	HHS Region 8	2009	C. jejuni	1652377	33	95540	8	ST-21CC
	PNUSAC003097	GCA_005018355_1	SRR6252248	PRJNA239251	EDLB-CDC	CDC	86530	HHS Region 8	2009	C. jejuni	1634303	64	60694	6648	ST-45CC
	PNUSAC001542	GCA_005006695_1	SRR5272710	PRJNA239251	EDLB-CDC	CDC	86733	HHS Region 8	2009	C. jejuni	1646367	22	174227	8	ST-21CC
	PNUSAC001911	GCA_004952605_1	SRR5585279	PRJNA239251	EDLB-CDC	CDC	87593	HHS Region 8	2009	C. jejuni	1638354	41	99162	8	ST-21CC
	PNUSAC008313	GCA_004911395_1	SRR8756001	PRJNA239251	EDLB-CDC	CDC	88298	HHS Region 5	2009	C. jejuni	1621469	139	19375	22	ST-22CC
	PNUSAC008182	GCA_004911375_1	SRR8755984	PRJNA239251	EDLB-CDC	CDC	88299	HHS Region 5	2009	C. jejuni	1612261	114	25991	8	ST-21CC
	PNUSAC008181	GCA_004911215_1	SRR8755982	PRJNA239251	EDLB-CDC	CDC	88307	HHS Region 5	2009	C. jejuni	1606665	157	17196	8	ST-21CC
	PNUSAC008312	GCA_004910855_1	SRR8755951	PRJNA239251	EDLB-CDC	CDC	88325	HHS Region 5	2009	C. jejuni	1620580	84	47125	8	ST-21CC
	PNUSAC008311	GCA_004910395_1	SRR8755959	PRJNA239251	EDLB-CDC	CDC	88348	HHS Region 5	2009	C. jejuni	1592185	173	17207	8	ST-21CC
	PNUSAC008307	GCA_004910195_1	SRR8755973	PRJNA239251	EDLB-CDC	CDC	88357	HHS Region 5	2009	C. jejuni	1627849	92	43490	8	ST-21CC
	PNUSAC008310	GCA_004910155_1	SRR8755977	PRJNA239251	EDLB-CDC	CDC	88360	HHS Region 5	2009	C. jejuni	1591912	173	15506	8	ST-21CC
	PNUSAC008306	GCA_004908035_1	SRR8755938	PRJNA239251	EDLB-CDC	CDC	88408	HHS Region 5	2009	C. jejuni	1596117	158	21553	8	ST-21CC
	PNUSAC008308	GCA_004907515_1	SRR8755932	PRJNA239251	EDLB-CDC	CDC	88414	HHS Region 5	2009	C. jejuni	1588514	189	16864	8	ST-21CC
	PNUSAC007035	GCA_004893455_1	SRR8260225	PRJNA239251	EDLB-CDC	CDC	88756	HHS Region 8	2009	C. jejuni	1707918	47	62777	21	ST-21CC
	PNUSAC007849	GCA_004890955_1	SRR8456331	PRJNA239251	EDLB-CDC	CDC	88799	HHS Region 8	2009	C. jejuni	1684797	26	106242	10391	ST-21CC
	PNUSAC007844	GCA_004890935_1	SRR8456332	PRJNA239251	EDLB-CDC	CDC	88800	HHS Region 8	2009	C. jejuni	1663127	46	65761	922	ST-21CC
	PNUSAC007883	GCA_004889465_1	SRR8511717	PRJNA239251	EDLB-CDC	WY	88820	HHS Region 8	2009	C. jejuni	1673189	26	178680	8	ST-21CC
	PNUSAC007964	GCA_004889405_1	SRR8511715	PRJNA239251	EDLB-CDC	WY	88821	HHS Region 8	2009	C. jejuni	1619094	16	244383	61	ST-61CC
	PNUSAC007884	GCA_004888745_1	SRR8511718	PRJNA239251	EDLB-CDC	WY	88843	HHS Region 8	2009	C. jejuni	1681283	25	178434	8	ST-21CC
	PNUSAC007848	GCA_004888125_1	SRR8456343	PRJNA239251	EDLB-CDC	CDC	88862	HHS Region 8	2009	C. jejuni	1638522	20	110609	61	ST-61CC
	PNUSAC007968	GCA_004886425_1	SRR8511719	PRJNA239251	EDLB-CDC	CDC	88892	HHS Region 8	2009	C. jejuni	1674738	12	378722	Incomplete	Unassigned
	PNUSAC007963	GCA_004886405_1	SRR8511720	PRJNA239251	EDLB-CDC	WY	88893	HHS Region 8	2009	C. jejuni	1643084	29	159516	45	ST-45CC
	PNUSAC008255	GCA_004869585_1	SRR8608003	PRJNA239251	EDLB-CDC	CDC	89002	HHS Region 8	2009	C. jejuni	1745042	88	32052	21	ST-21CC
	PNUSAC008259	GCA_004869325_1	SRR8608002	PRJNA239251	EDLB-CDC	CDC	89009	HHS Region 8	2009	C. jejuni	1647298	82	30674	1244	ST-61CC
	PNUSAC008258	GCA_004869125_1	SRR8608007	PRJNA239251	EDLB-CDC	CDC	89014	HHS Region 8	2009	C. jejuni	1704135	119	33411	982	ST-21CC
	PNUSAC008257	GCA_004868845_1	SRR8607994	PRJNA239251	EDLB-CDC	CDC	89018	HHS Region 8	2009	C. jejuni	1577996	69	43440	468	ST-353CC
	PNUSAC008256	GCA_004868785_1	SRR8607997	PRJNA239251	EDLB-CDC	CDC	89021	HHS Region 8	2009	C. jejuni	1633183	61	37158	48	ST-48CC
	PNUSAC008260	GCA_004868765_1	SRR8608000	PRJNA239251	EDLB-CDC	CDC	89022	HHS Region 8	2009	C. jejuni	1698452	75	45569	982	ST-21CC
	PNUSAC008253	GCA_004868465_1	SRR8607992	PRJNA239251	EDLB-CDC	WY	89025	HHS Region 8	2009	C. jejuni	1612106	51	78424	45	ST-45CC
	PNUSAC008254	GCA_004868305_1	SRR8607993	PRJNA239251	EDLB-CDC	CDC	89026	HHS Region 8	2009	C. jejuni	1649863	52	70563	806	ST-21CC
	PNUSAC008239	GCA_004865785_1	SRR8587499	PRJNA239251	EDLB-CDC	CDC	89042	HHS Region 8	2009	C. jejuni	1823594	35	106590	21	ST-21CC
	PNUSAC008243	GCA_004865725_1	SRR8587494	PRJNA239251	EDLB-CDC	CDC	89045	HHS Region 8	2009	C. jejuni	1688534	59	56479	5161	ST-61CC
	PNUSAC008240	GCA_004865685_1	SRR8587497	PRJNA239251	EDLB-CDC	CDC	89047	HHS Region 8	2009	C. jejuni	1673639	29	181814	806	ST-21CC
	PNUSAC008241	GCA_004865545_1	SRR8587488	PRJNA239251	EDLB-CDC	WY	89054	HHS Region 8	2009	C. jejuni	1632943	16	175393	61	ST-61CC
	PNUSAC008103	GCA_004864945_1	SRR8574997	PRJNA239251	EDLB-CDC	CDC	89075	HHS Region 8	2009	C. jejuni	1654660	25	106514	48	ST-48CC
	PNUSAC008101	GCA_004864845_1	SRR8574994	PRJNA239251	EDLB-CDC	CDC	89079	HHS Region 8	2009	C. coli	1780226	46	116154	1586	CC828
	PNUSAC008102	GCA_004864795_1	SRR8574991	PRJNA239251	EDLB-CDC	CDC	89082	HHS Region 8	2009	C. jejuni	1653381	35	86701	48	ST-48CC
	PNUSAC008238	GCA_004864165_1	SRR8587486	PRJNA239251	EDLB-CDC	WY	89110	HHS Region 8	2009	C. jejuni	1846246	40	129139	806	ST-21CC
	PNUSAC008242	GCA_004864085_1	SRR8587487	PRJNA239251	EDLB-CDC	CDC	89114	HHS Region 8	2009	C. jejuni	1644224	25	181216	52	ST-52CC
	PNUSAC008104	GCA_004863225_1	SRR8574988	PRJNA239251	EDLB-CDC	CDC	89141	HHS Region 8	2009	C. coli	1752240	50	91883	3262	CC828
	PNUSAC007966	GCA_004853925_1	SRR8511716	PRJNA239251	EDLB-CDC	WY	89346	HHS Region 8	2009	C. jejuni	1701275	34	85692	806	ST-21CC
	PNUSAC007885	GCA_004853885_1	SRR8511714	PRJNA239251	EDLB-CDC	WY	89347	HHS Region 8	2009	C. jejuni	1735452	32	185340	2862	ST-21CC
	PNUSAC007969	GCA_004853325_1	SRR8511721	PRJNA239251	EDLB-CDC	WY	89362	HHS Region 8	2009	C. coli	1732750	27	212383	8165	CC828
	PNUSAC007965	GCA_004853265_1	SRR8511722	PRJNA239251	EDLB-CDC	WY	89364	HHS Region 8	2009	C. jejuni	1694742	21	142079	982	ST-21CC
	PNUSAC007880	GCA_004853125_1	SRR8492073	PRJNA239251	EDLB-CDC	CDC	89366	HHS Region 8	2009	C. jejuni	1790198	36	185523	222	ST-206CC
	PNUSAC007886	GCA_004852415_1	SRR8492078	PRJNA239251	EDLB-CDC	CDC	89381	HHS Region 8	2009	C. jejuni	1837447	51	138633	10717	ST-353CC
	PNUSAC007882	GCA_004852105_1	SRR8492077	PRJNA239251	EDLB-CDC	CDC	89388	HHS Region 8	2009	C. jejuni	1771899	32	154585	8	ST-21CC
	PNUSAC007846	GCA_004850425_1	SRR8456336	PRJNA239251	EDLB-CDC	CDC	89428	HHS Region 8	2009	C. jejuni	1845306	45	158334	806	ST-21CC
	PNUSAC007847	GCA_004850125_1	SRR8456350	PRJNA239251	EDLB-CDC	CDC	89430	HHS Region 8	2009	C. jejuni	1745046	42	98168	2862	ST-21CC
	2015D-0048	GCA_005094085_1	SRR1981469	PRJNA239251	EDLB-CDC	CDC	70418	HHS Region 3	2010	C. jejuni	1683196	25	205529	22	ST-22CC
	2015D-0049	GCA_005094225_1	SRR1981470	PRJNA239251	EDLB-CDC	CDC	70422	HHS Region 3	2010	C. jejuni	1644436	34	185412	1947	ST-22CC
	2015D-0045	GCA_005093345_1	SRR1981465	PRJNA239251	EDLB-CDC	CDC	70442	HHS Region 3	2010	C. jejuni	1692504	67	82587	45	ST-45CC
	2015D-0044	GCA_005093705_1	SRR1981464	PRJNA239251	EDLB-CDC	CDC	70465	HHS Region 3	2010	C. jejuni	1636904	86	34388	137	ST-45CC
	2015D-0046	GCA_005133085_1	SRR1981467	PRJNA239251	EDLB-CDC	CDC	70532	HHS Region 3	2010	C. jejuni	1712986	78	60858	222	ST-206CC
	PNUSAC006012	GCA_005374125_1	SRR7777966	PRJNA239251	EDLB-CDC	CDC	81282	HHS Region 8	2010	C. jejuni	1697094	21	154205	2862	ST-21CC
	PNUSAC006014	GCA_005373725_1	SRR7777951	PRJNA239251	EDLB-CDC	WY	81300	HHS Region 8	2010	C. jejuni	1766444	68	116051	21	ST-21CC
	PNUSAC005798	GCA_005367545_1	SRR7716505	PRJNA239251	EDLB-CDC	CDC	81453	HHS Region 8	2010	C. jejuni	1790021	37	120643	8813	ST-353CC
	PNUSAC005802	GCA_005367525_1	SRR7716490	PRJNA239251	EDLB-CDC	CDC	81454	HHS Region 8	2010	C. jejuni	1783576	24	180764	806	ST-21CC
	PNUSAC005799	GCA_005367365_1	SRR7716499	PRJNA239251	EDLB-CDC	CDC	81461	HHS Region 8	2010	C. jejuni	1812139	49	169231	2809	ST-21CC
	PNUSAC005797	GCA_005367085_1	SRR7716508	PRJNA239251	EDLB-CDC	CDC	81474	HHS Region 8	2010	C. jejuni	1762342	42	127998	2862	ST-21CC
	PNUSAC005804	GCA_005367005_1	SRR7716488	PRJNA239251	EDLB-CDC	CDC	81477	HHS Region 8	2010	C. jejuni	1755269	82	93130	806	ST-21CC
	PNUSAC005796	GCA_005366465_1	SRR7716496	PRJNA239251	EDLB-CDC	CDC	81495	HHS Region 8	2010	C. jejuni	1841357	46	111124	5758	ST-353CC
	PNUSAC005800	GCA_005365765_1	SRR7716504	PRJNA239251	EDLB-CDC	CDC	81511	HHS Region 8	2010	C. jejuni	1777915	40	113176	353	ST-353CC
	PNUSAC002985	GCA_005185405_1	SRR6202923	PRJNA239251	EDLB-CDC	CDC	83639	HHS Region 8	2010	C. jejuni	1748690	29	155237	2109	ST-45CC
	PNUSAC003300	GCA_005152045_1	SRR6353927	PRJNA239251	EDLB-CDC	CDC	84252	HHS Region 8	2010	C. jejuni	1652462	37	100617	45	ST-45CC
	PNUSAC000216	GCA_005137725_1	SRR3000056	PRJNA239251	EDLB-CDC	CDC	84541	HHS Region 5	2010	C. coli	1588233	230	12136	860	CC828
	PNUSAC003396	GCA_005075465_1	SRR6383845	PRJNA239251	EDLB-CDC	CDC	85760	HHS Region 5	2010	C. jejuni	1637351	102	31624	48	ST-48CC
	PNUSAC003364	GCA_005056205_1	SRR6363401	PRJNA239251	EDLB-CDC	CDC	86104	HHS Region 8	2010	C. jejuni	1725199	56	70008	2109	ST-45CC
	PNUSAC003365	GCA_005056045_1	SRR6363384	PRJNA239251	EDLB-CDC	CDC	86107	HHS Region 8	2010	C. jejuni	1690264	41	79879	982	ST-21CC
	PNUSAC003408	GCA_005028175_1	SRR6420456	PRJNA239251	EDLB-CDC	CDC	86352	HHS Region 5	2010	C. coli	1706278	34	144087	1183	CC828
	PNUSAC003098	GCA_004981425_1	SRR6252243	PRJNA239251	EDLB-CDC	CDC	87170	HHS Region 8	2010	C. jejuni	1752687	95	40443	403	ST-403CC
	PNUSAC003099	GCA_004981305_1	SRR6252242	PRJNA239251	EDLB-CDC	CDC	87173	HHS Region 8	2010	C. jejuni	1730877	43	79046	222	ST-206CC
	PNUSAC000217	GCA_004928115_1	SRR3000051	PRJNA239251	EDLB-CDC	CDC	88003	HHS Region 2	2010	C. jejuni	1658267	237	12486	61	ST-61CC
	PNUSAC008316	GCA_004912115_1	SRR8755988	PRJNA239251	EDLB-CDC	CDC	88262	HHS Region 5	2010	C. jejuni	1613614	121	28865	21	ST-21CC
	PNUSAC008314	GCA_004912095_1	SRR8759873	PRJNA239251	EDLB-CDC	CDC	88263	HHS Region 5	2010	C. jejuni	1680449	151	26912	353	ST-353CC
	PNUSAC008317	GCA_004911435_1	SRR8755995	PRJNA239251	EDLB-CDC	CDC	88296	HHS Region 5	2010	C. jejuni	1598898	215	13455	48	ST-48CC
	PNUSAC008183	GCA_004911195_1	SRR8755972	PRJNA239251	EDLB-CDC	CDC	88308	HHS Region 5	2010	C. jejuni	1706721	86	50480	982	ST-21CC
	PNUSAC008318	GCA_004911015_1	SRR8755967	PRJNA239251	EDLB-CDC	CDC	88317	HHS Region 5	2010	C. jejuni	1618942	135	24584	48	ST-48CC
	PNUSAC008319	GCA_004910435_1	SRR8755944	PRJNA239251	EDLB-CDC	CDC	88346	HHS Region 5	2010	C. jejuni	1677569	168	21119	982	ST-21CC
	PNUSAC008315	GCA_004909955_1	SRR8755987	PRJNA239251	EDLB-CDC	CDC	88370	HHS Region 5	2010	C. jejuni	1609979	81	38795	21	ST-21CC
	PNUSAC007696	GCA_004906305_1	SRR8428216	PRJNA239251	EDLB-CDC	CDC	88442	HHS Region 8	2010	C. jejuni	1663436	46	62676	8	ST-21CC
	PNUSAC007697	GCA_004906235_1	SRR8428233	PRJNA239251	EDLB-CDC	CDC	88445	HHS Region 8	2010	C. jejuni	1645339	48	79589	8	ST-21CC
	PNUSAC007702	GCA_004906215_1	SRR8428232	PRJNA239251	EDLB-CDC	CDC	88446	HHS Region 8	2010	C. jejuni	1627419	69	49119	50	ST-21CC
	PNUSAC007652	GCA_004905895_1	SRR8399256	PRJNA239251	EDLB-CDC	CDC	88456	HHS Region 8	2010	C. jejuni	1736446	24	148079	21	ST-21CC
	PNUSAC007646	GCA_004905855_1	SRR8399254	PRJNA239251	EDLB-CDC	CDC	88457	HHS Region 8	2010	C. jejuni	1621539	18	122733	61	ST-61CC
	PNUSAC007648	GCA_004905735_1	SRR8399250	PRJNA239251	EDLB-CDC	CDC	88460	HHS Region 8	2010	C. jejuni	1687472	26	109416	50	ST-21CC
	PNUSAC007650	GCA_004905715_1	SRR8399242	PRJNA239251	EDLB-CDC	CDC	88461	HHS Region 8	2010	C. jejuni	1684327	19	167587	21	ST-21CC
	PNUSAC007641	GCA_004904855_1	SRR8399244	PRJNA239251	EDLB-CDC	WY	88490	HHS Region 8	2010	C. jejuni	1758095	38	88451	61	ST-61CC
	PNUSAC007424	GCA_004904485_1	SRR8362913	PRJNA239251	EDLB-CDC	CDC	88508	HHS Region 8	2010	C. jejuni	1784652	31	158412	806	ST-21CC
	PNUSAC007423	GCA_004904455_1	SRR8362907	PRJNA239251	EDLB-CDC	CDC	88509	HHS Region 8	2010	C. jejuni	1749574	29	167607	10675	ST-21CC
	PNUSAC007429	GCA_004904435_1	SRR8362917	PRJNA239251	EDLB-CDC	CDC	88510	HHS Region 8	2010	C. jejuni	1696390	33	103050	38	ST-48CC
	PNUSAC007420	GCA_004904075_1	SRR8362924	PRJNA239251	EDLB-CDC	CDC	88527	HHS Region 8	2010	C. jejuni	1715282	31	156471	353	ST-353CC
	PNUSAC007235	GCA_004898355_1	SRR8306499	PRJNA239251	EDLB-CDC	WY	88668	HHS Region 8	2010	C. jejuni	1614471	33	85318	61	ST-61CC
	PNUSAC007232	GCA_004898265_1	SRR8306489	PRJNA239251	EDLB-CDC	WY	88672	HHS Region 8	2010	C. jejuni	1610198	43	81217	61	ST-61CC
	PNUSAC007231	GCA_004898095_1	SRR8306483	PRJNA239251	EDLB-CDC	CDC	88678	HHS Region 8	2010	C. jejuni	1706862	48	62758	56	ST-49CC
	PNUSAC007233	GCA_004897695_1	SRR8306363	PRJNA239251	EDLB-CDC	WY	88694	HHS Region 8	2010	C. jejuni	1680404	62	38116	982	ST-21CC
	PNUSAC007236	GCA_004897535_1	SRR8306493	PRJNA239251	EDLB-CDC	CDC	88699	HHS Region 8	2010	C. jejuni	1778014	18	474754	806	ST-21CC
	PNUSAC007036	GCA_004893475_1	SRR8260223	PRJNA239251	EDLB-CDC	CDC	88757	HHS Region 8	2010	C. jejuni	1557304	59	47232	696	ST-1332CC
	PNUSAC007850	GCA_004889795_1	SRR8456335	PRJNA239251	EDLB-CDC	CDC	88808	HHS Region 8	2010	C. jejuni	1696030	26	178475	8	ST-21CC
	PNUSAC007841	GCA_004889775_1	SRR8456339	PRJNA239251	EDLB-CDC	CDC	88809	HHS Region 8	2010	C. jejuni	1626505	22	110367	61	ST-61CC
	PNUSAC007704	GCA_004889645_1	SRR8428241	PRJNA239251	EDLB-CDC	CDC	88813	HHS Region 8	2010	C. jejuni	1688037	81	35396	8	ST-21CC
	PNUSAC007705	GCA_004889605_1	SRR8428249	PRJNA239251	EDLB-CDC	CDC	88815	HHS Region 8	2010	C. jejuni	1650566	77	29184	918	ST-48CC
	PNUSAC007840	GCA_004888505_1	SRR8456341	PRJNA239251	EDLB-CDC	CDC	88849	HHS Region 8	2010	C. jejuni	1610070	39	85508	468	ST-353CC
	PNUSAC007839	GCA_004888065_1	SRR8456348	PRJNA239251	EDLB-CDC	CDC	88865	HHS Region 8	2010	C. jejuni	1662178	27	113424	1244	ST-61CC
	PNUSAC007421	GCA_004852985_1	SRR8492069	PRJNA239251	EDLB-CDC	WY	89369	HHS Region 8	2010	C. coli	1933152	43	177820	1142	CC828
	PNUSAC007699	GCA_004847375_1	SRR8428238	PRJNA239251	EDLB-CDC	CDC	89468	HHS Region 8	2010	C. jejuni	1737432	76	49796	918	ST-48CC
	PNUSAC007701	GCA_004846945_1	SRR8428250	PRJNA239251	EDLB-CDC	CDC	89478	HHS Region 8	2010	C. jejuni	1602358	79	31563	991	ST-692CC
	PNUSAC007698	GCA_004846765_1	SRR8428220	PRJNA239251	EDLB-CDC	CDC	89485	HHS Region 8	2010	C. jejuni	1648842	117	30346	10723	ST-21CC
	PNUSAC007700	GCA_004846705_1	SRR8428234	PRJNA239251	EDLB-CDC	CDC	89488	HHS Region 8	2010	C. jejuni	1660858	104	32971	45	ST-45CC
	PNUSAC007703	GCA_004846645_1	SRR8428228	PRJNA239251	EDLB-CDC	CDC	89491	HHS Region 8	2010	C. jejuni	1699821	90	41995	1244	ST-61CC
	PNUSAC007706	GCA_004846405_1	SRR8428224	PRJNA239251	EDLB-CDC	CDC	89498	HHS Region 8	2010	C. jejuni	1645079	94	32880	8	ST-21CC
	PNUSAC007707	GCA_004846205_1	SRR8428221	PRJNA239251	EDLB-CDC	CDC	89501	HHS Region 8	2010	C. jejuni	1665092	58	51127	222	ST-206CC
	PNUSAC007643	GCA_004845445_1	SRR8399249	PRJNA239251	EDLB-CDC	CDC	89527	HHS Region 8	2010	C. jejuni	1717519	45	112250	922	ST-21CC
	PNUSAC007651	GCA_004845425_1	SRR8399255	PRJNA239251	EDLB-CDC	CDC	89528	HHS Region 8	2010	C. jejuni	1807865	49	114001	10479	ST-460CC
	PNUSAC007645	GCA_004845385_1	SRR8399246	PRJNA239251	EDLB-CDC	CDC	89529	HHS Region 8	2010	C. jejuni	1686479	55	70453	6648	ST-45CC
	PNUSAC007644	GCA_004844705_1	SRR8399243	PRJNA239251	EDLB-CDC	CDC	89553	HHS Region 8	2010	C. jejuni	1678071	47	86887	8	ST-21CC
	PNUSAC007642	GCA_004844685_1	SRR8399247	PRJNA239251	EDLB-CDC	CDC	89555	HHS Region 8	2010	C. jejuni	1712458	35	110308	21	ST-21CC
	PNUSAC007649	GCA_004844285_1	SRR8399245	PRJNA239251	EDLB-CDC	CDC	89573	HHS Region 8	2010	C. jejuni	1756185	29	168177	2862	ST-21CC
	PNUSAC007422	GCA_004840405_1	SRR8362919	PRJNA239251	EDLB-CDC	CDC	89627	HHS Region 8	2010	C. jejuni	1769858	59	80805	21	ST-21CC
	PNUSAC007431	GCA_004840345_1	SRR8362918	PRJNA239251	EDLB-CDC	CDC	89628	HHS Region 8	2010	C. jejuni	1688045	30	159415	6648	ST-45CC
	PNUSAC007426	GCA_004840325_1	SRR8362908	PRJNA239251	EDLB-CDC	CDC	89629	HHS Region 8	2010	C. jejuni	1613985	17	179094	5874	ST-692CC
	PNUSAC007425	GCA_004839625_1	SRR8362925	PRJNA239251	EDLB-CDC	CDC	89643	HHS Region 8	2010	C. jejuni	1785089	31	156290	2862	ST-21CC
	PNUSAC007428	GCA_004839605_1	SRR8362923	PRJNA239251	EDLB-CDC	CDC	89644	HHS Region 8	2010	C. jejuni	1748426	27	184662	459	ST-42CC
	PNUSAC007238	GCA_004836365_1	SRR8306500	PRJNA239251	EDLB-CDC	CDC	89707	HHS Region 8	2010	C. jejuni	1676578	49	81332	3515	ST-353CC
	PNUSAC007128	GCA_004834125_1	SRR8291107	PRJNA239251	EDLB-CDC	CDC	89760	HHS Region 8	2010	C. coli	1696490	15	257251	829	CC828
	PNUSAC006248	GCA_004807815_1	SRR7882493	PRJNA239251	EDLB-CDC	CDC	90183	HHS Region 8	2010	C. jejuni	1734516	36	80676	21	ST-21CC
	PNUSAC006250	GCA_004807795_1	SRR7882494	PRJNA239251	EDLB-CDC	CDC	90184	HHS Region 8	2010	C. jejuni	1647437	61	59188	982	ST-21CC
	PNUSAC006249	GCA_004807715_1	SRR7882485	PRJNA239251	EDLB-CDC	CDC	90188	HHS Region 8	2010	C. jejuni	1712402	40	91412	806	ST-21CC
	PNUSAC006252	GCA_004807695_1	SRR7882489	PRJNA239251	EDLB-CDC	CDC	90189	HHS Region 8	2010	C. jejuni	1824010	40	80225	61	ST-61CC
	PNUSAC006251	GCA_004806955_1	SRR7882496	PRJNA239251	EDLB-CDC	CDC	90204	HHS Region 8	2010	C. jejuni	1827309	54	67867	61	ST-61CC
	PNUSAC006253	GCA_004251345_1	SRR7882381	PRJNA239251	EDLB-CDC	CDC	90349	HHS Region 8	2010	C. jejuni	1757634	50	94424	21	ST-21CC
	PNUSAC000196-1	GCA_005137625_1	SRR2984947	PRJNA239251	EDLB-CDC	CDC	70340	HHS Region 5	2011	C. jejuni	1744259	44	154859	8	ST-21CC
	PNUSAC006102	GCA_005380285_1	SRR7830681	PRJNA239251	EDLB-CDC	CDC	81180	HHS Region 8	2011	C. jejuni	1802498	23	243423	10383	Unassigned
	PNUSAC006157	GCA_005379845_1	SRR7830658	PRJNA239251	EDLB-CDC	CDC	81201	HHS Region 8	2011	C. jejuni	1703063	17	199295	8	ST-21CC
	PNUSAC005900	GCA_005370885_1	SRR7750957	PRJNA239251	EDLB-CDC	CDC	81368	HHS Region 8	2011	C. jejuni	1669101	39	78341	468	ST-21CC
	PNUSAC005897	GCA_005370785_1	SRR7750974	PRJNA239251	EDLB-CDC	CDC	81370	HHS Region 8	2011	C. jejuni	1576708	29	111856	905	ST-21CC
	PNUSAC005899	GCA_005370765_1	SRR7750976	PRJNA239251	EDLB-CDC	CDC	81371	HHS Region 8	2011	C. jejuni	1701343	35	104159	132	ST-508CC
	PNUSAC005898	GCA_005370745_1	SRR7750978	PRJNA239251	EDLB-CDC	CDC	81372	HHS Region 8	2011	C. jejuni	1640984	35	90403	918	ST-48CC
	PNUSAC005901	GCA_005370205_1	SRR7750959	PRJNA239251	EDLB-CDC	CDC	81389	HHS Region 8	2011	C. jejuni	1608425	37	80194	468	ST-21CC
	PNUSAC005902	GCA_005370165_1	SRR7750958	PRJNA239251	EDLB-CDC	CDC	81390	HHS Region 8	2011	C. jejuni	1637796	24	109670	61	ST-61CC
	PNUSAC004652	GCA_005366585_1	SRR7705361	PRJNA239251	EDLB-CDC	CDC	81490	HHS Region 8	2011	C. coli	1684320	41	87755	1628	CC828
	PNUSAC005391	GCA_005344345_1	SRR7551054	PRJNA239251	EDLB-CDC	CDC	81821	HHS Region 8	2011	C. jejuni	1618360	19	175394	137	ST-45CC
	PNUSAC005392	GCA_005344295_1	SRR7551055	PRJNA239251	EDLB-CDC	CDC	81822	HHS Region 8	2011	C. jejuni	1733391	46	118510	61	ST-61CC
	PNUSAC005383	GCA_005344245_1	SRR7551051	PRJNA239251	EDLB-CDC	CDC	81825	HHS Region 8	2011	C. coli	1713257	21	156859	854	CC828
	PNUSAC005393	GCA_005344205_1	SRR7551049	PRJNA239251	EDLB-CDC	CDC	81826	HHS Region 8	2011	C. jejuni	1733391	46	118510	10415	ST-464CC
	PNUSAC005290	GCA_005344085_1	SRR7551046	PRJNA239251	EDLB-CDC	CDC	81832	HHS Region 8	2011	C. jejuni	1765300	33	132888	61	ST-61CC
	PNUSAC005388	GCA_005344065_1	SRR7551028	PRJNA239251	EDLB-CDC	CDC	81833	HHS Region 8	2011	C. jejuni	1707732	44	63500	45	ST-45CC
	PNUSAC005395	GCA_005343865_1	SRR7551039	PRJNA239251	EDLB-CDC	CDC	81842	HHS Region 8	2011	C. jejuni	1813235	24	213399	8	ST-21CC
	PNUSAC005390	GCA_005343845_1	SRR7551031	PRJNA239251	EDLB-CDC	CDC	81843	HHS Region 8	2011	C. jejuni	1665289	19	173262	806	ST-21CC
	PNUSAC005384	GCA_005343745_1	SRR7551034	PRJNA239251	EDLB-CDC	CDC	81848	HHS Region 8	2011	C. jejuni	1736227	30	140254	982	ST-21CC
	PNUSAC005389	GCA_005343725_1	SRR7551035	PRJNA239251	EDLB-CDC	CDC	81849	HHS Region 8	2011	C. jejuni	1702313	35	115532	45	ST-45CC
	PNUSAC005387	GCA_005343645_1	SRR7551037	PRJNA239251	EDLB-CDC	CDC	81851	HHS Region 8	2011	C. jejuni	1664838	37	80785	353	ST-353CC
	PNUSAC005300	GCA_005338925_1	SRR7525198	PRJNA239251	EDLB-CDC	CDC	81940	HHS Region 8	2011	C. jejuni	1724017	34	112430	982	ST-21CC
	PNUSAC005291	GCA_005338465_1	SRR7525188	PRJNA239251	EDLB-CDC	CDC	81952	HHS Region 8	2011	C. jejuni	1651282	44	86699	5	ST-353CC
	PNUSAC005301	GCA_005338385_1	SRR7525183	PRJNA239251	EDLB-CDC	CDC	81956	HHS Region 8	2011	C. jejuni	1739511	34	179539	806	ST-21CC
	PNUSAC004022	GCA_005324855_1	SRR7223416	PRJNA239251	EDLB-CDC	CDC	82045	HHS Region 8	2011	C. coli	1748405	282	11984	1068	CC828
	PNUSAC004942	GCA_005312885_1	SRR7403724	PRJNA239251	EDLB-CDC	CDC	82327	HHS Region 8	2011	C. jejuni	1687496	80	50219	45	ST-45CC
	PNUSAC004940	GCA_005309905_1	SRR7352588	PRJNA239251	EDLB-CDC	CDC	82363	HHS Region 1	2011	C. jejuni	1808137	59	57723	12569	ST-45CC
	PNUSAC004748	GCA_005302705_1	SRR7245576	PRJNA239251	EDLB-CDC	CDC	82503	HHS Region 8	2011	C. jejuni	1639587	53	58670	61	ST-61CC
	PNUSAC004751	GCA_005302525_1	SRR7245568	PRJNA239251	EDLB-CDC	CDC	82512	HHS Region 8	2011	C. jejuni	1662312	53	61978	132	ST-508CC
	PNUSAC004653	GCA_005302445_1	SRR7245563	PRJNA239251	EDLB-CDC	WY	82516	HHS Region 8	2011	C. jejuni	1738428	40	86522	21	ST-21CC
	PNUSAC004106	GCA_005302405_1	SRR7245559	PRJNA239251	EDLB-CDC	CDC	82517	HHS Region 8	2011	C. jejuni	1613000	80	40823	806	ST-21CC
	PNUSAC004749	GCA_005302365_1	SRR7245564	PRJNA239251	EDLB-CDC	CDC	82520	HHS Region 8	2011	C. jejuni	1669307	33	168548	918	ST-48CC
	PNUSAC003974	GCA_005302025_1	SRR7240596	PRJNA239251	EDLB-CDC	CDC	82535	HHS Region 5	2011	C. jejuni	1776348	147	23222	21	ST-21CC
	PNUSAC003101	GCA_005296165_1	SRR6252249	PRJNA239251	EDLB-CDC	CDC	82671	HHS Region 8	2011	C. jejuni	1774158	25	185261	2109	ST-45CC
	PNUSAC003696	GCA_005212485_1	SRR6667745	PRJNA239251	EDLB-CDC	CDC	83187	HHS Region 8	2011	C. jejuni	1682522	30	146824	8	ST-21CC
	PNUSAC003369	GCA_005187115_1	SRR6363402	PRJNA239251	EDLB-CDC	CDC	83621	HHS Region 8	2011	C. jejuni	1712154	40	100502	679	ST-45CC
	PNUSAC003402	GCA_005180665_1	SRR6420464	PRJNA239251	EDLB-CDC	CDC	83721	HHS Region 5	2011	C. jejuni	1712034	29	178767	982	ST-21CC
	PNUSAC003660	GCA_005179885_1	SRR6511545	PRJNA239251	EDLB-CDC	CDC	83733	HHS Region 8	2011	C. jejuni	1621910	25	98975	61	ST-61CC
	PNUSAC004564	GCA_005171725_1	SRR7179688	PRJNA239251	EDLB-CDC	WY	83896	HHS Region 8	2011	C. jejuni	1656320	45	74647	132	ST-508CC
	PNUSAC004038	GCA_005169905_1	SRR6997897	PRJNA239251	EDLB-CDC	CDC	83944	HHS Region 5	2011	C. jejuni	1787624	113	31860	2524	ST-179CC
	PNUSAC003398	GCA_005152405_1	SRR6420454	PRJNA239251	EDLB-CDC	CDC	84244	HHS Region 5	2011	C. jejuni	1637363	43	90934	48	ST-48CC
	PNUSAC004660	GCA_005084585_1	SRR7223419	PRJNA239251	EDLB-CDC	CDC	85559	HHS Region 8	2011	C. jejuni	1715111	36	130822	982	ST-21CC
	PNUSAC004330	GCA_005084065_1	SRR7154049	PRJNA239251	EDLB-CDC	CDC	85570	HHS Region 8	2011	C. jejuni	1676526	17	164164	353	ST-353CC
	PNUSAC004498	GCA_005081985_1	SRR7223321	PRJNA239251	EDLB-CDC	CDC	85623	HHS Region 8	2011	C. jejuni	1683921	44	94067	21	ST-21CC
	PNUSAC004329	GCA_005081725_1	SRR7142447	PRJNA239251	EDLB-CDC	CDC	85632	HHS Region 9	2011	C. jejuni	1664494	16	214598	51	ST-443CC
	PNUSAC003694	GCA_005076645_1	SRR6667739	PRJNA239251	EDLB-CDC	CDC	85739	HHS Region 8	2011	C. jejuni	1682591	21	159276	Incomplete	Unassigned
	PNUSAC003655	GCA_005076445_1	SRR6511559	PRJNA239251	EDLB-CDC	CDC	85744	HHS Region 8	2011	C. jejuni	1824176	112	31547	21	ST-21CC
	PNUSAC003988	GCA_005074545_1	SRR6923165	PRJNA239251	EDLB-CDC	CDC	85772	HHS Region 8	2011	C. jejuni	1683065	19	190298	806	ST-21CC
	PNUSAC004565	GCA_005073225_1	SRR7179710	PRJNA239251	EDLB-CDC	WY	85795	HHS Region 8	2011	C. jejuni	1668653	110	26274	10579	ST-21CC
	PNUSAC003939	GCA_005069945_1	SRR7214193	PRJNA239251	EDLB-CDC	CDC	85864	HHS Region 5	2011	C. jejuni	1634523	40	76057	679	ST-45CC
	PNUSAC003801	GCA_005067805_1	SRR6895862	PRJNA239251	EDLB-CDC	CDC	85917	HHS Region 8	2011	C. jejuni	1685534	81	80642	6648	ST-45CC
	PNUSAC004568	GCA_005064925_1	SRR7179712	PRJNA239251	EDLB-CDC	CDC	85961	HHS Region 8	2011	C. jejuni	1617853	74	36875	806	ST-21CC
	PNUSAC003697	GCA_005064245_1	SRR6667738	PRJNA239251	EDLB-CDC	CDC	85975	HHS Region 8	2011	C. jejuni	1851993	40	104077	21	ST-21CC
	PNUSAC003699	GCA_005062995_1	SRR6686544	PRJNA239251	EDLB-CDC	CDC	85989	HHS Region 8	2011	C. jejuni	1664084	27	140745	922	ST-21CC
	PNUSAC003657	GCA_005061365_1	SRR6993881	PRJNA239251	EDLB-CDC	CDC	86009	HHS Region 8	2011	C. coli	1765663	280	11445	10584	CC828
	PNUSAC003921	GCA_005059165_1	SRR6914984	PRJNA239251	EDLB-CDC	WY	86044	HHS Region 8	2011	C. jejuni	1629306	76	48772	61	ST-61CC
	PNUSAC004562	GCA_005059145_1	SRR7179711	PRJNA239251	EDLB-CDC	MT	86046	HHS Region 8	2011	C. jejuni	1717655	78	45575	10579	ST-21CC
	PNUSAC003040	GCA_005058265_1	SRR6232460	PRJNA239251	EDLB-CDC	CDC	86069	HHS Region 8	2011	C. jejuni	1602833	26	153410	45	ST-45CC
	PNUSAC003704	GCA_005055845_1	SRR6667740	PRJNA239251	EDLB-CDC	CDC	86108	HHS Region 8	2011	C. jejuni	1769200	30	180884	806	ST-21CC
	PNUSAC004054	GCA_005053305_1	SRR7007255	PRJNA239251	EDLB-CDC	WY	86153	HHS Region 4	2011	C. jejuni	1733361	28	148740	353	ST-353CC
	PNUSAC003367	GCA_005052985_1	SRR6363383	PRJNA239251	EDLB-CDC	CDC	86159	HHS Region 8	2011	C. jejuni	1624295	65	53285	45	ST-45CC
	PNUSAC003693	GCA_005052865_1	SRR6667742	PRJNA239251	EDLB-CDC	CDC	86160	HHS Region 8	2011	C. jejuni	1848143	48	116727	933	ST-403CC
	PNUSAC003370	GCA_005037115_1	SRR6363387	PRJNA239251	EDLB-CDC	CDC	86213	HHS Region 8	2011	C. coli	1749135	19	265474	829	CC828
	PNUSAC002987	GCA_005036095_1	SRR6202879	PRJNA239251	EDLB-CDC	CDC	86234	HHS Region 8	2011	C. jejuni	1663065	33	151012	45	ST-45CC
	PNUSAC003698	GCA_005033815_1	SRR6667748	PRJNA239251	EDLB-CDC	CDC	86263	HHS Region 8	2011	C. jejuni	1694726	22	189909	353	ST-353CC
	PNUSAC003654	GCA_005031055_1	SRR6511561	PRJNA239251	EDLB-CDC	CDC	86290	HHS Region 8	2011	C. jejuni	1711201	59	75611	38	ST-48CC
	PNUSAC003653	GCA_005029515_1	SRR6511560	PRJNA239251	EDLB-CDC	CDC	86319	HHS Region 8	2011	C. jejuni	1650940	121	31501	10596	ST-353CC
	PNUSAC003412	GCA_005025665_1	SRR6420462	PRJNA239251	EDLB-CDC	CDC	86405	HHS Region 5	2011	C. jejuni	1805602	29	109057	Incomplete	Unassigned
	PNUSAC003405	GCA_005025645_1	SRR6420457	PRJNA239251	EDLB-CDC	CDC	86406	HHS Region 5	2011	C. jejuni	1740555	40	183699	2109	ST-45CC
	PNUSAC003404	GCA_005025625_1	SRR6420452	PRJNA239251	EDLB-CDC	CDC	86407	HHS Region 5	2011	C. jejuni	1686868	33	149891	2109	ST-45CC
	PNUSAC003695	GCA_004997065_1	SRR6667747	PRJNA239251	EDLB-CDC	CDC	86873	HHS Region 8	2011	C. jejuni	1748067	42	76414	50	ST-21CC
	PNUSAC003702	GCA_004996965_1	SRR6667741	PRJNA239251	EDLB-CDC	CDC	86874	HHS Region 8	2011	C. jejuni	1693629	20	184469	21	ST-21CC
	PNUSAC003703	GCA_004996865_1	SRR6667743	PRJNA239251	EDLB-CDC	CDC	86876	HHS Region 8	2011	C. jejuni	1639931	25	197339	922	ST-21CC
	PNUSAC003658	GCA_004995525_1	SRR6511547	PRJNA239251	EDLB-CDC	CDC	86890	HHS Region 7	2011	C. jejuni	1772670	47	78298	21	ST-21CC
	PNUSAC003659	GCA_004995405_1	SRR6511546	PRJNA239251	EDLB-CDC	CDC	86894	HHS Region 8	2011	C. jejuni	1666425	42	87111	38	ST-48CC
	PNUSAC003399	GCA_004989965_1	SRR6420455	PRJNA239251	EDLB-CDC	CDC	86973	HHS Region 5	2011	C. jejuni	1769448	51	86185	2109	ST-45CC
	PNUSAC003368	GCA_004987565_1	SRR6363379	PRJNA239251	EDLB-CDC	CDC	87012	HHS Region 8	2011	C. jejuni	1656516	13	285512	61	ST-61CC
	PNUSAC002986	GCA_004979825_1	SRR6202926	PRJNA239251	EDLB-CDC	CDC	87203	HHS Region 8	2011	C. jejuni	1755496	45	111098	2109	ST-45CC
	PNUSAC002988	GCA_004979805_1	SRR6202906	PRJNA239251	EDLB-CDC	CDC	87204	HHS Region 8	2011	C. jejuni	1598726	27	134039	583	ST-45CC
	PNUSAC002989	GCA_004979585_1	SRR6202882	PRJNA239251	EDLB-CDC	CDC	87215	HHS Region 8	2011	C. jejuni	1667096	29	146848	50	ST-21CC
	PNUSAC008321	GCA_004911055_1	SRR8755960	PRJNA239251	EDLB-CDC	CDC	88315	HHS Region 5	2011	C. jejuni	1630558	142	22924	10665	ST-508CC
	PNUSAC008320	GCA_004910175_1	SRR8755979	PRJNA239251	EDLB-CDC	CDC	88359	HHS Region 5	2011	C. jejuni	1639382	95	32061	459	ST-42CC
	PNUSAC008322	GCA_004906435_1	SRR8755936	PRJNA239251	EDLB-CDC	CDC	88435	HHS Region 5	2011	C. jejuni	1641275	90	33477	459	ST-42CC
	PNUSAC006804	GCA_004887505_1	SRR8178043	PRJNA239251	EDLB-CDC	CDC	88877	HHS Region 8	2011	C. jejuni	1703781	48	82425	50	ST-21CC
	PNUSAC006803	GCA_004887225_1	SRR8178045	PRJNA239251	EDLB-CDC	CDC	88885	HHS Region 8	2011	C. jejuni	1685644	54	68988	50	ST-21CC
	PNUSAC006802	GCA_004822105_1	SRR8178006	PRJNA239251	EDLB-CDC	CDC	89931	HHS Region 8	2011	C. jejuni	1652337	50	46642	2282	ST-206CC
	PNUSAC006101	GCA_004806295_1	SRR7876159	PRJNA239251	EDLB-CDC	CDC	90228	HHS Region 8	2011	C. jejuni	1646932	43	76699	50	ST-21CC
	PNUSAC006100	GCA_004806075_1	SRR7876140	PRJNA239251	EDLB-CDC	CDC	90239	HHS Region 8	2011	C. jejuni	1692772	21	121925	10759	Unassigned
	PNUSAC006098	GCA_004806015_1	SRR7876136	PRJNA239251	EDLB-CDC	CDC	90242	HHS Region 8	2011	C. jejuni	1657022	51	69419	459	ST-42CC
	PNUSAC006099	GCA_004805675_1	SRR7876147	PRJNA239251	EDLB-CDC	CDC	90259	HHS Region 8	2011	C. coli	1924906	100	97368	828	CC828
	PNUSAC006643	GCA_003744625_1	SRR8113764	PRJNA239251	EDLB-CDC	CDC	90569	HHS Region 8	2011	C. jejuni	1708904	49	83574	2829	ST-353CC
	2015D-0043	GCA_005093385_1	SRR1981463	PRJNA239251	EDLB-CDC	CDC	70342	HHS Region 3	2012	C. jejuni	1624342	25	207661	8	ST-21CC
	PNUSAC000190	GCA_005098025_1	SRR3000052	PRJNA239251	EDLB-CDC	CDC	70523	HHS Region 2	2012	C. jejuni	1617267	40	72023	61	ST-61CC
	PNUSAC000191	GCA_005137585_1	SRR3000053	PRJNA239251	EDLB-CDC	CDC	70645	HHS Region 2	2012	C. jejuni	1613751	96	33380	922	ST-21CC
	PNUSAC005132	GCA_005321845_1	SRR7468595	PRJNA239251	EDLB-CDC	CDC	82130	HHS Region 1	2012	C. jejuni	1824966	121	32949	2109	ST-45CC
	PNUSAC003803	GCA_005296405_1	SRR6856501	PRJNA239251	EDLB-CDC	CDC	82666	HHS Region 8	2012	C. jejuni	1687113	52	82394	3515	ST-353CC
	PNUSAC002992	GCA_005207415_1	SRR6202907	PRJNA239251	EDLB-CDC	CDC	83265	HHS Region 8	2012	C. jejuni	1644332	38	86383	48	ST-48CC
	PNUSAC003993	GCA_005200135_1	SRR6923166	PRJNA239251	EDLB-CDC	CDC	83361	HHS Region 8	2012	C. jejuni	1693932	39	99103	132	ST-508CC
	PNUSAC003991	GCA_005198135_1	SRR6923172	PRJNA239251	EDLB-CDC	CDC	83429	HHS Region 8	2012	C. jejuni	1649083	39	103952	48	ST-48CC
	PNUSAC003871	GCA_005196535_1	SRR6879580	PRJNA239251	EDLB-CDC	WY	83469	HHS Region 8	2012	C. jejuni	1746732	57	65667	806	ST-21CC
	PNUSAC003662	GCA_005196415_1	SRR6511554	PRJNA239251	EDLB-CDC	CDC	83471	HHS Region 8	2012	C. jejuni	1708253	32	95671	46	ST-206CC
	PNUSAC002990	GCA_005189765_1	SRR6202905	PRJNA239251	EDLB-CDC	CDC	83583	HHS Region 8	2012	C. jejuni	1649884	94	34129	21	ST-21CC
	PNUSAC003633	GCA_005187765_1	SRR6489631	PRJNA239251	EDLB-CDC	CDC	83609	HHS Region 8	2012	C. jejuni	1763455	28	175422	12590	ST-353CC
	PNUSAC003805	GCA_005187045_1	SRR6856500	PRJNA239251	EDLB-CDC	CDC	83623	HHS Region 8	2012	C. jejuni	1602936	52	71563	464	ST-464CC
	PNUSAC003922	GCA_005186805_1	SRR6914982	PRJNA239251	EDLB-CDC	WY	83625	HHS Region 8	2012	C. jejuni	1670277	52	95745	1244	ST-61CC
	PNUSAC003634	GCA_005186525_1	SRR6489630	PRJNA239251	EDLB-CDC	CDC	83631	HHS Region 8	2012	C. jejuni	1668791	26	117322	8	ST-21CC
	PNUSAC003632	GCA_005184225_1	SRR6489628	PRJNA239251	EDLB-CDC	CDC	83658	HHS Region 8	2012	C. jejuni	1724962	40	105963	403	ST-403CC
	PNUSAC003636	GCA_005180265_1	SRR6489629	PRJNA239251	EDLB-CDC	CDC	83727	HHS Region 8	2012	C. jejuni	1581634	25	129352	696	ST-1332CC
	PNUSAC002933	GCA_005178485_1	SRR6169168	PRJNA239251	EDLB-CDC	CDC	83758	HHS Region 8	2012	C. jejuni	1747333	20	155648	222	ST-206CC
	PNUSAC002931	GCA_005170445_1	SRR6169174	PRJNA239251	EDLB-CDC	CDC	83931	HHS Region 8	2012	C. jejuni	1715718	80	43074	2862	ST-21CC
	PNUSAC003986	GCA_005169045_1	SRR6923169	PRJNA239251	EDLB-CDC	WY	83962	HHS Region 8	2012	C. jejuni	1776534	37	110090	2829	ST-353CC
	PNUSAC003041	GCA_005147685_1	SRR6232457	PRJNA239251	EDLB-CDC	CDC	84324	HHS Region 8	2012	C. jejuni	1829046	131	50244	1911	ST-21CC
	PNUSAC008347	GCA_005118235_1	SRR8755962	PRJNA239251	EDLB-CDC	CDC	84886	HHS Region 5	2012	C. jejuni	1631581	201	14664	21	ST-21CC
	PNUSAC004499	GCA_005084375_1	SRR7223329	PRJNA239251	EDLB-CDC	CDC	85563	HHS Region 5	2012	C. jejuni	1609999	87	37384	2109	ST-45CC
	PNUSAC003920	GCA_005076745_1	SRR6923161	PRJNA239251	EDLB-CDC	WY	85736	HHS Region 8	2012	C. jejuni	1711528	39	104128	806	ST-21CC
	PNUSAC003992	GCA_005075165_1	SRR6923173	PRJNA239251	EDLB-CDC	CDC	85762	HHS Region 8	2012	C. jejuni	1705461	45	84985	353	ST-353CC
	PNUSAC003996	GCA_005074565_1	SRR6923162	PRJNA239251	EDLB-CDC	CDC	85771	HHS Region 8	2012	C. jejuni	1707412	38	71536	982	ST-21CC
	PNUSAC003994	GCA_005074425_1	SRR6923168	PRJNA239251	EDLB-CDC	CDC	85773	HHS Region 8	2012	C. jejuni	1723652	78	62780	922	ST-21CC
	PNUSAC004023	GCA_005072725_1	SRR7223377	PRJNA239251	EDLB-CDC	CDC	85814	HHS Region 5	2012	C. jejuni	1819239	29	151129	1911	ST-21CC
	PNUSAC003886	GCA_005067865_1	SRR6895872	PRJNA239251	EDLB-CDC	CDC	85915	HHS Region 8	2012	C. jejuni	1685534	81	80642	2276	ST-21CC
	PNUSAC003995	GCA_005066465_1	SRR6923171	PRJNA239251	EDLB-CDC	CDC	85931	HHS Region 8	2012	C. jejuni	1752030	36	93384	38	ST-48CC
	PNUSAC003998	GCA_005066305_1	SRR6923163	PRJNA239251	EDLB-CDC	CDC	85935	HHS Region 8	2012	C. jejuni	1709954	37	122883	51	ST-443CC
	PNUSAC003807	GCA_005065905_1	SRR6856558	PRJNA239251	EDLB-CDC	CDC	85947	HHS Region 8	2012	C. jejuni	1678897	39	83295	50	ST-21CC
	PNUSAC003823	GCA_005065845_1	SRR6856548	PRJNA239251	EDLB-CDC	WY	85949	HHS Region 8	2012	C. jejuni	1673096	47	58491	982	ST-21CC
	PNUSAC003997	GCA_005065285_1	SRR6923164	PRJNA239251	EDLB-CDC	CDC	85956	HHS Region 8	2012	C. jejuni	1666275	34	91360	45	ST-45CC
	PNUSAC003990	GCA_005064625_1	SRR6923170	PRJNA239251	EDLB-CDC	CDC	85970	HHS Region 8	2012	C. jejuni	1674789	27	106658	45	ST-45CC
	PNUSAC003919	GCA_005059105_1	SRR6914981	PRJNA239251	EDLB-CDC	CDC	86047	HHS Region 8	2012	C. jejuni	1600360	41	94434	806	ST-21CC
	PNUSAC003885	GCA_005058945_1	SRR6914986	PRJNA239251	EDLB-CDC	CDC	86053	HHS Region 8	2012	C. jejuni	1785941	83	68247	8	ST-21CC
	PNUSAC003923	GCA_005058965_1	SRR6914979	PRJNA239251	EDLB-CDC	CDC	86054	HHS Region 8	2012	C. jejuni	1637406	30	82716	45	ST-45CC
	PNUSAC003771	GCA_005057685_1	SRR6856557	PRJNA239251	EDLB-CDC	CDC	86085	HHS Region 3	2012	C. jejuni	1721811	43	129346	22	ST-22CC
	PNUSAC003806	GCA_005057565_1	SRR6856542	PRJNA239251	EDLB-CDC	CDC	86090	HHS Region 8	2012	C. jejuni	1633256	27	106998	Incomplete	Unassigned
	PNUSAC003824	GCA_005057545_1	SRR6856537	PRJNA239251	EDLB-CDC	WY	86091	HHS Region 8	2012	C. jejuni	1676791	25	129073	21	ST-21CC
	PNUSAC003925	GCA_005055205_1	SRR6914983	PRJNA239251	EDLB-CDC	CDC	86120	HHS Region 8	2012	C. jejuni	1644875	52	65478	45	ST-45CC
	PNUSAC003924	GCA_005055165_1	SRR6914978	PRJNA239251	EDLB-CDC	CDC	86121	HHS Region 8	2012	C. jejuni	1628437	65	43780	61	ST-61CC
	PNUSAC003821	GCA_005055005_1	SRR6856519	PRJNA239251	EDLB-CDC	CDC	86126	HHS Region 8	2012	C. jejuni	1680631	69	49800	61	ST-61CC
	PNUSAC003825	GCA_005054285_1	SRR6856503	PRJNA239251	EDLB-CDC	WY	86136	HHS Region 8	2012	C. jejuni	1737034	42	78495	1244	ST-61CC
	PNUSAC003770	GCA_005054245_1	SRR6856508	PRJNA239251	EDLB-CDC	CDC	86137	HHS Region 8	2012	C. jejuni	1634166	70	54772	21	ST-21CC
	PNUSAC003783	GCA_005036295_1	SRR6856343	PRJNA239251	EDLB-CDC	CDC	86230	HHS Region 8	2012	C. jejuni	1568004	38	104372	883	ST-21CC
	PNUSAC003665	GCA_005031015_1	SRR6511566	PRJNA239251	EDLB-CDC	CDC	86291	HHS Region 8	2012	C. jejuni	1655272	32	90152	50	ST-21CC
	PNUSAC003629	GCA_005029595_1	SRR6489637	PRJNA239251	EDLB-CDC	CDC	86317	HHS Region 8	2012	C. jejuni	1806086	34	174360	607	ST-607CC
	PNUSAC003406	GCA_005027095_1	SRR6420458	PRJNA239251	EDLB-CDC	CDC	86376	HHS Region 5	2012	C. jejuni	1653373	28	137635	137	ST-45CC
	PNUSAC003160	GCA_005025365_1	SRR6297333	PRJNA239251	EDLB-CDC	CDC	86420	HHS Region 8	2012	C. jejuni	1809200	39	154458	222	ST-206CC
	PNUSAC003255	GCA_005018395_1	SRR6322610	PRJNA239251	EDLB-CDC	CDC	86529	HHS Region 8	2012	C. jejuni	1668297	25	117334	48	ST-48CC
	PNUSAC003664	GCA_004995605_1	SRR6511564	PRJNA239251	EDLB-CDC	CDC	86887	HHS Region 8	2012	C. jejuni	1726128	35	86618	21	ST-21CC
	PNUSAC003630	GCA_004993505_1	SRR6489769	PRJNA239251	EDLB-CDC	CDC	86906	HHS Region 8	2012	C. jejuni	1622140	15	212843	52	ST-52CC
	PNUSAC003631	GCA_004993465_1	SRR6489766	PRJNA239251	EDLB-CDC	CDC	86908	HHS Region 8	2012	C. jejuni	1845987	42	177755	403	ST-403CC
	PNUSAC003637	GCA_004993385_1	SRR6489626	PRJNA239251	EDLB-CDC	CDC	86910	HHS Region 8	2012	C. jejuni	1803138	33	148464	464	ST-464CC
	PNUSAC003212	GCA_004984005_1	SRR6308361	PRJNA239251	EDLB-CDC	CDC	87115	HHS Region 8	2012	C. jejuni	1681498	75	63641	710	ST-21CC
	PNUSAC003158	GCA_004983665_1	SRR6297346	PRJNA239251	EDLB-CDC	CDC	87122	HHS Region 8	2012	C. jejuni	1663952	23	118381	21	ST-21CC
	PNUSAC003162	GCA_004983605_1	SRR6297329	PRJNA239251	EDLB-CDC	CDC	87124	HHS Region 8	2012	C. jejuni	1713266	39	147811	2829	ST-353CC
	PNUSAC003161	GCA_004983585_1	SRR6297338	PRJNA239251	EDLB-CDC	CDC	87125	HHS Region 8	2012	C. jejuni	1765905	28	154289	8	ST-21CC
	PNUSAC003159	GCA_004983465_1	SRR6297328	PRJNA239251	EDLB-CDC	CDC	87131	HHS Region 8	2012	C. jejuni	1716157	29	124400	806	ST-21CC
	PNUSAC002991	GCA_004979725_1	SRR6202881	PRJNA239251	EDLB-CDC	CDC	87207	HHS Region 8	2012	C. jejuni	1724661	35	106652	806	ST-21CC
	PNUSAC002932	GCA_004979445_1	SRR6169173	PRJNA239251	EDLB-CDC	CDC	87222	HHS Region 8	2012	C. jejuni	1737294	42	91054	806	ST-21CC
	PNUSAC000267	GCA_004929575_1	SRR3149099	PRJNA239251	EDLB-CDC	CDC	87984	HHS Region 6	2012	C. jejuni	1568713	153	16555	22	ST-22CC
	PNUSAC008328	GCA_004911235_1	SRR8755986	PRJNA239251	EDLB-CDC	CDC	88306	HHS Region 5	2012	C. jejuni	1674746	92	35684	222	ST-206CC
	PNUSAC008323	GCA_004911175_1	SRR8755971	PRJNA239251	EDLB-CDC	CDC	88309	HHS Region 5	2012	C. jejuni	1649873	176	16626	982	ST-21CC
	PNUSAC008325	GCA_004911115_1	SRR8755957	PRJNA239251	EDLB-CDC	CDC	88312	HHS Region 5	2012	C. jejuni	1754440	201	20622	460	ST-460CC
	PNUSAC008326	GCA_004910815_1	SRR8755953	PRJNA239251	EDLB-CDC	CDC	88327	HHS Region 5	2012	C. jejuni	1633020	132	25794	1244	ST-61CC
	PNUSAC008324	GCA_004910775_1	SRR8755949	PRJNA239251	EDLB-CDC	CDC	88329	HHS Region 5	2012	C. jejuni	1758864	192	19728	460	ST-460CC
	PNUSAC008348	GCA_004910335_1	SRR8756002	PRJNA239251	EDLB-CDC	CDC	88351	HHS Region 5	2012	C. jejuni	1623015	187	15769	21	ST-21CC
	PNUSAC008346	GCA_004910135_1	SRR8755958	PRJNA239251	EDLB-CDC	CDC	88361	HHS Region 5	2012	C. jejuni	1654002	146	19945	982	ST-21CC
	PNUSAC008327	GCA_004909995_1	SRR8755991	PRJNA239251	EDLB-CDC	CDC	88368	HHS Region 5	2012	C. jejuni	1677275	197	17489	4186	ST-179CC
	2015D-0042	GCA_005133065_1	SRR1981462	PRJNA239251	EDLB-CDC	CDC	70508	HHS Region 3	2013	C. jejuni	1681646	83	46573	6647	ST-49CC
	PNUSAC003583	GCA_005367285_1	SRR7721108	PRJNA239251	EDLB-CDC	CDC	81466	HHS Region 8	2013	C. jejuni	1642914	17	205173	45	ST-45CC
	PNUSAC005023	GCA_005321745_1	SRR7468586	PRJNA239251	EDLB-CDC	CDC	82133	HHS Region 1	2013	C. jejuni	1824966	121	32949	6137	ST-21CC
	PNUSAC004936	GCA_005317715_1	SRR7443926	PRJNA239251	EDLB-CDC	CDC	82195	HHS Region 1	2013	C. jejuni	1707411	271	12976	2109	ST-45CC
	PNUSAC003578	GCA_005296305_1	SRR6467802	PRJNA239251	EDLB-CDC	CDC	82668	HHS Region 8	2013	C. jejuni	1881140	64	80504	403	ST-403CC
	PNUSAC001823	GCA_005205635_1	SRR5483512	PRJNA239251	EDLB-CDC	CDC	83291	HHS Region 5	2013	C. jejuni	1755663	53	70933	2109	ST-45CC
	PNUSAC003584	GCA_005183705_1	SRR6467824	PRJNA239251	EDLB-CDC	CDC	83665	HHS Region 8	2013	C. jejuni	1856893	30	183781	2274	ST-21CC
	PNUSAC003477	GCA_005183065_1	SRR6429778	PRJNA239251	EDLB-CDC	CDC	83679	HHS Region 8	2013	C. jejuni	1681181	26	162154	38	ST-48CC
	PNUSAC003426	GCA_005183005_1	SRR6383848	PRJNA239251	EDLB-CDC	CDC	83681	HHS Region 8	2013	C. jejuni	1872403	238	55761	922	ST-21CC
	PNUSAC002938	GCA_005181885_1	SRR6169172	PRJNA239251	EDLB-CDC	CDC	83699	HHS Region 8	2013	C. jejuni	1706902	20	140997	61	ST-61CC
	PNUSAC003478	GCA_005181865_1	SRR6429776	PRJNA239251	EDLB-CDC	CDC	83700	HHS Region 8	2013	C. jejuni	1684282	34	132146	8	ST-21CC
	PNUSAC003418	GCA_005181805_1	SRR6383846	PRJNA239251	EDLB-CDC	CDC	83701	HHS Region 8	2013	C. jejuni	1718531	29	154497	806	ST-21CC
	PNUSAC003480	GCA_005181745_1	SRR6429773	PRJNA239251	EDLB-CDC	CDC	83703	HHS Region 8	2013	C. jejuni	1758655	32	182855	8	ST-21CC
	PNUSAC003577	GCA_005180065_1	SRR6467822	PRJNA239251	EDLB-CDC	CDC	83730	HHS Region 8	2013	C. jejuni	1740394	78	71120	7007	ST-22CC
	PNUSAC003580	GCA_005179585_1	SRR6467809	PRJNA239251	EDLB-CDC	CDC	83739	HHS Region 8	2013	C. jejuni	1757827	45	132855	353	ST-353CC
	PNUSAC003740	GCA_005172165_1	SRR6706105	PRJNA239251	EDLB-CDC	CDC	83885	HHS Region 5	2013	C. jejuni	1731166	24	271887	2109	ST-45CC
	PNUSAC003716	GCA_005172025_1	SRR6677665	PRJNA239251	EDLB-CDC	CDC	83889	HHS Region 1	2013	C. jejuni	1716056	56	72755	10508	ST-607CC
	PNUSAC002934	GCA_005171525_1	SRR6169166	PRJNA239251	EDLB-CDC	CDC	83900	HHS Region 8	2013	C. jejuni	1638567	33	136970	45	ST-45CC
	PNUSAC003468	GCA_005171045_1	SRR6413015	PRJNA239251	EDLB-CDC	CDC	83914	HHS Region 8	2013	C. jejuni	1665342	28	123851	48	ST-48CC
	PNUSAC003722	GCA_005169865_1	SRR6677844	PRJNA239251	EDLB-CDC	CDC	83945	HHS Region 8	2013	C. jejuni	1701403	23	180818	6633	ST-42CC
	PNUSAC003425	GCA_005152485_1	SRR6383847	PRJNA239251	EDLB-CDC	CDC	84241	HHS Region 8	2013	C. jejuni	1689345	18	146595	61	ST-61CC
	PNUSAC003163	GCA_005151965_1	SRR6297355	PRJNA239251	EDLB-CDC	CDC	84253	HHS Region 8	2013	C. jejuni	1669059	29	144540	45	ST-45CC
	PNUSAC003588	GCA_005148945_1	SRR6467803	PRJNA239251	EDLB-CDC	CDC	84298	HHS Region 8	2013	C. jejuni	1840682	35	116164	21	ST-21CC
	PNUSAC003202	GCA_005147375_1	SRR6308351	PRJNA239251	EDLB-CDC	CDC	84331	HHS Region 8	2013	C. jejuni	1645700	53	68287	922	ST-21CC
	PNUSAC001550	GCA_005108445_1	SRR4280286	PRJNA239251	EDLB-CDC	CDC	85012	HHS Region 8	2013	C. jejuni	1746278	164	26646	2109	ST-45CC
	PNUSAC003421	GCA_005076625_1	SRR6383843	PRJNA239251	EDLB-CDC	CDC	85740	HHS Region 8	2013	C. jejuni	1751853	27	154464	21	ST-21CC
	PNUSAC003420	GCA_005074845_1	SRR6383840	PRJNA239251	EDLB-CDC	CDC	85768	HHS Region 8	2013	C. jejuni	1685170	34	90348	61	ST-61CC
	PNUSAC003323	GCA_005073525_1	SRR6703695	PRJNA239251	EDLB-CDC	CDC	85786	HHS Region 8	2013	C. jejuni	1765261	32	175893	48	ST-48CC
	PNUSAC003718	GCA_005073505_1	SRR6677840	PRJNA239251	EDLB-CDC	CDC	85787	HHS Region 8	2013	C. jejuni	1665021	28	133533	7010	Unassigned
	PNUSAC002939	GCA_005073245_1	SRR6169169	PRJNA239251	EDLB-CDC	CDC	85794	HHS Region 8	2013	C. jejuni	1693620	14	448222	61	ST-61CC
	PNUSAC003469	GCA_005070865_1	SRR6413017	PRJNA239251	EDLB-CDC	CDC	85841	HHS Region 8	2013	C. jejuni	1706452	23	152573	8	ST-21CC
	PNUSAC003719	GCA_005067765_1	SRR6677846	PRJNA239251	EDLB-CDC	CDC	85919	HHS Region 8	2013	C. jejuni	1724172	50	81992	982	ST-21CC
	PNUSAC003742	GCA_005060105_1	SRR6703696	PRJNA239251	EDLB-CDC	CDC	86022	HHS Region 8	2013	C. jejuni	1680347	63	52264	45	ST-45CC
	PNUSAC003723	GCA_005059585_1	SRR6677848	PRJNA239251	EDLB-CDC	CDC	86028	HHS Region 8	2013	C. jejuni	1670079	25	139142	21	ST-21CC
	PNUSAC003579	GCA_005059265_1	SRR6993876	PRJNA239251	EDLB-CDC	CDC	86039	HHS Region 8	2013	C. jejuni	1639127	86	30457	Incomplete	Unassigned
	PNUSAC003537	GCA_005059045_1	SRR6449266	PRJNA239251	EDLB-CDC	CDC	86050	HHS Region 8	2013	C. jejuni	1677249	42	154195	132	ST-508CC
	PNUSAC003424	GCA_005055765_1	SRR6383850	PRJNA239251	EDLB-CDC	CDC	86110	HHS Region 8	2013	C. jejuni	1688429	28	154290	8	ST-21CC
	PNUSAC003419	GCA_005055405_1	SRR6384919	PRJNA239251	EDLB-CDC	CDC	86114	HHS Region 8	2013	C. jejuni	1686151	28	118236	8	ST-21CC
	PNUSAC003617	GCA_005054365_1	SRR6677842	PRJNA239251	EDLB-CDC	CDC	86134	HHS Region 8	2013	C. coli	1716357	48	85771	829	CC828
	PNUSAC003581	GCA_005050165_1	SRR6467818	PRJNA239251	EDLB-CDC	CDC	86186	HHS Region 8	2013	C. jejuni	1698445	37	100401	806	ST-21CC
	PNUSAC003587	GCA_005037515_1	SRR6993874	PRJNA239251	EDLB-CDC	CDC	86202	HHS Region 8	2013	C. jejuni	1716240	75	40517	806	ST-21CC
	PNUSAC003535	GCA_005031135_1	SRR6467814	PRJNA239251	EDLB-CDC	CDC	86288	HHS Region 8	2013	C. jejuni	1621678	16	448039	61	ST-61CC
	PNUSAC003481	GCA_005030935_1	SRR6429774	PRJNA239251	EDLB-CDC	CDC	86292	HHS Region 8	2013	C. jejuni	1853370	74	64921	8310	ST-21CC
	PNUSAC003476	GCA_005030855_1	SRR6429772	PRJNA239251	EDLB-CDC	CDC	86295	HHS Region 8	2013	C. jejuni	1700570	33	112054	38	ST-48CC
	PNUSAC003423	GCA_005029295_1	SRR6383842	PRJNA239251	EDLB-CDC	CDC	86324	HHS Region 8	2013	C. jejuni	1791896	30	147076	933	ST-403CC
	PNUSAC003541	GCA_005029095_1	SRR6449274	PRJNA239251	EDLB-CDC	CDC	86329	HHS Region 8	2013	C. jejuni	1668145	24	182588	8	ST-21CC
	PNUSAC003473	GCA_005029035_1	SRR6413021	PRJNA239251	EDLB-CDC	CDC	86331	HHS Region 8	2013	C. jejuni	1746666	28	154301	982	ST-21CC
	PNUSAC003536	GCA_005028235_1	SRR6467808	PRJNA239251	EDLB-CDC	CDC	86351	HHS Region 8	2013	C. jejuni	1656784	20	168424	61	ST-61CC
	PNUSAC003374	GCA_005027495_1	SRR6363386	PRJNA239251	EDLB-CDC	CDC	86365	HHS Region 8	2013	C. jejuni	1824248	44	188940	939	ST-353CC
	PNUSAC003475	GCA_005027355_1	SRR6413023	PRJNA239251	EDLB-CDC	CDC	86368	HHS Region 8	2013	C. jejuni	1650710	29	138652	50	ST-21CC
	PNUSAC002936	GCA_005027315_1	SRR6383839	PRJNA239251	EDLB-CDC	CDC	86370	HHS Region 8	2013	C. jejuni	1630157	16	185425	61	ST-61CC
	PNUSAC003474	GCA_005026475_1	SRR6413016	PRJNA239251	EDLB-CDC	CDC	86396	HHS Region 8	2013	C. jejuni	1718823	32	137974	13083	ST-21CC
	PNUSAC003470	GCA_005025585_1	SRR6413024	PRJNA239251	EDLB-CDC	CDC	86408	HHS Region 8	2013	C. jejuni	1626291	22	121384	61	ST-61CC
	PNUSAC003201	GCA_005019555_1	SRR6308353	PRJNA239251	EDLB-CDC	CDC	86504	HHS Region 8	2013	C. jejuni	1627078	84	40914	45	ST-45CC
	PNUSAC003205	GCA_005019155_1	SRR6308363	PRJNA239251	EDLB-CDC	CDC	86513	HHS Region 8	2013	C. jejuni	1741825	32	98821	982	ST-21CC
	PNUSAC001318	GCA_005008695_1	SRR5188910	PRJNA239251	EDLB-CDC	CDC	86684	HHS Region 8	2013	C. jejuni	1671580	46	78535	982	ST-21CC
	PNUSAC003743	GCA_004999385_1	SRR6703692	PRJNA239251	EDLB-CDC	CDC	86841	HHS Region 8	2013	C. jejuni	1637598	88	38641	572	ST-206CC
	PNUSAC003721	GCA_004998625_1	SRR6677847	PRJNA239251	EDLB-CDC	CDC	86855	HHS Region 8	2013	C. jejuni	1718927	34	86050	10391	ST-21CC
	PNUSAC003720	GCA_004998565_1	SRR6677841	PRJNA239251	EDLB-CDC	CDC	86858	HHS Region 8	2013	C. jejuni	1683444	52	61371	8	ST-21CC
	PNUSAC000779	GCA_004998485_1	SRR6677383	PRJNA239251	EDLB-CDC	CDC	86862	HHS Region 1	2013	C. jejuni	1626080	41	89853	6647	ST-49CC
	PNUSAC003540	GCA_004994085_1	SRR6449276	PRJNA239251	EDLB-CDC	CDC	86902	HHS Region 8	2013	C. jejuni	1705196	23	106400	50	ST-21CC
	PNUSAC003576	GCA_004993365_1	SRR6467815	PRJNA239251	EDLB-CDC	CDC	86911	HHS Region 8	2013	C. jejuni	1734481	51	84500	2862	ST-21CC
	PNUSAC003582	GCA_004993125_1	SRR6467816	PRJNA239251	EDLB-CDC	CDC	86917	HHS Region 8	2013	C. jejuni	1675732	27	139619	10391	ST-21CC
	PNUSAC003534	GCA_004993105_1	SRR6467804	PRJNA239251	EDLB-CDC	CDC	86919	HHS Region 8	2013	C. jejuni	1699901	25	185784	806	ST-21CC
	PNUSAC003539	GCA_004992545_1	SRR6449288	PRJNA239251	EDLB-CDC	CDC	86929	HHS Region 8	2013	C. jejuni	1585027	17	212824	42	ST-42CC
	PNUSAC003483	GCA_004991765_1	SRR6429775	PRJNA239251	EDLB-CDC	CDC	86944	HHS Region 8	2013	C. jejuni	1833281	18	213090	806	ST-21CC
	PNUSAC003472	GCA_004991685_1	SRR6413018	PRJNA239251	EDLB-CDC	CDC	86946	HHS Region 8	2013	C. jejuni	1680048	27	134112	1244	ST-61CC
	PNUSAC003586	GCA_004991245_1	SRR6467817	PRJNA239251	EDLB-CDC	CDC	86957	HHS Region 8	2013	C. jejuni	1674662	22	181193	52	ST-52CC
	PNUSAC003485	GCA_004991085_1	SRR6429782	PRJNA239251	EDLB-CDC	CDC	86960	HHS Region 8	2013	C. jejuni	1638823	34	93114	Incomplete	Unassigned
	PNUSAC003585	GCA_004990005_1	SRR6467811	PRJNA239251	EDLB-CDC	CDC	86972	HHS Region 8	2013	C. jejuni	1698379	20	184818	45	ST-45CC
	PNUSAC003533	GCA_004989885_1	SRR6467812	PRJNA239251	EDLB-CDC	CDC	86974	HHS Region 8	2013	C. jejuni	1693312	17	184813	61	ST-61CC
	PNUSAC003371	GCA_004987665_1	SRR6363400	PRJNA239251	EDLB-CDC	CDC	87006	HHS Region 8	2013	C. jejuni	1647084	26	117326	922	ST-21CC
	PNUSAC003372	GCA_004987625_1	SRR6363403	PRJNA239251	EDLB-CDC	CDC	87009	HHS Region 8	2013	C. jejuni	1689451	32	114137	1459	ST-21CC
	PNUSAC003375	GCA_004987585_1	SRR6363378	PRJNA239251	EDLB-CDC	CDC	87011	HHS Region 8	2013	C. jejuni	1675918	23	118909	52	ST-52CC
	PNUSAC003427	GCA_004986965_1	SRR6383835	PRJNA239251	EDLB-CDC	CDC	87017	HHS Region 8	2013	C. jejuni	1684903	28	154537	806	ST-21CC
	PNUSAC003422	GCA_004986915_1	SRR6383849	PRJNA239251	EDLB-CDC	CDC	87018	HHS Region 8	2013	C. jejuni	1664892	28	147130	8	ST-21CC
	PNUSAC003256	GCA_004985465_1	SRR6322612	PRJNA239251	EDLB-CDC	CDC	87071	HHS Region 8	2013	C. jejuni	1647477	26	103321	61	ST-61CC
	PNUSAC003203	GCA_004984125_1	SRR6308350	PRJNA239251	EDLB-CDC	CDC	87112	HHS Region 8	2013	C. jejuni	1675680	58	63686	48	ST-48CC
	PNUSAC003204	GCA_004983845_1	SRR6308352	PRJNA239251	EDLB-CDC	CDC	87119	HHS Region 8	2013	C. jejuni	1675431	57	54618	22	ST-22CC
	PNUSAC003164	GCA_004983625_1	SRR6297352	PRJNA239251	EDLB-CDC	CDC	87123	HHS Region 8	2013	C. jejuni	1636905	28	182588	8	ST-21CC
	PNUSAC002935	GCA_004979405_1	SRR6169167	PRJNA239251	EDLB-CDC	CDC	87224	HHS Region 8	2013	C. jejuni	1674019	29	120332	8	ST-21CC
	PNUSAC002937	GCA_004979345_1	SRR6169165	PRJNA239251	EDLB-CDC	CDC	87226	HHS Region 8	2013	C. jejuni	1671671	19	187159	929	ST-257CC
	PNUSAC001822	GCA_004950325_1	SRR5483503	PRJNA239251	EDLB-CDC	CDC	87633	HHS Region 5	2013	C. jejuni	1749954	57	52479	2109	ST-45CC
	PNUSAC001821	GCA_004950245_1	SRR5483502	PRJNA239251	EDLB-CDC	CDC	87634	HHS Region 5	2013	C. jejuni	1772895	50	78045	2109	ST-45CC
	PNUSAC008349	GCA_004911355_1	SRR8755996	PRJNA239251	EDLB-CDC	CDC	88300	HHS Region 5	2013	C. jejuni	1696713	175	17836	132	ST-508CC
	PNUSAC008352	GCA_004911155_1	SRR8755980	PRJNA239251	EDLB-CDC	CDC	88310	HHS Region 5	2013	C. jejuni	1735060	79	72024	5458	ST-179CC
	PNUSAC008351	GCA_004910915_1	SRR8755968	PRJNA239251	EDLB-CDC	CDC	88322	HHS Region 5	2013	C. jejuni	1720321	137	26654	132	ST-508CC
	PNUSAC008329	GCA_004910875_1	SRR8755981	PRJNA239251	EDLB-CDC	CDC	88324	HHS Region 5	2013	C. jejuni	1617583	261	10653	8	ST-21CC
	PNUSAC008353	GCA_004910635_1	SRR8755939	PRJNA239251	EDLB-CDC	CDC	88336	HHS Region 5	2013	C. jejuni	1677583	231	14365	5458	ST-179CC
	PNUSAC008350	GCA_004910495_1	SRR8755992	PRJNA239251	EDLB-CDC	CDC	88343	HHS Region 5	2013	C. jejuni	1701758	179	17930	132	ST-508CC
	PNUSAC008330	GCA_004910075_1	SRR8755989	PRJNA239251	EDLB-CDC	CDC	88364	HHS Region 5	2013	C. jejuni	1661384	185	14196	48	ST-48CC
	PNUSAC000033	GCA_005094165_1	SRR1724281	PRJNA239251	EDLB-CDC	CDC	70358	HHS Region 3	2014	C. jejuni	1647549	29	100696	50	ST-21CC
	PNUSAC000065	GCA_005093895_1	SRR1811820	PRJNA239251	EDLB-CDC	CDC	70404	HHS Region 5	2014	C. jejuni	1820144	99	41723	2862	ST-21CC
	PNUSAC000252	GCA_004929775_1	SRR3145091	PRJNA239251	EDLB-CDC	CDC	70437	HHS Region 3	2014	C. jejuni	1489337	18	139141	459	ST-42CC
	PNUSAC000066	GCA_004923815_1	SRR1811821	PRJNA239251	EDLB-CDC	CDC	70440	HHS Region 5	2014	C. jejuni	1712753	54	130234	45	ST-45CC
	PNUSAC000047	GCA_005094365_1	SRR1794070	PRJNA239251	EDLB-CDC	CDC	70471	HHS Region 3	2014	C. jejuni	1792493	19	170604	538	ST-45CC
	PNUSAC000056	GCA_005132825_1	SRR1794074	PRJNA239251	EDLB-CDC	CDC	70528	HHS Region 3	2014	C. jejuni	1652576	71	50214	222	ST-206CC
	PNUSAC000037	GCA_005132645_1	SRR1768071	PRJNA239251	EDLB-CDC	CDC	70544	HHS Region 5	2014	C. jejuni	1828068	37	119858	929	ST-257CC
	2014D-0281	GCA_005084825_1	SRR1769300	PRJNA239251	EDLB-CDC	CDC	70549	HHS Region 1	2014	C. jejuni	1780428	51	118315	353	ST-353CC
	2014D-0282	GCA_005086445_1	SRR1769301	PRJNA239251	EDLB-CDC	CDC	70550	HHS Region 1	2014	C. jejuni	1786403	96	64996	353	ST-353CC
	2014D-0283	GCA_005132785_1	SRR1769302	PRJNA239251	EDLB-CDC	CDC	70551	HHS Region 1	2014	C. jejuni	1815981	79	80927	353	ST-353CC
	2014D-0280	GCA_005094105_1	SRR1769299	PRJNA239251	EDLB-CDC	CDC	70557	HHS Region 1	2014	C. jejuni	1781427	34	154756	353	ST-353CC
	2014D-0277	GCA_005132705_1	SRR1769297	PRJNA239251	EDLB-CDC	CDC	70566	HHS Region 1	2014	C. jejuni	1731908	30	159907	353	ST-353CC
	2015D-0021	GCA_005093985_1	SRR1914941	PRJNA239251	EDLB-CDC	CDC	70569	HHS Region 1	2014	C. jejuni	1736700	39	178330	353	ST-353CC
	2014D-0279	GCA_005132765_1	SRR1769298	PRJNA239251	EDLB-CDC	CDC	70572	HHS Region 1	2014	C. jejuni	1729951	91	84946	2829	ST-353CC
	PNUSAC000253	GCA_005138405_1	SRR3114499	PRJNA239251	EDLB-CDC	CDC	70608	HHS Region 5	2014	C. jejuni	1612364	54	68764	132	ST-508CC
	PNUSAC000231	GCA_005098625_1	SRR3114500	PRJNA239251	EDLB-CDC	CDC	70609	HHS Region 5	2014	C. jejuni	1698140	62	136385	132	ST-508CC
	PNUSAC000339	GCA_005103005_1	SRR3305647	PRJNA239251	EDLB-CDC	CDC	70611	HHS Region 5	2014	C. jejuni	1848130	74	46403	132	ST-508CC
	PNUSAC000271	GCA_005103185_1	SRR3305648	PRJNA239251	EDLB-CDC	CDC	70612	HHS Region 5	2014	C. jejuni	1694141	50	164522	132	ST-508CC
	PNUSAC000272	GCA_005103165_1	SRR3305649	PRJNA239251	EDLB-CDC	CDC	70613	HHS Region 5	2014	C. jejuni	1701912	34	184408	132	ST-508CC
	PNUSAC004881	GCA_005317765_1	SRR7443918	PRJNA239251	EDLB-CDC	CDC	82193	HHS Region 1	2014	C. jejuni	1709725	55	49031	2109	ST-45CC
	PNUSAC004937	GCA_005317185_1	SRR7443911	PRJNA239251	EDLB-CDC	CDC	82212	HHS Region 1	2014	C. jejuni	1712533	194	17085	2109	ST-45CC
	PNUSAC004527	GCA_005308625_1	SRR7347184	PRJNA239251	EDLB-CDC	CDC	82398	HHS Region 4	2014	C. jejuni	1742251	16	221349	464	ST-464CC
	PNUSAC001367	GCA_005256165_1	SRR5217160	PRJNA239251	EDLB-CDC	CDC	82918	HHS Region 8	2014	C. jejuni	1923819	50	123696	933	ST-403CC
	PNUSAC001368	GCA_005256145_1	SRR5217167	PRJNA239251	EDLB-CDC	CDC	82919	HHS Region 8	2014	C. jejuni	1709814	17	295191	982	ST-21CC
	PNUSAC001382	GCA_005256125_1	SRR5217170	PRJNA239251	EDLB-CDC	CDC	82920	HHS Region 8	2014	C. jejuni	1704425	18	295235	982	ST-21CC
	PNUSAC001370	GCA_005256085_1	SRR5217155	PRJNA239251	EDLB-CDC	CDC	82921	HHS Region 8	2014	C. jejuni	1682452	24	143343	982	ST-21CC
	PNUSAC001376	GCA_005256105_1	SRR5217162	PRJNA239251	EDLB-CDC	CDC	82922	HHS Region 8	2014	C. jejuni	1709596	20	164991	982	ST-21CC
	PNUSAC001383	GCA_005256065_1	SRR5217172	PRJNA239251	EDLB-CDC	CDC	82923	HHS Region 8	2014	C. jejuni	1709517	18	249799	982	ST-21CC
	PNUSAC001374	GCA_005256045_1	SRR5217157	PRJNA239251	EDLB-CDC	CDC	82924	HHS Region 8	2014	C. jejuni	1678531	20	184639	982	ST-21CC
	PNUSAC001373	GCA_005256025_1	SRR5217165	PRJNA239251	EDLB-CDC	CDC	82926	HHS Region 8	2014	C. jejuni	1686019	21	184696	982	ST-21CC
	PNUSAC002817	GCA_005222105_1	SRR6068317	PRJNA239251	EDLB-CDC	CDC	83089	HHS Region 8	2014	C. jejuni	1757293	42	71581	21	ST-21CC
	PNUSAC002700	GCA_005215645_1	SRR6014510	PRJNA239251	EDLB-CDC	CDC	83143	HHS Region 8	2014	C. jejuni	1703024	74	48430	169	ST-21CC
	PNUSAC001338	GCA_005215265_1	SRR5188943	PRJNA239251	EDLB-CDC	CDC	83150	HHS Region 8	2014	C. jejuni	1708278	24	151038	982	ST-21CC
	PNUSAC002840	GCA_005215225_1	SRR6116041	PRJNA239251	EDLB-CDC	CDC	83151	HHS Region 8	2014	C. jejuni	1670472	31	104090	46	ST-206CC
	PNUSAC003263	GCA_005212855_1	SRR6322607	PRJNA239251	EDLB-CDC	CDC	83179	HHS Region 8	2014	C. jejuni	1848913	40	145343	982	ST-21CC
	PNUSAC001378	GCA_005211205_1	SRR5217161	PRJNA239251	EDLB-CDC	CDC	83206	HHS Region 8	2014	C. jejuni	1715697	16	227421	982	ST-21CC
	PNUSAC001379	GCA_005210365_1	SRR5217166	PRJNA239251	EDLB-CDC	CDC	83218	HHS Region 8	2014	C. jejuni	1714932	13	249762	982	ST-21CC
	PNUSAC003257	GCA_005209455_1	SRR6322602	PRJNA239251	EDLB-CDC	CDC	83236	HHS Region 8	2014	C. jejuni	1696988	40	80875	459	ST-42CC
	PNUSAC001314	GCA_005207715_1	SRR5188922	PRJNA239251	EDLB-CDC	CDC	83263	HHS Region 8	2014	C. jejuni	1694157	41	80926	982	ST-21CC
	PNUSAC002673	GCA_005207355_1	SRR5985945	PRJNA239251	EDLB-CDC	CDC	83267	HHS Region 8	2014	C. jejuni	1643572	33	119547	45	ST-45CC
	PNUSAC002335	GCA_005207205_1	SRR5859318	PRJNA239251	EDLB-CDC	CDC	83269	HHS Region 8	2014	C. jejuni	1816058	50	85496	353	ST-353CC
	PNUSAC001331	GCA_005206205_1	SRR5188952	PRJNA239251	EDLB-CDC	CDC	83283	HHS Region 8	2014	C. jejuni	1709305	18	164225	982	ST-21CC
	PNUSAC002838	GCA_005206135_1	SRR6116031	PRJNA239251	EDLB-CDC	CDC	83286	HHS Region 8	2014	C. jejuni	1709836	32	147810	2829	ST-353CC
	PNUSAC001343	GCA_005205515_1	SRR5188977	PRJNA239251	EDLB-CDC	CDC	83293	HHS Region 8	2014	C. jejuni	1674339	20	164225	982	ST-21CC
	PNUSAC001339	GCA_005204575_1	SRR5188960	PRJNA239251	EDLB-CDC	CDC	83310	HHS Region 8	2014	C. jejuni	1678938	27	116181	982	ST-21CC
	PNUSAC001328	GCA_005204535_1	SRR5188955	PRJNA239251	EDLB-CDC	CDC	83312	HHS Region 8	2014	C. jejuni	1666208	27	138109	982	ST-21CC
	PNUSAC001330	GCA_005203715_1	SRR5188968	PRJNA239251	EDLB-CDC	CDC	83323	HHS Region 8	2014	C. jejuni	1694125	29	138053	982	ST-21CC
	PNUSAC001322	GCA_005203515_1	SRR5188940	PRJNA239251	EDLB-CDC	CDC	83326	HHS Region 8	2014	C. jejuni	1709392	18	184569	982	ST-21CC
	PNUSAC001336	GCA_005203115_1	SRR5188934	PRJNA239251	EDLB-CDC	CDC	83333	HHS Region 8	2014	C. jejuni	1679274	25	151064	982	ST-21CC
	PNUSAC001333	GCA_005196155_1	SRR5188967	PRJNA239251	EDLB-CDC	CDC	83474	HHS Region 8	2014	C. jejuni	1685235	20	184639	982	ST-21CC
	PNUSAC001311	GCA_005195395_1	SRR5188915	PRJNA239251	EDLB-CDC	CDC	83486	HHS Region 8	2014	C. jejuni	1673415	30	116172	982	ST-21CC
	PNUSAC001337	GCA_005195335_1	SRR5188935	PRJNA239251	EDLB-CDC	CDC	83488	HHS Region 8	2014	C. jejuni	1702904	27	151007	982	ST-21CC
	PNUSAC001319	GCA_005195235_1	SRR5188916	PRJNA239251	EDLB-CDC	CDC	83489	HHS Region 8	2014	C. jejuni	1667183	52	61450	982	ST-21CC
	PNUSAC001552	GCA_005194475_1	SRR5306533	PRJNA239251	EDLB-CDC	CDC	83504	HHS Region 8	2014	C. jejuni	1779178	79	50198	982	ST-21CC
	PNUSAC002818	GCA_005192875_1	SRR6068320	PRJNA239251	EDLB-CDC	CDC	83537	HHS Region 8	2014	C. jejuni	1739975	30	146806	982	ST-21CC
	PNUSAC001345	GCA_005192755_1	SRR5188980	PRJNA239251	EDLB-CDC	CDC	83540	HHS Region 8	2014	C. jejuni	1703660	21	143269	982	ST-21CC
	PNUSAC001332	GCA_005192255_1	SRR5188961	PRJNA239251	EDLB-CDC	CDC	83547	HHS Region 8	2014	C. jejuni	1709784	20	184696	982	ST-21CC
	PNUSAC001329	GCA_005191955_1	SRR5188956	PRJNA239251	EDLB-CDC	CDC	83555	HHS Region 8	2014	C. jejuni	1676782	38	97709	982	ST-21CC
	PNUSAC002752	GCA_005191615_1	SRR6048551	PRJNA239251	EDLB-CDC	CDC	83563	HHS Region 8	2014	C. jejuni	1723475	22	137899	222	ST-206CC
	PNUSAC003261	GCA_005185185_1	SRR6322608	PRJNA239251	EDLB-CDC	CDC	83643	HHS Region 8	2014	C. jejuni	1712175	29	114438	21	ST-21CC
	PNUSAC003310	GCA_005180425_1	SRR6353966	PRJNA239251	EDLB-CDC	CDC	83725	HHS Region 8	2014	C. jejuni	1596772	124	24359	45	ST-45CC
	PNUSAC003301	GCA_005178575_1	SRR6353907	PRJNA239251	EDLB-CDC	CDC	83755	HHS Region 8	2014	C. jejuni	1798138	383	22503	1244	ST-61CC
	PNUSAC001381	GCA_005178165_1	SRR5217168	PRJNA239251	EDLB-CDC	CDC	83767	HHS Region 8	2014	C. jejuni	1744052	17	164225	982	ST-21CC
	PNUSAC001377	GCA_005178145_1	SRR5217163	PRJNA239251	EDLB-CDC	CDC	83768	HHS Region 8	2014	C. jejuni	1724767	19	184695	982	ST-21CC
	PNUSAC001371	GCA_005178125_1	SRR5217156	PRJNA239251	EDLB-CDC	CDC	83769	HHS Region 8	2014	C. jejuni	1684090	28	151075	982	ST-21CC
	PNUSAC001380	GCA_005177445_1	SRR5217169	PRJNA239251	EDLB-CDC	CDC	83787	HHS Region 8	2014	C. jejuni	1698460	16	184614	982	ST-21CC
	PNUSAC001372	GCA_005177145_1	SRR5217158	PRJNA239251	EDLB-CDC	CDC	83789	HHS Region 8	2014	C. jejuni	1702612	28	120985	982	ST-21CC
	PNUSAC001369	GCA_005176445_1	SRR5217171	PRJNA239251	EDLB-CDC	CDC	83806	HHS Region 8	2014	C. jejuni	1952117	60	101888	806	ST-21CC
	PNUSAC001375	GCA_005173545_1	SRR5217164	PRJNA239251	EDLB-CDC	CDC	83866	HHS Region 8	2014	C. jejuni	1714321	16	184639	982	ST-21CC
	PNUSAC001308	GCA_005173385_1	SRR5188905	PRJNA239251	EDLB-CDC	CDC	83869	HHS Region 8	2014	C. jejuni	1665911	52	59998	982	ST-21CC
	PNUSAC001352	GCA_005162065_1	SRR5211121	PRJNA239251	EDLB-CDC	CDC	83925	HHS Region 8	2014	C. jejuni	1690605	17	184643	982	ST-21CC
	PNUSAC002863	GCA_005170585_1	SRR6383838	PRJNA239251	EDLB-CDC	CDC	83928	HHS Region 8	2014	C. jejuni	1679649	31	116974	21	ST-21CC
	PNUSAC003304	GCA_005170565_1	SRR6353968	PRJNA239251	EDLB-CDC	CDC	83929	HHS Region 8	2014	C. jejuni	1610211	48	76209	578	ST-61CC
	PNUSAC001350	GCA_005166165_1	SRR5211136	PRJNA239251	EDLB-CDC	CDC	84002	HHS Region 8	2014	C. jejuni	1681187	20	164225	982	ST-21CC
	PNUSAC001365	GCA_005165075_1	SRR5217154	PRJNA239251	EDLB-CDC	CDC	84021	HHS Region 8	2014	C. jejuni	1728215	24	164225	982	ST-21CC
	PNUSAC001361	GCA_005164945_1	SRR5211134	PRJNA239251	EDLB-CDC	CDC	84022	HHS Region 8	2014	C. jejuni	1682755	27	154202	982	ST-21CC
	PNUSAC001347	GCA_005163945_1	SRR5211117	PRJNA239251	EDLB-CDC	CDC	84037	HHS Region 8	2014	C. jejuni	1709707	21	184695	982	ST-21CC
	PNUSAC001357	GCA_005154815_1	SRR5211125	PRJNA239251	EDLB-CDC	CDC	84202	HHS Region 8	2014	C. jejuni	1702801	16	295239	982	ST-21CC
	PNUSAC001349	GCA_005154425_1	SRR5211119	PRJNA239251	EDLB-CDC	CDC	84210	HHS Region 8	2014	C. jejuni	1709909	18	249745	982	ST-21CC
	PNUSAC003302	GCA_005152885_1	SRR6353908	PRJNA239251	EDLB-CDC	CDC	84233	HHS Region 8	2014	C. jejuni	1666999	72	42062	1244	ST-61CC
	PNUSAC002795	GCA_005151285_1	SRR6058443	PRJNA239251	EDLB-CDC	CDC	84265	HHS Region 8	2014	C. jejuni	1802974	32	140440	21	ST-21CC
	PNUSAC002854	GCA_005151255_1	SRR6144217	PRJNA239251	EDLB-CDC	CDC	84266	HHS Region 8	2014	C. jejuni	1685241	148	19980	806	ST-21CC
	PNUSAC002864	GCA_005150425_1	SRR6144218	PRJNA239251	EDLB-CDC	CDC	84282	HHS Region 8	2014	C. jejuni	1641234	9	454348	61	ST-61CC
	PNUSAC002792	GCA_005150105_1	SRR6058446	PRJNA239251	EDLB-CDC	CDC	84286	HHS Region 8	2014	C. coli	1916288	42	176803	1413	CC828
	PNUSAC002794	GCA_005149505_1	SRR6058450	PRJNA239251	EDLB-CDC	CDC	84291	HHS Region 8	2014	C. jejuni	1768306	35	102284	10526	ST-353CC
	PNUSAC000048	GCA_005132925_1	SRR1794077	PRJNA239251	EDLB-CDC	CDC	84702	HHS Region 3	2014	C. jejuni	1703729	82	31623	8	ST-21CC
	2015D-0009	GCA_005132905_1	SRR1811817	PRJNA239251	EDLB-CDC	CDC	84703	HHS Region 1	2014	C. jejuni	1832245	102	52188	353	ST-353CC
	PNUSAC000054	GCA_005132885_1	SRR1794072	PRJNA239251	EDLB-CDC	CDC	84704	HHS Region 3	2014	C. jejuni	1808280	94	77497	10532	Unassigned
	PNUSAC000039	GCA_005132855_1	SRR1769866	PRJNA239251	EDLB-CDC	CDC	84705	HHS Region 3	2014	C. coli	1846908	113	50707	902	CC828
	PNUSAC000051	GCA_005132805_1	SRR1769864	PRJNA239251	EDLB-CDC	CDC	84707	HHS Region 3	2014	C. coli	1689695	37	91998	828	CC828
	PNUSAC000034	GCA_005132725_1	SRR1724282	PRJNA239251	EDLB-CDC	CDC	84709	HHS Region 3	2014	C. jejuni	1726114	76	62889	48	ST-48CC
	2014D-0275	GCA_005132685_1	SRR1769027	PRJNA239251	EDLB-CDC	CDC	84710	HHS Region 1	2014	C. coli	1738358	31	140716	3701	CC828
	2015D-0020	GCA_005132665_1	SRR1914940	PRJNA239251	EDLB-CDC	CDC	84711	HHS Region 1	2014	C. jejuni	1804337	70	77426	824	ST-257CC
	PNUSAC000005	GCA_005132625_1	SRR1723392	PRJNA239251	EDLB-CDC	CDC	84712	HHS Region 3	2014	C. jejuni	1754384	91	39106	51	ST-443CC
	PNUSAC000023	GCA_005132585_1	SRR1724276	PRJNA239251	EDLB-CDC	CDC	84713	HHS Region 3	2014	C. jejuni	1848573	42	117484	982	ST-21CC
	PNUSAC000020	GCA_005132605_1	SRR1724273	PRJNA239251	EDLB-CDC	CDC	84714	HHS Region 3	2014	C. jejuni	1835625	35	148250	464	ST-464CC
	PNUSAC000015	GCA_005132565_1	SRR1723399	PRJNA239251	EDLB-CDC	CDC	84715	HHS Region 3	2014	C. jejuni	1680550	52	83166	924	ST-607CC
	PNUSAC000019	GCA_005132545_1	SRR1724272	PRJNA239251	EDLB-CDC	CDC	84716	HHS Region 3	2014	C. jejuni	1736575	41	187966	353	ST-353CC
	PNUSAC000016	GCA_005132505_1	SRR1714477	PRJNA239251	EDLB-CDC	CDC	84718	HHS Region 3	2014	C. coli	1787382	39	165478	7818	CC828
	PNUSAC000017	GCA_005132485_1	SRR1724223	PRJNA239251	EDLB-CDC	CDC	84719	HHS Region 3	2014	C. jejuni	1704123	29	142908	353	ST-353CC
	PNUSAC000024	GCA_005132445_1	SRR1724277	PRJNA239251	EDLB-CDC	CDC	84721	HHS Region 3	2014	C. jejuni	1749103	33	154569	48	ST-48CC
	PNUSAC000003	GCA_005132425_1	SRR1723390	PRJNA239251	EDLB-CDC	CDC	84722	HHS Region 3	2014	C. jejuni	1731393	27	162765	45	ST-45CC
	PNUSAC001356	GCA_005128325_1	SRR5211126	PRJNA239251	EDLB-CDC	CDC	84764	HHS Region 8	2014	C. jejuni	1707521	17	185433	982	ST-21CC
	PNUSAC001358	GCA_005128305_1	SRR5211127	PRJNA239251	EDLB-CDC	CDC	84765	HHS Region 8	2014	C. jejuni	1686555	23	151103	982	ST-21CC
	PNUSAC001351	GCA_005128285_1	SRR5211140	PRJNA239251	EDLB-CDC	CDC	84766	HHS Region 8	2014	C. jejuni	1709349	19	166843	982	ST-21CC
	PNUSAC001354	GCA_005128265_1	SRR5211123	PRJNA239251	EDLB-CDC	CDC	84767	HHS Region 8	2014	C. jejuni	1709770	20	184601	982	ST-21CC
	PNUSAC001355	GCA_005128245_1	SRR5211124	PRJNA239251	EDLB-CDC	CDC	84768	HHS Region 8	2014	C. jejuni	1681167	21	184696	982	ST-21CC
	PNUSAC001360	GCA_005128225_1	SRR5211129	PRJNA239251	EDLB-CDC	CDC	84769	HHS Region 8	2014	C. jejuni	1687150	17	184696	982	ST-21CC
	PNUSAC001348	GCA_005128205_1	SRR5211120	PRJNA239251	EDLB-CDC	CDC	84770	HHS Region 8	2014	C. jejuni	1709842	20	184602	982	ST-21CC
	PNUSAC001353	GCA_005128185_1	SRR5211122	PRJNA239251	EDLB-CDC	CDC	84771	HHS Region 8	2014	C. jejuni	1709734	19	184695	982	ST-21CC
	PNUSAC001359	GCA_005128165_1	SRR5211128	PRJNA239251	EDLB-CDC	CDC	84772	HHS Region 8	2014	C. jejuni	1791469	16	184602	982	ST-21CC
	PNUSAC001346	GCA_005128105_1	SRR5211116	PRJNA239251	EDLB-CDC	CDC	84773	HHS Region 8	2014	C. jejuni	1709894	16	164225	982	ST-21CC
	PNUSAC001364	GCA_005127085_1	SRR5211143	PRJNA239251	EDLB-CDC	CDC	84777	HHS Region 8	2014	C. jejuni	1709178	19	188575	982	ST-21CC
	PNUSAC001362	GCA_005126825_1	SRR5211133	PRJNA239251	EDLB-CDC	CDC	84779	HHS Region 8	2014	C. jejuni	1707122	21	188575	982	ST-21CC
	PNUSAC000338	GCA_005103275_1	SRR3305662	PRJNA239251	EDLB-CDC	CDC	85128	HHS Region 3	2014	C. jejuni	1620729	92	53737	806	ST-21CC
	PNUSAC000232	GCA_005102665_1	SRR3205801	PRJNA239251	EDLB-CDC	CDC	85141	HHS Region 5	2014	C. jejuni	1697723	48	184408	132	ST-508CC
	PNUSAC000006	GCA_005094405_1	SRR1723393	PRJNA239251	EDLB-CDC	CDC	85393	HHS Region 3	2014	C. jejuni	1611502	236	12745	50	ST-21CC
	PNUSAC000053	GCA_005094345_1	SRR1794071	PRJNA239251	EDLB-CDC	CDC	85395	HHS Region 3	2014	C. jejuni	1808280	94	77497	6674	ST-403CC
	PNUSAC000060	GCA_005094205_1	SRR1794078	PRJNA239251	EDLB-CDC	CDC	85400	HHS Region 3	2014	C. jejuni	1634012	92	37337	824	ST-257CC
	PNUSAC000041	GCA_005094065_1	SRR1769881	PRJNA239251	EDLB-CDC	CDC	85404	HHS Region 3	2014	C. jejuni	1776794	36	95618	8	ST-21CC
	PNUSAC000058	GCA_005094025_1	SRR1794076	PRJNA239251	EDLB-CDC	CDC	85405	HHS Region 3	2014	C. jejuni	1822801	110	49404	9354	ST-22CC
	PNUSAC000011	GCA_005093945_1	SRR1723397	PRJNA239251	EDLB-CDC	CDC	85407	HHS Region 3	2014	C. jejuni	1731984	49	89358	8	ST-21CC
	PNUSAC000014	GCA_005093865_1	SRR1723398	PRJNA239251	EDLB-CDC	CDC	85409	HHS Region 3	2014	C. jejuni	1680550	52	83166	48	ST-48CC
	PNUSAC000055	GCA_005093805_1	SRR1794073	PRJNA239251	EDLB-CDC	CDC	85412	HHS Region 3	2014	C. jejuni	1873525	230	24999	7679	ST-21CC
	PNUSAC000030	GCA_005093785_1	SRR1723388	PRJNA239251	EDLB-CDC	CDC	85413	HHS Region 3	2014	C. jejuni	1700078	90	37634	5453	ST-179CC
	2015D-0010	GCA_005093755_1	SRR1811818	PRJNA239251	EDLB-CDC	CDC	85414	HHS Region 1	2014	C. jejuni	1808670	49	73696	824	ST-257CC
	PNUSAC000043	GCA_005093665_1	SRR1806905	PRJNA239251	EDLB-CDC	CDC	85419	HHS Region 3	2014	C. jejuni	1704760	53	66172	45	ST-45CC
	PNUSAC000040	GCA_005093585_1	SRR1769867	PRJNA239251	EDLB-CDC	CDC	85420	HHS Region 3	2014	C. jejuni	1684378	18	279688	21	ST-21CC
	PNUSAC000001	GCA_005093525_1	SRR1723389	PRJNA239251	EDLB-CDC	CDC	85422	HHS Region 3	2014	C. jejuni	1700078	90	37634	52	ST-52CC
	PNUSAC000032	GCA_005093445_1	SRR1724280	PRJNA239251	EDLB-CDC	CDC	85425	HHS Region 3	2014	C. jejuni	1730905	38	100595	267	ST-283CC
	PNUSAC000010	GCA_005093325_1	SRR1723396	PRJNA239251	EDLB-CDC	CDC	85430	HHS Region 3	2014	C. jejuni	1731984	49	89358	21	ST-21CC
	PNUSAC000031	GCA_005093285_1	SRR1724279	PRJNA239251	EDLB-CDC	CDC	85432	HHS Region 3	2014	C. jejuni	1819840	100	43185	50	ST-21CC
	PNUSAC000022	GCA_005093265_1	SRR1724275	PRJNA239251	EDLB-CDC	CDC	85434	HHS Region 3	2014	C. jejuni	1656457	40	156453	607	ST-607CC
	PNUSAC000042	GCA_005085645_1	SRR1769868	PRJNA239251	EDLB-CDC	CDC	85525	HHS Region 3	2014	C. coli	1631066	32	129153	829	CC828
	PNUSAC000038	GCA_005084705_1	SRR1769865	PRJNA239251	EDLB-CDC	CDC	85554	HHS Region 3	2014	C. jejuni	1836231	39	92177	939	ST-353CC
	PNUSAC003265	GCA_005070485_1	SRR6322616	PRJNA239251	EDLB-CDC	CDC	85848	HHS Region 8	2014	C. jejuni	1756158	26	169210	5453	ST-179CC
	PNUSAC003264	GCA_005064605_1	SRR6322615	PRJNA239251	EDLB-CDC	CDC	85971	HHS Region 8	2014	C. jejuni	1640941	26	90406	45	ST-45CC
	PNUSAC003947	GCA_005055285_1	SRR6929976	PRJNA239251	EDLB-CDC	CDC	86117	HHS Region 4	2014	C. jejuni	1687188	27	171126	353	ST-353CC
	PNUSAC003266	GCA_005050545_1	SRR6322613	PRJNA239251	EDLB-CDC	CDC	86183	HHS Region 8	2014	C. jejuni	1740172	23	138320	21	ST-21CC
	PNUSAC002825	GCA_005030095_1	SRR6068334	PRJNA239251	EDLB-CDC	CDC	86312	HHS Region 8	2014	C. jejuni	1668896	26	156297	982	ST-21CC
	PNUSAC003192	GCA_005027695_1	SRR6315880	PRJNA239251	EDLB-CDC	CDC	86360	HHS Region 5	2014	C. jejuni	1874631	29	174457	2109	ST-45CC
	PNUSAC003193	GCA_005026855_1	SRR6315883	PRJNA239251	EDLB-CDC	CDC	86383	HHS Region 5	2014	C. jejuni	1917182	20	213595	2109	ST-45CC
	PNUSAC002865	GCA_005026695_1	SRR6144221	PRJNA239251	EDLB-CDC	CDC	86390	HHS Region 8	2014	C. jejuni	1635226	25	288299	Mixed	ST-61CC
	PNUSAC002753	GCA_005026535_1	SRR6048565	PRJNA239251	EDLB-CDC	CDC	86392	HHS Region 8	2014	C. jejuni	1729079	27	251176	132	ST-508CC
	PNUSAC002856	GCA_005026515_1	SRR6144216	PRJNA239251	EDLB-CDC	CDC	86394	HHS Region 8	2014	C. jejuni	1785289	24	184852	61	ST-61CC
	PNUSAC003306	GCA_005025565_1	SRR6353957	PRJNA239251	EDLB-CDC	CDC	86410	HHS Region 8	2014	C. jejuni	1750815	63	63467	806	ST-21CC
	PNUSAC003103	GCA_005025485_1	SRR6252244	PRJNA239251	EDLB-CDC	CDC	86414	HHS Region 8	2014	C. jejuni	1770645	29	158313	21	ST-21CC
	PNUSAC002858	GCA_005023955_1	SRR6144220	PRJNA239251	EDLB-CDC	CDC	86446	HHS Region 8	2014	C. jejuni	1640277	32	100593	45	ST-45CC
	PNUSAC002853	GCA_005023835_1	SRR6144215	PRJNA239251	EDLB-CDC	CDC	86448	HHS Region 8	2014	C. jejuni	1628371	38	61679	42	ST-42CC
	PNUSAC002791	GCA_005022835_1	SRR6058449	PRJNA239251	EDLB-CDC	CDC	86458	HHS Region 8	2014	C. jejuni	1651902	27	86928	42	ST-42CC
	PNUSAC002786	GCA_005022815_1	SRR6058437	PRJNA239251	EDLB-CDC	CDC	86459	HHS Region 8	2014	C. jejuni	1706163	31	106969	45	ST-45CC
	PNUSAC002787	GCA_005022795_1	SRR6058439	PRJNA239251	EDLB-CDC	CDC	86460	HHS Region 8	2014	C. jejuni	1746624	40	113701	10391	ST-21CC
	PNUSAC002790	GCA_005021215_1	SRR6058440	PRJNA239251	EDLB-CDC	CDC	86482	HHS Region 8	2014	C. jejuni	1712018	30	104453	21	ST-21CC
	PNUSAC003262	GCA_005018335_1	SRR6322600	PRJNA239251	EDLB-CDC	CDC	86531	HHS Region 8	2014	C. jejuni	1641776	24	154206	982	ST-21CC
	PNUSAC002672	GCA_005017875_1	SRR5985952	PRJNA239251	EDLB-CDC	CDC	86540	HHS Region 8	2014	C. jejuni	1605237	27	116494	52	ST-52CC
	PNUSAC002531	GCA_005016235_1	SRR5935055	PRJNA239251	EDLB-CDC	CDC	86565	HHS Region 8	2014	C. jejuni	1695387	27	177476	51	ST-443CC
	PNUSAC001323	GCA_005013615_1	SRR5188938	PRJNA239251	EDLB-CDC	CDC	86606	HHS Region 8	2014	C. jejuni	1670906	28	102056	982	ST-21CC
	PNUSAC001316	GCA_005013555_1	SRR5188928	PRJNA239251	EDLB-CDC	CDC	86607	HHS Region 8	2014	C. jejuni	1702067	20	184639	982	ST-21CC
	PNUSAC002534	GCA_005013155_1	SRR5935060	PRJNA239251	EDLB-CDC	CDC	86612	HHS Region 8	2014	C. jejuni	1677169	35	105076	48	ST-48CC
	PNUSAC002816	GCA_005012085_1	SRR6068319	PRJNA239251	EDLB-CDC	CDC	86631	HHS Region 8	2014	C. jejuni	1762092	41	98526	21	ST-21CC
	PNUSAC001315	GCA_005010635_1	SRR5188924	PRJNA239251	EDLB-CDC	CDC	86646	HHS Region 8	2014	C. jejuni	1692219	25	153948	982	ST-21CC
	PNUSAC001306	GCA_005010575_1	SRR5188917	PRJNA239251	EDLB-CDC	CDC	86648	HHS Region 8	2014	C. jejuni	1657530	89	34721	982	ST-21CC
	PNUSAC002535	GCA_005009435_1	SRR5935061	PRJNA239251	EDLB-CDC	CDC	86667	HHS Region 8	2014	C. jejuni	1646259	26	104803	10609	ST-206CC
	PNUSAC001312	GCA_005009195_1	SRR5188907	PRJNA239251	EDLB-CDC	CDC	86675	HHS Region 8	2014	C. jejuni	1665405	27	184572	982	ST-21CC
	PNUSAC002699	GCA_005009135_1	SRR6014987	PRJNA239251	EDLB-CDC	CDC	86678	HHS Region 8	2014	C. jejuni	1627771	34	95340	8	ST-21CC
	PNUSAC002698	GCA_005008615_1	SRR6014986	PRJNA239251	EDLB-CDC	CDC	86687	HHS Region 8	2014	C. jejuni	1636732	30	116465	52	ST-52CC
	PNUSAC001344	GCA_005008535_1	SRR5188978	PRJNA239251	EDLB-CDC	CDC	86691	HHS Region 8	2014	C. jejuni	1732274	19	164225	982	ST-21CC
	PNUSAC002815	GCA_005007575_1	SRR6068321	PRJNA239251	EDLB-CDC	CDC	86714	HHS Region 8	2014	C. jejuni	1673820	32	92054	21	ST-21CC
	PNUSAC002701	GCA_005004455_1	SRR6014511	PRJNA239251	EDLB-CDC	CDC	86774	HHS Region 8	2014	C. jejuni	1671026	217	28218	177	ST-177CC
	PNUSAC001320	GCA_005004275_1	SRR5188931	PRJNA239251	EDLB-CDC	CDC	86776	HHS Region 8	2014	C. jejuni	1684666	22	164225	982	ST-21CC
	PNUSAC001317	GCA_005002775_1	SRR5188926	PRJNA239251	EDLB-CDC	CDC	86805	HHS Region 8	2014	C. jejuni	1694695	24	164225	982	ST-21CC
	PNUSAC001309	GCA_005002195_1	SRR5188914	PRJNA239251	EDLB-CDC	CDC	86814	HHS Region 8	2014	C. jejuni	1750975	29	144403	982	ST-21CC
	PNUSAC001313	GCA_005001695_1	SRR5188906	PRJNA239251	EDLB-CDC	CDC	86829	HHS Region 8	2014	C. jejuni	1664539	15	222247	982	ST-21CC
	PNUSAC003259	GCA_004993525_1	SRR6489627	PRJNA239251	EDLB-CDC	CDC	86905	HHS Region 8	2014	C. jejuni	1700313	26	148046	2109	ST-45CC
	PNUSAC003308	GCA_004987085_1	SRR6353967	PRJNA239251	EDLB-CDC	CDC	87015	HHS Region 8	2014	C. jejuni	1657665	115	27851	982	ST-21CC
	PNUSAC003307	GCA_004986565_1	SRR6353956	PRJNA239251	EDLB-CDC	CDC	87025	HHS Region 8	2014	C. jejuni	1592199	173	17132	61	ST-61CC
	PNUSAC003305	GCA_004986525_1	SRR6353963	PRJNA239251	EDLB-CDC	CDC	87027	HHS Region 8	2014	C. jejuni	1591203	147	18350	22	ST-22CC
	PNUSAC003260	GCA_004985505_1	SRR6322604	PRJNA239251	EDLB-CDC	CDC	87070	HHS Region 8	2014	C. jejuni	1705438	36	210273	132	ST-508CC
	PNUSAC002860	GCA_004978245_1	SRR6144219	PRJNA239251	EDLB-CDC	CDC	87244	HHS Region 8	2014	C. jejuni	1853359	29	117561	8310	ST-21CC
	PNUSAC002859	GCA_004977725_1	SRR6144222	PRJNA239251	EDLB-CDC	CDC	87254	HHS Region 8	2014	C. jejuni	1637673	20	181407	52	ST-52CC
	PNUSAC002861	GCA_004977685_1	SRR6144214	PRJNA239251	EDLB-CDC	CDC	87255	HHS Region 8	2014	C. jejuni	1679728	23	157973	21	ST-21CC
	PNUSAC002857	GCA_004977645_1	SRR6144213	PRJNA239251	EDLB-CDC	CDC	87257	HHS Region 8	2014	C. jejuni	1782250	28	177841	21	ST-21CC
	PNUSAC002839	GCA_004977345_1	SRR6116036	PRJNA239251	EDLB-CDC	CDC	87263	HHS Region 8	2014	C. jejuni	1819405	35	140255	464	ST-464CC
	PNUSAC002836	GCA_004977285_1	SRR6116040	PRJNA239251	EDLB-CDC	CDC	87265	HHS Region 8	2014	C. jejuni	1705252	89	37371	982	ST-21CC
	PNUSAC002837	GCA_004977265_1	SRR6116037	PRJNA239251	EDLB-CDC	CDC	87266	HHS Region 8	2014	C. jejuni	1657771	24	111537	50	ST-21CC
	PNUSAC002824	GCA_004972625_1	SRR6068329	PRJNA239251	EDLB-CDC	CDC	87267	HHS Region 8	2014	C. jejuni	1748528	50	57245	21	ST-21CC
	PNUSAC002788	GCA_004972505_1	SRR6058445	PRJNA239251	EDLB-CDC	CDC	87268	HHS Region 8	2014	C. jejuni	1659545	30	92225	45	ST-45CC
	PNUSAC002821	GCA_004972245_1	SRR6068331	PRJNA239251	EDLB-CDC	CDC	87278	HHS Region 8	2014	C. jejuni	1637088	22	110250	61	ST-61CC
	PNUSAC002814	GCA_004972205_1	SRR6068315	PRJNA239251	EDLB-CDC	CDC	87280	HHS Region 8	2014	C. jejuni	1723174	34	113136	806	ST-21CC
	PNUSAC002789	GCA_004972045_1	SRR6058448	PRJNA239251	EDLB-CDC	CDC	87288	HHS Region 8	2014	C. jejuni	1694806	27	112964	806	ST-21CC
	PNUSAC002813	GCA_004971825_1	SRR6068316	PRJNA239251	EDLB-CDC	CDC	87298	HHS Region 8	2014	C. jejuni	1768163	38	146410	2862	ST-21CC
	PNUSAC002528	GCA_004971685_1	SRR6048548	PRJNA239251	EDLB-CDC	CDC	87303	HHS Region 8	2014	C. jejuni	1723962	29	99255	222	ST-206CC
	PNUSAC002754	GCA_004971485_1	SRR6048521	PRJNA239251	EDLB-CDC	CDC	87310	HHS Region 8	2014	C. jejuni	1616128	14	185067	61	ST-61CC
	PNUSAC002751	GCA_004970645_1	SRR6048546	PRJNA239251	EDLB-CDC	CDC	87340	HHS Region 8	2014	C. jejuni	1676153	27	197627	48	ST-48CC
	PNUSAC002536	GCA_004970625_1	SRR5935054	PRJNA239251	EDLB-CDC	CDC	87342	HHS Region 7	2014	C. coli	1743624	196	19533	Incomplete	CC828
	PNUSAC002529	GCA_004968345_1	SRR5935037	PRJNA239251	EDLB-CDC	CDC	87401	HHS Region 8	2014	C. jejuni	1703031	25	149557	21	ST-21CC
	PNUSAC002533	GCA_004968285_1	SRR5935031	PRJNA239251	EDLB-CDC	CDC	87403	HHS Region 8	2014	C. jejuni	1719792	36	91956	459	ST-42CC
	PNUSAC002530	GCA_004967125_1	SRR5935053	PRJNA239251	EDLB-CDC	CDC	87426	HHS Region 8	2014	C. jejuni	1686830	27	155881	806	ST-21CC
	PNUSAC002532	GCA_004966985_1	SRR5935050	PRJNA239251	EDLB-CDC	CDC	87432	HHS Region 8	2014	C. jejuni	1612874	20	138322	61	ST-61CC
	PNUSAC002336	GCA_004959745_1	SRR5859320	PRJNA239251	EDLB-CDC	CDC	87480	HHS Region 8	2014	C. jejuni	1675044	19	197342	922	ST-21CC
	PNUSAC001342	GCA_004944765_1	SRR5188972	PRJNA239251	EDLB-CDC	CDC	87670	HHS Region 8	2014	C. jejuni	1706246	24	151175	982	ST-21CC
	PNUSAC001340	GCA_004944725_1	SRR5188975	PRJNA239251	EDLB-CDC	CDC	87671	HHS Region 8	2014	C. jejuni	1709275	19	164994	982	ST-21CC
	PNUSAC001334	GCA_004944525_1	SRR5188957	PRJNA239251	EDLB-CDC	CDC	87677	HHS Region 8	2014	C. jejuni	1707909	25	184574	982	ST-21CC
	PNUSAC001341	GCA_004944465_1	SRR5188973	PRJNA239251	EDLB-CDC	CDC	87679	HHS Region 8	2014	C. jejuni	1677116	21	184639	982	ST-21CC
	PNUSAC001335	GCA_004944165_1	SRR5188962	PRJNA239251	EDLB-CDC	CDC	87687	HHS Region 8	2014	C. jejuni	1669313	23	184639	982	ST-21CC
	PNUSAC001326	GCA_004943585_1	SRR5188942	PRJNA239251	EDLB-CDC	CDC	87701	HHS Region 8	2014	C. jejuni	1703124	25	143269	982	ST-21CC
	PNUSAC001307	GCA_004943265_1	SRR5188912	PRJNA239251	EDLB-CDC	CDC	87705	HHS Region 8	2014	C. jejuni	1682231	31	184602	982	ST-21CC
	PNUSAC001310	GCA_004942795_1	SRR5188908	PRJNA239251	EDLB-CDC	CDC	87718	HHS Region 8	2014	C. jejuni	1680889	28	144403	982	ST-21CC
	PNUSAC001327	GCA_004942785_1	SRR5188949	PRJNA239251	EDLB-CDC	CDC	87720	HHS Region 8	2014	C. jejuni	1677042	36	81245	982	ST-21CC
	PNUSAC001321	GCA_004942165_1	SRR5188941	PRJNA239251	EDLB-CDC	CDC	87730	HHS Region 8	2014	C. jejuni	1701790	21	184695	982	ST-21CC
	PNUSAC001325	GCA_004941685_1	SRR5188930	PRJNA239251	EDLB-CDC	CDC	87738	HHS Region 8	2014	C. jejuni	1669854	24	184567	982	ST-21CC
	2015D-0017	GCA_004925115_1	SRR1914938	PRJNA239251	EDLB-CDC	CDC	88084	HHS Region 8	2014	C. jejuni	1733629	63	85869	2146	ST-464CC
	2015D-0019	GCA_004923935_1	SRR1914939	PRJNA239251	EDLB-CDC	CDC	88129	HHS Region 1	2014	C. jejuni	1716547	66	73471	353	ST-353CC
	PNUSAC000057	GCA_004923775_1	SRR1794075	PRJNA239251	EDLB-CDC	CDC	88136	HHS Region 3	2014	C. jejuni	1755472	86	52501	353	ST-353CC
	PNUSAC000063	GCA_004923755_1	SRR1794081	PRJNA239251	EDLB-CDC	CDC	88137	HHS Region 3	2014	C. jejuni	1719277	64	67219	4370	ST-353CC
	PNUSAC000059	GCA_004923735_1	SRR1794069	PRJNA239251	EDLB-CDC	CDC	88138	HHS Region 3	2014	C. jejuni	1643913	80	34302	1244	ST-61CC
	PNUSAC000045	GCA_004923715_1	SRR1769882	PRJNA239251	EDLB-CDC	CDC	88139	HHS Region 3	2014	C. jejuni	1809678	52	95734	4677	ST-464CC
	2014D-0276	GCA_004923675_1	SRR1769028	PRJNA239251	EDLB-CDC	CDC	88141	HHS Region 1	2014	C. coli	1734009	46	93586	3701	CC828
	2014D-0278	GCA_004923635_1	SRR1769031	PRJNA239251	EDLB-CDC	CDC	88142	HHS Region 1	2014	C. coli	1736497	40	100184	828	CC828
	PNUSAC000046	GCA_004923655_1	SRR1769869	PRJNA239251	EDLB-CDC	CDC	88143	HHS Region 3	2014	C. coli	1809678	52	95734	902	CC828
	PNUSAC000050	GCA_004923595_1	SRR1768073	PRJNA239251	EDLB-CDC	CDC	88144	HHS Region 5	2014	C. jejuni	1629693	237	12701	982	ST-21CC
	PNUSAC000049	GCA_004923615_1	SRR1768072	PRJNA239251	EDLB-CDC	CDC	88145	HHS Region 5	2014	C. jejuni	1733486	88	60923	982	ST-21CC
	PNUSAC000021	GCA_004923575_1	SRR1724274	PRJNA239251	EDLB-CDC	CDC	88146	HHS Region 3	2014	C. jejuni	1766457	43	119717	45	ST-45CC
	PNUSAC000025	GCA_004923555_1	SRR1724278	PRJNA239251	EDLB-CDC	CDC	88147	HHS Region 3	2014	C. jejuni	1644575	22	197581	824	ST-257CC
	PNUSAC000007	GCA_004923515_1	SRR1723394	PRJNA239251	EDLB-CDC	CDC	88148	HHS Region 3	2014	C. jejuni	1708523	48	76281	1359	ST-21CC
	PNUSAC000004	GCA_004923455_1	SRR1723391	PRJNA239251	EDLB-CDC	CDC	88150	HHS Region 3	2014	C. jejuni	1600286	52	70873	50	ST-21CC
	PNUSAC000008	GCA_004923435_1	SRR1723395	PRJNA239251	EDLB-CDC	CDC	88151	HHS Region 3	2014	C. jejuni	1738245	100	55565	775	ST-52CC
	PNUSAC008331	GCA_004911445_1	SRR8755993	PRJNA239251	EDLB-CDC	CDC	88295	HHS Region 5	2014	C. jejuni	1705486	192	15872	8	ST-21CC
	PNUSAC008333	GCA_004911335_1	SRR8755998	PRJNA239251	EDLB-CDC	CDC	88301	HHS Region 5	2014	C. jejuni	1683476	264	12911	8	ST-21CC
	PNUSAC008334	GCA_004911295_1	SRR8755999	PRJNA239251	EDLB-CDC	CDC	88303	HHS Region 5	2014	C. jejuni	1566786	263	10741	21	ST-21CC
	PNUSAC008335	GCA_004911275_1	SRR8755983	PRJNA239251	EDLB-CDC	CDC	88304	HHS Region 5	2014	C. jejuni	1619985	124	24767	21	ST-21CC
	PNUSAC008354	GCA_004911035_1	SRR8755964	PRJNA239251	EDLB-CDC	CDC	88316	HHS Region 5	2014	C. jejuni	1609799	105	32239	21	ST-21CC
	PNUSAC008332	GCA_004910755_1	SRR8755950	PRJNA239251	EDLB-CDC	CDC	88330	HHS Region 5	2014	C. jejuni	1683552	259	11744	8	ST-21CC
	PNUSAC000002	GCA_004804495_1	SRR1714476	PRJNA239251	EDLB-CDC	CDC	90302	HHS Region 3	2014	C. coli	1640824	50	82672	3262	CC828
	PNUSAC000137	GCA_005134525_1	SRR2916003	PRJNA239251	EDLB-CDC	CDC	70335	HHS Region 5	2015	C. jejuni	1697365	22	160263	8	ST-21CC
	PNUSAC000138	GCA_005086625_1	SRR2916004	PRJNA239251	EDLB-CDC	CDC	70336	HHS Region 5	2015	C. jejuni	1621428	33	177984	8	ST-21CC
	PNUSAC000139	GCA_004927535_1	SRR2916005	PRJNA239251	EDLB-CDC	CDC	70337	HHS Region 5	2015	C. jejuni	1621604	26	182637	8	ST-21CC
	PNUSAC000144	GCA_004927655_1	SRR2916009	PRJNA239251	EDLB-CDC	CDC	70338	HHS Region 5	2015	C. jejuni	1622393	39	112416	8	ST-21CC
	PNUSAC000143	GCA_005097585_1	SRR2968333	PRJNA239251	EDLB-CDC	CDC	70339	HHS Region 5	2015	C. jejuni	1711469	24	154285	8	ST-21CC
	PNUSAC000150	GCA_004927725_1	SRR2916014	PRJNA239251	EDLB-CDC	CDC	70352	HHS Region 5	2015	C. jejuni	1827283	21	188524	21	ST-21CC
	PNUSAC000208	GCA_004928175_1	SRR3029082	PRJNA239251	EDLB-CDC	CDC	70353	HHS Region 3	2015	C. jejuni	1644922	57	106449	21	ST-21CC
	PNUSAC000246	GCA_005138905_1	SRR3145088	PRJNA239251	EDLB-CDC	CDC	70354	HHS Region 3	2015	C. jejuni	1477677	29	143194	21	ST-21CC
	PNUSAC000152	GCA_005134385_1	SRR2916016	PRJNA239251	EDLB-CDC	CDC	70368	HHS Region 3	2015	C. jejuni	1668558	40	75610	50	ST-21CC
	PNUSAC000161	GCA_005133725_1	SRR2916022	PRJNA239251	EDLB-CDC	CDC	70369	HHS Region 3	2015	C. jejuni	1634717	56	79259	50	ST-21CC
	PNUSAC000162	GCA_005134425_1	SRR2938809	PRJNA239251	EDLB-CDC	CDC	70370	HHS Region 3	2015	C. jejuni	1717311	49	100767	50	ST-21CC
	PNUSAC000248	GCA_004929635_1	SRR3145090	PRJNA239251	EDLB-CDC	CDC	70371	HHS Region 3	2015	C. jejuni	1723376	58	85294	50	ST-21CC
	PNUSAC000227	GCA_004930735_1	SRR3151674	PRJNA239251	EDLB-CDC	CDC	70372	HHS Region 3	2015	C. jejuni	1634454	75	81619	12529	ST-21CC
	PNUSAC000151	GCA_004927755_1	SRR2916021	PRJNA239251	EDLB-CDC	CDC	70384	HHS Region 3	2015	C. jejuni	1793624	43	97215	806	ST-21CC
	PNUSAC000210	GCA_005098065_1	SRR3029105	PRJNA239251	EDLB-CDC	CDC	70385	HHS Region 3	2015	C. jejuni	1624458	42	182555	806	ST-21CC
	PNUSAC000212	GCA_004928215_1	SRR3029129	PRJNA239251	EDLB-CDC	CDC	70401	HHS Region 3	2015	C. jejuni	1616958	57	84658	982	ST-21CC
	PNUSAC000214	GCA_005085685_1	SRR3029131	PRJNA239251	EDLB-CDC	CDC	70402	HHS Region 3	2015	C. jejuni	1680848	54	95698	982	ST-21CC
	PNUSAC000226	GCA_005085385_1	SRR3109993	PRJNA239251	EDLB-CDC	CDC	70403	HHS Region 10	2015	C. jejuni	1652538	38	71157	982	ST-21CC
	PNUSAC000153	GCA_005097235_1	SRR2916017	PRJNA239251	EDLB-CDC	CDC	70405	HHS Region 3	2015	C. jejuni	1711631	88	58234	2862	ST-21CC
	PNUSAC000106	GCA_005133665_1	SRR2106080	PRJNA239251	EDLB-CDC	CDC	70415	Unknown	2015	C. jejuni	1613796	38	94084	22	ST-22CC
	PNUSAC000105	GCA_005096695_1	SRR2106081	PRJNA239251	EDLB-CDC	CDC	70416	Unknown	2015	C. jejuni	1613361	59	74468	22	ST-22CC
	PNUSAC000125	GCA_005135925_1	SRR2218500	PRJNA239251	EDLB-CDC	CDC	70455	HHS Region 5	2015	C. jejuni	1749748	58	54904	45	ST-45CC
	PNUSAC000204	GCA_005137805_1	SRR3029054	PRJNA239251	EDLB-CDC	CDC	70456	HHS Region 3	2015	C. jejuni	1710772	21	174025	12530	ST-45CC
	PNUSAC000205	GCA_005134065_1	SRR3029055	PRJNA239251	EDLB-CDC	CDC	70457	HHS Region 3	2015	C. jejuni	1630436	58	97587	45	ST-45CC
	PNUSAC000206	GCA_004928255_1	SRR3029056	PRJNA239251	EDLB-CDC	CDC	70458	HHS Region 3	2015	C. jejuni	1635273	61	80095	45	ST-45CC
	PNUSAC000211	GCA_005134825_1	SRR3029119	PRJNA239251	EDLB-CDC	CDC	70459	HHS Region 3	2015	C. jejuni	1779294	65	65362	45	ST-45CC
	PNUSAC000247	GCA_005100905_1	SRR3145089	PRJNA239251	EDLB-CDC	CDC	70478	HHS Region 3	2015	C. jejuni	1708032	83	67595	2109	ST-45CC
	PNUSAC000189	GCA_005096575_1	SRR2970497	PRJNA239251	EDLB-CDC	CDC	70489	HHS Region 5	2015	C. jejuni	1651101	31	154590	48	ST-48CC
	PNUSAC000207	GCA_005085405_1	SRR3029057	PRJNA239251	EDLB-CDC	CDC	70502	HHS Region 3	2015	C. jejuni	1607195	49	127772	918	ST-48CC
	PNUSAC000213	GCA_004928155_1	SRR3029130	PRJNA239251	EDLB-CDC	CDC	70503	HHS Region 3	2015	C. jejuni	1672815	53	98866	918	ST-48CC
	PNUSAC000096	GCA_005135905_1	SRR2062772	PRJNA239251	EDLB-CDC	CDC	70509	HHS Region 3	2015	C. jejuni	1701848	129	29098	6647	ST-49CC
	PNUSAC000154	GCA_004927715_1	SRR2916018	PRJNA239251	EDLB-CDC	CDC	70581	HHS Region 3	2015	C. jejuni	1777908	58	147083	354	ST-354CC
	PNUSAC000067	GCA_005132945_1	SRR1811822	PRJNA239251	EDLB-CDC	CDC	70598	HHS Region 5	2015	C. jejuni	1729027	43	233500	132	ST-508CC
	PNUSAC000163	GCA_004924635_1	SRR2938810	PRJNA239251	EDLB-CDC	CDC	70622	HHS Region 3	2015	C. jejuni	1669476	72	79871	607	ST-607CC
	PNUSAC000184	GCA_005097645_1	SRR2970492	PRJNA239251	EDLB-CDC	CDC	70628	HHS Region 5	2015	C. jejuni	1718734	17	182679	1212	ST-607CC
	PNUSAC000160	GCA_005085305_1	SRR2916023	PRJNA239251	EDLB-CDC	CDC	70644	HHS Region 3	2015	C. jejuni	1655972	39	89495	922	ST-21CC
	PNUSAC000192	GCA_005098045_1	SRR3000054	PRJNA239251	EDLB-CDC	CDC	70646	HHS Region 2	2015	C. jejuni	1640666	78	63415	922	ST-21CC
	PNUSAC000110	GCA_005096655_1	SRR2175392	PRJNA239251	EDLB-CDC	CDC	70653	Unknown	2015	C. jejuni	1638622	37	85506	4185	ST-21CC
	PNUSAC004943	GCA_005318025_1	SRR7443905	PRJNA239251	EDLB-CDC	CDC	82188	HHS Region 1	2015	C. jejuni	1699685	279	11667	2109	ST-45CC
	PNUSAC004526	GCA_005309585_1	SRR7352585	PRJNA239251	EDLB-CDC	CDC	82370	HHS Region 1	2015	C. jejuni	1742044	136	25738	2109	ST-45CC
	2016D-0063	GCA_005286665_1	SRR3291020	PRJNA239251	EDLB-CDC	MA	82674	HHS Region 1	2015	C. jejuni	1686966	22	160518	6647	ST-49CC
	PNUSAC000148	GCA_005281905_1	SRR2916012	PRJNA239251	EDLB-CDC	CDC	82677	HHS Region 5	2015	C. jejuni	1948180	32	153973	8	ST-21CC
	PNUSAC002100	GCA_005275675_1	SRR5663607	PRJNA239251	EDLB-CDC	CDC	82727	HHS Region 8	2015	C. jejuni	1628864	21	146225	61	ST-61CC
	PNUSAC002095	GCA_005275555_1	SRR5663532	PRJNA239251	EDLB-CDC	CDC	82729	HHS Region 8	2015	C. jejuni	1721028	16	379785	61	ST-61CC
	PNUSAC002006	GCA_005274855_1	SRR5604241	PRJNA239251	EDLB-CDC	CDC	82731	HHS Region 8	2015	C. jejuni	1753704	16	232391	806	ST-21CC
	PNUSAC002012	GCA_005274635_1	SRR5604235	PRJNA239251	EDLB-CDC	CDC	82734	HHS Region 8	2015	C. jejuni	1655064	26	105187	50	ST-21CC
	PNUSAC002008	GCA_005274585_1	SRR5604238	PRJNA239251	EDLB-CDC	CDC	82736	HHS Region 8	2015	C. jejuni	1684520	24	185517	45	ST-45CC
	PNUSAC001750	GCA_005274515_1	SRR5583807	PRJNA239251	EDLB-CDC	CDC	82740	HHS Region 8	2015	C. jejuni	1801189	25	197682	48	ST-48CC
	PNUSAC002005	GCA_005274475_1	SRR5604204	PRJNA239251	EDLB-CDC	CDC	82741	HHS Region 8	2015	C. jejuni	1640395	34	99049	8	ST-21CC
	PNUSAC002009	GCA_005274415_1	SRR5604201	PRJNA239251	EDLB-CDC	CDC	82744	HHS Region 8	2015	C. jejuni	1647629	30	118137	8	ST-21CC
	PNUSAC001753	GCA_005274375_1	SRR5583134	PRJNA239251	EDLB-CDC	CDC	82746	HHS Region 8	2015	C. jejuni	1674581	16	175400	61	ST-61CC
	PNUSAC002007	GCA_005274355_1	SRR5604199	PRJNA239251	EDLB-CDC	CDC	82747	HHS Region 8	2015	C. jejuni	1722743	22	152666	2131	ST-21CC
	PNUSAC001752	GCA_005274315_1	SRR5583066	PRJNA239251	EDLB-CDC	CDC	82748	HHS Region 4	2015	C. jejuni	1670294	28	159365	45	ST-45CC
	PNUSAC001754	GCA_005274215_1	SRR5583114	PRJNA239251	EDLB-CDC	CDC	82751	HHS Region 8	2015	C. jejuni	1653727	29	139845	48	ST-48CC
	PNUSAC001749	GCA_005274195_1	SRR5583064	PRJNA239251	EDLB-CDC	CDC	82752	HHS Region 8	2015	C. jejuni	1673675	33	202506	8	ST-21CC
	PNUSAC001751	GCA_005274155_1	SRR5583055	PRJNA239251	EDLB-CDC	CDC	82753	HHS Region 8	2015	C. jejuni	1633787	30	125375	982	ST-21CC
	PNUSAC002010	GCA_005272315_1	SRR5604202	PRJNA239251	EDLB-CDC	CDC	82793	HHS Region 8	2015	C. jejuni	1640131	26	106403	50	ST-21CC
	PNUSAC002513	GCA_005270075_1	SRR5932394	PRJNA239251	EDLB-CDC	CDC	82815	HHS Region 8	2015	C. jejuni	1777874	41	110174	21	ST-21CC
	PNUSAC002271	GCA_005261435_1	SRR5828129	PRJNA239251	EDLB-CDC	CDC	82879	HHS Region 8	2015	C. jejuni	1727752	30	151839	806	ST-21CC
	PNUSAC002270	GCA_005261395_1	SRR5828133	PRJNA239251	EDLB-CDC	CDC	82881	HHS Region 8	2015	C. jejuni	1737470	33	109438	10369	ST-61CC
	PNUSAC002268	GCA_005261375_1	SRR5828134	PRJNA239251	EDLB-CDC	CDC	82882	HHS Region 8	2015	C. jejuni	1648476	28	116842	10369	ST-61CC
	PNUSAC001730	GCA_005257285_1	SRR5397413	PRJNA239251	EDLB-CDC	CDC	82904	HHS Region 8	2015	C. jejuni	1587540	48	80507	468	ST-21CC
	PNUSAC001198	GCA_005255665_1	SRR5097319	PRJNA239251	EDLB-CDC	CDC	82939	HHS Region 8	2015	C. jejuni	1620705	32	88419	1244	ST-61CC
	PNUSAC000215	GCA_005251205_1	SRR3057085	PRJNA239251	EDLB-CDC	CDC	83053	HHS Region 5	2015	C. coli	1700975	57	99882	6679	CC1150
	PNUSAC002539	GCA_005214545_1	SRR5935035	PRJNA239251	EDLB-CDC	CDC	83164	HHS Region 8	2015	C. jejuni	1847199	27	184603	10391	ST-21CC
	PNUSAC002459	GCA_005214325_1	SRR5905260	PRJNA239251	EDLB-CDC	CDC	83166	HHS Region 8	2015	C. coli	1702566	24	244484	829	CC828
	PNUSAC002386	GCA_005214305_1	SRR5905547	PRJNA239251	EDLB-CDC	CDC	83167	HHS Region 8	2015	C. jejuni	1744254	22	103343	61	ST-61CC
	PNUSAC002097	GCA_005210055_1	SRR5663643	PRJNA239251	EDLB-CDC	CDC	83221	HHS Region 8	2015	C. jejuni	1692582	28	111701	459	ST-42CC
	PNUSAC002098	GCA_005210035_1	SRR5663534	PRJNA239251	EDLB-CDC	CDC	83222	HHS Region 8	2015	C. jejuni	1686645	82	44657	52	ST-52CC
	PNUSAC002096	GCA_005209655_1	SRR5663613	PRJNA239251	EDLB-CDC	CDC	83232	HHS Region 8	2015	C. jejuni	1754188	62	90189	2862	ST-21CC
	PNUSAC002269	GCA_005209555_1	SRR5828126	PRJNA239251	EDLB-CDC	CDC	83234	HHS Region 8	2015	C. jejuni	1685348	19	143560	459	ST-42CC
	PNUSAC002510	GCA_005209195_1	SRR5932396	PRJNA239251	EDLB-CDC	CDC	83238	HHS Region 8	2015	C. jejuni	1758868	59	61961	2109	ST-45CC
	PNUSAC002024	GCA_005208515_1	SRR5642669	PRJNA239251	EDLB-CDC	CDC	83252	HHS Region 8	2015	C. jejuni	1613622	26	105209	61	ST-61CC
	PNUSAC002022	GCA_005208395_1	SRR5663539	PRJNA239251	EDLB-CDC	CDC	83254	HHS Region 8	2015	C. coli	1726362	19	166452	Incomplete	CC828
	PNUSAC002458	GCA_005208135_1	SRR5905552	PRJNA239251	EDLB-CDC	CDC	83258	HHS Region 8	2015	C. jejuni	1769022	30	90081	61	ST-61CC
	PNUSAC002457	GCA_005205175_1	SRR5905248	PRJNA239251	EDLB-CDC	CDC	83298	HHS Region 8	2015	C. coli	1764335	88	66985	3860	CC828
	PNUSAC001686	GCA_005204915_1	SRR5379417	PRJNA239251	EDLB-CDC	CDC	83301	HHS Region 5	2015	C. jejuni	1716200	42	114012	45	ST-45CC
	PNUSAC001683	GCA_005203615_1	SRR5379413	PRJNA239251	EDLB-CDC	CDC	83324	HHS Region 8	2015	C. jejuni	1693854	28	171501	982	ST-21CC
	PNUSAC002462	GCA_005203355_1	SRR5905247	PRJNA239251	EDLB-CDC	CDC	83327	HHS Region 8	2015	C. coli	1798630	33	110296	1068	CC828
	PNUSAC002538	GCA_005203155_1	SRR5935047	PRJNA239251	EDLB-CDC	CDC	83332	HHS Region 8	2015	C. coli	1759791	164	33127	3860	CC828
	PNUSAC002272	GCA_005195155_1	SRR5828135	PRJNA239251	EDLB-CDC	CDC	83492	HHS Region 8	2015	C. jejuni	1612972	29	88763	61	ST-61CC
	PNUSAC002094	GCA_005194415_1	SRR5663535	PRJNA239251	EDLB-CDC	CDC	83507	HHS Region 8	2015	C. jejuni	1640979	27	122369	982	ST-21CC
	PNUSAC002026	GCA_005194315_1	SRR5642670	PRJNA239251	EDLB-CDC	CDC	83509	HHS Region 8	2015	C. jejuni	1723680	100	31351	5161	ST-61CC
	PNUSAC002461	GCA_005193415_1	SRR5905252	PRJNA239251	EDLB-CDC	CDC	83525	HHS Region 8	2015	C. jejuni	1658456	31	124571	45	ST-45CC
	PNUSAC001685	GCA_005190915_1	SRR5379415	PRJNA239251	EDLB-CDC	CDC	83572	HHS Region 8	2015	C. jejuni	1722502	51	101851	9111	ST-21CC
	PNUSAC002274	GCA_005187785_1	SRR6333822	PRJNA239251	EDLB-CDC	CDC	83608	HHS Region 8	2015	C. jejuni	1705207	65	50735	929	ST-257CC
	PNUSAC000776	GCA_005186565_1	SRR6489767	PRJNA239251	EDLB-CDC	CDC	83629	HHS Region 8	2015	C. jejuni	1649799	24	170472	922	ST-21CC
	PNUSAC002101	GCA_005178105_1	SRR5663638	PRJNA239251	EDLB-CDC	CDC	83770	HHS Region 8	2015	C. jejuni	1822444	57	80098	2875	ST-21CC
	PNUSAC001257	GCA_005177865_1	SRR5178015	PRJNA239251	EDLB-CDC	CDC	83777	HHS Region 8	2015	C. jejuni	1729215	94	39098	8495	ST-353CC
	PNUSAC002030	GCA_005177525_1	SRR5642630	PRJNA239251	EDLB-CDC	CDC	83785	HHS Region 8	2015	C. jejuni	1647441	60	65747	132	ST-508CC
	PNUSAC001649	GCA_005177065_1	SRR5338533	PRJNA239251	EDLB-CDC	CDC	83792	HHS Region 8	2015	C. jejuni	1733447	82	46541	2862	ST-21CC
	PNUSAC002512	GCA_005177005_1	SRR5932393	PRJNA239251	EDLB-CDC	CDC	83794	HHS Region 8	2015	C. jejuni	1750338	46	88762	607	ST-607CC
	PNUSAC002099	GCA_005176945_1	SRR5663644	PRJNA239251	EDLB-CDC	CDC	83796	HHS Region 8	2015	C. jejuni	1613219	31	151139	22	ST-22CC
	PNUSAC001663	GCA_005176885_1	SRR5366136	PRJNA239251	EDLB-CDC	CDC	83798	HHS Region 8	2015	C. jejuni	1829128	27	117088	806	ST-21CC
	PNUSAC001597	GCA_005175825_1	SRR5312348	PRJNA239251	EDLB-CDC	CDC	83819	HHS Region 8	2015	C. jejuni	1723713	42	113926	403	ST-403CC
	PNUSAC001440	GCA_005175385_1	SRR5211132	PRJNA239251	EDLB-CDC	CDC	83827	HHS Region 8	2015	C. jejuni	1703964	35	84010	48	ST-48CC
	PNUSAC002511	GCA_005175165_1	SRR5932391	PRJNA239251	EDLB-CDC	CDC	83834	HHS Region 8	2015	C. jejuni	1858788	78	69140	2083	ST-21CC
	PNUSAC002025	GCA_005174565_1	SRR5642671	PRJNA239251	EDLB-CDC	CDC	83848	HHS Region 8	2015	C. jejuni	1743920	76	45136	452	ST-353CC
	PNUSAC002028	GCA_005173705_1	SRR5642628	PRJNA239251	EDLB-CDC	CDC	83862	HHS Region 8	2015	C. jejuni	1619059	127	22002	2535	ST-21CC
	PNUSAC001406	GCA_005173625_1	SRR5195480	PRJNA239251	EDLB-CDC	CDC	83864	HHS Region 8	2015	C. jejuni	1689880	33	94284	679	ST-45CC
	PNUSAC001661	GCA_005173365_1	SRR5366134	PRJNA239251	EDLB-CDC	CDC	83870	HHS Region 8	2015	C. jejuni	1625068	17	152978	1244	ST-61CC
	PNUSAC001594	GCA_005166125_1	SRR5312346	PRJNA239251	EDLB-CDC	CDC	84003	HHS Region 8	2015	C. jejuni	1669950	27	99022	48	ST-48CC
	PNUSAC001728	GCA_005166085_1	SRR5397407	PRJNA239251	EDLB-CDC	CDC	84004	HHS Region 8	2015	C. jejuni	1619344	23	109800	61	ST-61CC
	PNUSAC001409	GCA_005164565_1	SRR5195477	PRJNA239251	EDLB-CDC	CDC	84025	HHS Region 8	2015	C. jejuni	1615618	18	199798	52	ST-52CC
	PNUSAC001446	GCA_005163485_1	SRR5211138	PRJNA239251	EDLB-CDC	CDC	84047	HHS Region 8	2015	C. jejuni	1617490	29	110218	469	ST-42CC
	PNUSAC001598	GCA_005163395_1	SRR5312344	PRJNA239251	EDLB-CDC	CDC	84050	HHS Region 8	2015	C. jejuni	1672413	85	32104	459	ST-42CC
	PNUSAC002020	GCA_005162505_1	SRR5642667	PRJNA239251	EDLB-CDC	CDC	84069	HHS Region 8	2015	C. jejuni	1900154	32	182173	21	ST-21CC
	PNUSAC001366	GCA_005162145_1	SRR5217159	PRJNA239251	EDLB-CDC	CDC	84077	HHS Region 8	2015	C. jejuni	1686841	18	184491	982	ST-21CC
	PNUSAC001445	GCA_005158205_1	SRR5211130	PRJNA239251	EDLB-CDC	CDC	84143	HHS Region 8	2015	C. jejuni	1622409	36	80363	429	ST-48CC
	PNUSAC002380	GCA_005149045_1	SRR5878335	PRJNA239251	EDLB-CDC	CDC	84297	HHS Region 8	2015	C. jejuni	1753996	34	103237	982	ST-21CC
	PNUSAC001665	GCA_005146965_1	SRR5366133	PRJNA239251	EDLB-CDC	CDC	84338	HHS Region 8	2015	C. jejuni	1745615	69	70008	50	ST-21CC
	PNUSAC000358	GCA_005141545_1	SRR3379304	PRJNA239251	EDLB-CDC	CDC	84431	HHS Region 1	2015	C. jejuni	1758109	82	46724	883	ST-21CC
	2016D-0064	GCA_005141425_1	SRR3291021	PRJNA239251	EDLB-CDC	VT	84435	HHS Region 1	2015	C. jejuni	1834636	30	117957	50	ST-21CC
	PNUSAC000244	GCA_005139185_1	SRR3145087	PRJNA239251	EDLB-CDC	CDC	84519	HHS Region 3	2015	C. jejuni	1804212	29	189759	3889	ST-179CC
	PNUSAC000301	GCA_005139125_1	SRR3217252	PRJNA239251	EDLB-CDC	CDC	84522	HHS Region 8	2015	C. jejuni	1489437	30	113479	50	ST-21CC
	PNUSAC000270	GCA_005138985_1	SRR3205800	PRJNA239251	EDLB-CDC	CDC	84525	HHS Region 5	2015	C. jejuni	1748213	39	101598	3515	ST-353CC
	PNUSAC000263	GCA_005138565_1	SRR3205803	PRJNA239251	EDLB-CDC	CDC	84537	HHS Region 1	2015	C. jejuni	1475221	50	61313	50	ST-21CC
	PNUSAC000200	GCA_005137745_1	SRR3000055	PRJNA239251	EDLB-CDC	CDC	84540	HHS Region 5	2015	C. jejuni	1730476	34	115571	45	ST-45CC
	PNUSAC000168	GCA_005137045_1	SRR2970498	PRJNA239251	EDLB-CDC	CDC	84550	HHS Region 5	2015	C. jejuni	1759722	57	80355	8	ST-21CC
	PNUSAC000186	GCA_005137025_1	SRR2970494	PRJNA239251	EDLB-CDC	CDC	84551	HHS Region 5	2015	C. jejuni	1874693	75	134724	48	ST-48CC
	PNUSAC000181	GCA_005137005_1	SRR2970490	PRJNA239251	EDLB-CDC	CDC	84552	HHS Region 5	2015	C. jejuni	1705898	23	157323	12423	ST-52CC
	PNUSAC000175	GCA_005136965_1	SRR2970486	PRJNA239251	EDLB-CDC	CDC	84553	HHS Region 5	2015	C. jejuni	1799084	23	164795	824	ST-257CC
	PNUSAC000179	GCA_005136975_1	SRR2970488	PRJNA239251	EDLB-CDC	CDC	84554	HHS Region 5	2015	C. jejuni	1733241	22	149936	137	ST-45CC
	PNUSAC000135	GCA_005136945_1	SRR2771685	PRJNA239251	EDLB-CDC	CDC	84555	HHS Region 6	2015	C. coli	1755433	138	45778	1658	CC828
	PNUSAC000136	GCA_005136925_1	SRR2771686	PRJNA239251	EDLB-CDC	CDC	84556	HHS Region 6	2015	C. coli	1648326	92	43879	1082	CC828
	PNUSAC000116	GCA_005136905_1	SRR2218463	PRJNA239251	EDLB-CDC	CDC	84557	HHS Region 6	2015	C. jejuni	1670198	149	19185	50	ST-21CC
	PNUSAC000166	GCA_005136825_1	SRR2938813	PRJNA239251	EDLB-CDC	CDC	84558	HHS Region 3	2015	C. jejuni	1709952	119	34745	6091	ST-21CC
	PNUSAC000169	GCA_005136805_1	SRR2954847	PRJNA239251	EDLB-CDC	CDC	84559	HHS Region 6	2015	C. jejuni	1886204	72	84345	7010	Unassigned
	PNUSAC000129	GCA_005136125_1	SRR2549092	PRJNA239251	EDLB-CDC	CDC	84563	HHS Region 3	2015	C. jejuni	1620075	44	69196	50	ST-21CC
	PNUSAC000128	GCA_005135995_1	SRR2549091	PRJNA239251	EDLB-CDC	CDC	84565	HHS Region 3	2015	C. jejuni	1732153	43	90152	137	ST-45CC
	PNUSAC000118	GCA_005135945_1	SRR2218497	PRJNA239251	EDLB-CDC	CDC	84567	HHS Region 6	2015	C. jejuni	1733900	127	28797	824	ST-257CC
	PNUSAC000183	GCA_005135225_1	SRR2970491	PRJNA239251	EDLB-CDC	CDC	84601	HHS Region 5	2015	C. jejuni	1792682	20	265747	353	ST-353CC
	PNUSAC000149	GCA_005134405_1	SRR2916013	PRJNA239251	EDLB-CDC	CDC	84636	HHS Region 5	2015	C. jejuni	1841111	28	153938	8	ST-21CC
	PNUSAC000113	GCA_005134345_1	SRR2175394	PRJNA239251	EDLB-CDC	CDC	84638	Unknown	2015	C. jejuni	1847341	77	62502	354	ST-354CC
	PNUSAC000107	GCA_005134225_1	SRR2175369	PRJNA239251	EDLB-CDC	CDC	84643	HHS Region 5	2015	C. coli	1615991	76	57998	8323	CC828
	PNUSAC000123	GCA_005133885_1	SRR2175397	PRJNA239251	EDLB-CDC	CDC	84658	Unknown	2015	C. jejuni	1848130	69	96143	508	ST-508CC
	PNUSAC000103	GCA_005133825_1	SRR2102957	PRJNA239251	EDLB-CDC	CDC	84661	Unknown	2015	C. jejuni	1732331	60	72254	22	ST-22CC
	PNUSAC000117	GCA_005133785_1	SRR2218495	PRJNA239251	EDLB-CDC	CDC	84664	HHS Region 6	2015	C. jejuni	1754308	110	25035	806	ST-21CC
	PNUSAC000141	GCA_005133485_1	SRR2916007	PRJNA239251	EDLB-CDC	CDC	84677	HHS Region 5	2015	C. jejuni	1814663	23	141121	8	ST-21CC
	PNUSAC001408	GCA_005128625_1	SRR5195479	PRJNA239251	EDLB-CDC	CDC	84761	HHS Region 3	2015	C. jejuni	1692678	22	184489	21	ST-21CC
	PNUSAC001441	GCA_005128345_1	SRR5211135	PRJNA239251	EDLB-CDC	CDC	84763	HHS Region 8	2015	C. jejuni	1673549	21	122749	222	ST-206CC
	PNUSAC001443	GCA_005126985_1	SRR5211131	PRJNA239251	EDLB-CDC	CDC	84778	HHS Region 8	2015	C. jejuni	1674091	27	151157	22	ST-22CC
	PNUSAC001442	GCA_005126785_1	SRR5211142	PRJNA239251	EDLB-CDC	CDC	84780	HHS Region 8	2015	C. jejuni	1706925	31	104116	222	ST-206CC
	PNUSAC001593	GCA_005121085_1	SRR5312347	PRJNA239251	EDLB-CDC	CDC	84817	HHS Region 8	2015	C. jejuni	1643847	24	113433	48	ST-48CC
	PNUSAC001599	GCA_005119925_1	SRR5312343	PRJNA239251	EDLB-CDC	CDC	84857	HHS Region 8	2015	C. jejuni	1681788	26	135144	45	ST-45CC
	PNUSAC001596	GCA_005119845_1	SRR5312345	PRJNA239251	EDLB-CDC	CDC	84860	HHS Region 8	2015	C. jejuni	1635481	30	106624	10538	Unassigned
	PNUSAC001729	GCA_005118965_1	SRR5397409	PRJNA239251	EDLB-CDC	CDC	84877	HHS Region 8	2015	C. jejuni	1752225	28	180698	21	ST-21CC
	PNUSAC001727	GCA_005118945_1	SRR5397408	PRJNA239251	EDLB-CDC	CDC	84878	HHS Region 8	2015	C. jejuni	1706781	18	343323	806	ST-21CC
	PNUSAC000241	GCA_005115645_1	SRR5114345	PRJNA239251	EDLB-CDC	CDC	84923	HHS Region 8	2015	C. jejuni	1739634	30	116400	52	ST-52CC
	PNUSAC000243	GCA_005115505_1	SRR5097318	PRJNA239251	EDLB-CDC	CDC	84925	HHS Region 8	2015	C. jejuni	1778898	114	98830	2875	ST-21CC
	PNUSAC001201	GCA_005115405_1	SRR5097317	PRJNA239251	EDLB-CDC	CDC	84930	HHS Region 8	2015	C. jejuni	1749447	38	92442	9215	ST-353CC
	PNUSAC001199	GCA_005115285_1	SRR5097321	PRJNA239251	EDLB-CDC	CDC	84936	HHS Region 8	2015	C. jejuni	1681368	57	81776	353	ST-353CC
	PNUSAC000242	GCA_005112095_1	SRR5016983	PRJNA239251	EDLB-CDC	CDC	84965	HHS Region 8	2015	C. jejuni	1762646	31	116108	982	ST-21CC
	2016D-0121	GCA_005111165_1	SRR4308488	PRJNA239251	EDLB-CDC	CDC	84981	HHS Region 5	2015	C. jejuni	1643262	121	28686	508	ST-508CC
	PNUSAC000265	GCA_005101385_1	SRR3205805	PRJNA239251	EDLB-CDC	CDC	85187	HHS Region 1	2015	C. jejuni	1626030	76	43778	353	ST-353CC
	PNUSAC000196-2	GCA_005098145_1	SRR2984947	PRJNA239251	EDLB-CDC	CDC	85280	HHS Region 5	2015	C. coli	1777814	35	105372	6679	CC1150
	PNUSAC000199	GCA_005098085_1	SRR3057084	PRJNA239251	EDLB-CDC	CDC	85281	HHS Region 5	2015	C. coli	1777814	35	105372	8323	CC828
	PNUSAC000180	GCA_005097905_1	SRR2970489	PRJNA239251	EDLB-CDC	CDC	85282	HHS Region 5	2015	C. jejuni	1616073	18	206106	12423	ST-52CC
	PNUSAC000185	GCA_005097725_1	SRR2970493	PRJNA239251	EDLB-CDC	CDC	85283	HHS Region 5	2015	C. jejuni	1809568	53	121933	939	ST-353CC
	PNUSAC000178	GCA_005097685_1	SRR2970487	PRJNA239251	EDLB-CDC	CDC	85284	HHS Region 5	2015	C. jejuni	1723649	24	213658	48	ST-48CC
	PNUSAC000172	GCA_005097665_1	SRR2970485	PRJNA239251	EDLB-CDC	CDC	85285	HHS Region 5	2015	C. jejuni	1672341	42	122620	22	ST-22CC
	PNUSAC000165	GCA_005097345_1	SRR2938812	PRJNA239251	EDLB-CDC	CDC	85286	HHS Region 3	2015	C. jejuni	1643006	37	110475	353	ST-353CC
	PNUSAC000164	GCA_005097325_1	SRR2938811	PRJNA239251	EDLB-CDC	CDC	85287	HHS Region 3	2015	C. jejuni	1768643	76	79155	52	ST-52CC
	PNUSAC000167	GCA_005097305_1	SRR2938817	PRJNA239251	EDLB-CDC	CDC	85288	HHS Region 3	2015	C. coli	1646853	64	53947	829	CC828
	PNUSAC000122	GCA_005096795_1	SRR2175396	PRJNA239251	EDLB-CDC	CDC	85289	Unknown	2015	C. jejuni	1652527	32	233754	354	ST-354CC
	PNUSAC000119	GCA_005096735_1	SRR2218498	PRJNA239251	EDLB-CDC	CDC	85290	HHS Region 6	2015	C. jejuni	1634779	48	58774	48	ST-48CC
	PNUSAC000104	GCA_005096715_1	SRR2175393	PRJNA239251	EDLB-CDC	CDC	85291	HHS Region 3	2015	C. jejuni	1724246	129	28579	50	ST-21CC
	PNUSAC000114	GCA_005096675_1	SRR2175395	PRJNA239251	EDLB-CDC	CDC	85292	Unknown	2015	C. jejuni	1882524	63	101073	508	ST-508CC
	PNUSAC000109	GCA_005096635_1	SRR2157047	PRJNA239251	EDLB-CDC	CDC	85293	Unknown	2015	C. jejuni	1760478	29	132975	4185	ST-21CC
	PNUSAC000174	GCA_005096375_1	SRR2970499	PRJNA239251	EDLB-CDC	CDC	85298	HHS Region 5	2015	C. coli	1806130	34	175369	1082	CC828
	PNUSAC000088	GCA_005096225_1	SRR2062770	PRJNA239251	EDLB-CDC	CDC	85303	HHS Region 3	2015	C. jejuni	1715529	70	83310	257	ST-257CC
	PNUSAC000159	GCA_005086605_1	SRR2916024	PRJNA239251	EDLB-CDC	CDC	85506	HHS Region 3	2015	C. coli	1714823	76	65604	1181	CC828
	PNUSAC000193	GCA_005085605_1	SRR3029053	PRJNA239251	EDLB-CDC	CDC	85526	HHS Region 3	2015	C. jejuni	1642006	97	68683	6647	ST-49CC
	PNUSAC000229	GCA_005085365_1	SRR3109601	PRJNA239251	EDLB-CDC	CDC	85530	HHS Region 6	2015	C. jejuni	1647996	110	30814	222	ST-206CC
	PNUSAC000145	GCA_005085245_1	SRR2916010	PRJNA239251	EDLB-CDC	CDC	85534	HHS Region 5	2015	C. jejuni	1623811	51	88149	8	ST-21CC
	PNUSAC000130	GCA_005085205_1	SRR2916015	PRJNA239251	EDLB-CDC	CDC	85535	HHS Region 3	2015	C. jejuni	1776266	41	82217	353	ST-353CC
	PNUSAC002139	GCA_005036255_1	SRR6489768	PRJNA239251	EDLB-CDC	CDC	86231	HHS Region 8	2015	C. coli	1757241	79	43479	1068	CC828
	PNUSAC003194	GCA_005033155_1	SRR6315887	PRJNA239251	EDLB-CDC	CDC	86270	HHS Region 5	2015	C. jejuni	1770734	22	223852	5453	ST-179CC
	PNUSAC002137	GCA_005023715_1	SRR5838533	PRJNA239251	EDLB-CDC	CDC	86451	HHS Region 8	2015	C. jejuni	1651461	48	69668	132	ST-508CC
	PNUSAC000240	GCA_005020975_1	SRR5518382	PRJNA239251	EDLB-CDC	CDC	86487	HHS Region 8	2015	C. jejuni	1905429	42	103055	48	ST-48CC
	PNUSAC001664	GCA_005018635_1	SRR5366135	PRJNA239251	EDLB-CDC	CDC	86524	HHS Region 8	2015	C. jejuni	1724045	25	183290	9111	ST-21CC
	PNUSAC001648	GCA_005018455_1	SRR5338527	PRJNA239251	EDLB-CDC	CDC	86527	HHS Region 8	2015	C. jejuni	1657343	23	102545	1244	ST-61CC
	PNUSAC002383	GCA_005016675_1	SRR6014505	PRJNA239251	EDLB-CDC	CDC	86554	HHS Region 7	2015	C. jejuni	1693726	38	82928	21	ST-21CC
	PNUSAC002540	GCA_005016295_1	SRR5935059	PRJNA239251	EDLB-CDC	CDC	86563	HHS Region 8	2015	C. jejuni	1656910	124	30377	679	ST-45CC
	PNUSAC002385	GCA_005008595_1	SRR5905559	PRJNA239251	EDLB-CDC	CDC	86688	HHS Region 8	2015	C. jejuni	1670142	40	80662	50	ST-21CC
	PNUSAC002141	GCA_005006975_1	SRR5710213	PRJNA239251	EDLB-CDC	CDC	86728	HHS Region 8	2015	C. jejuni	1600463	86	29414	61	ST-61CC
	PNUSAC002390	GCA_005003835_1	SRR5905553	PRJNA239251	EDLB-CDC	CDC	86788	HHS Region 8	2015	C. jejuni	1651950	31	112268	922	ST-21CC
	PNUSAC000121	GCA_005003115_1	SRR2223263	PRJNA239251	EDLB-CDC	CDC	86798	HHS Region 6	2015	C. jejuni	1645662	45	73777	48	ST-48CC
	PNUSAC002388	GCA_005003095_1	SRR5905249	PRJNA239251	EDLB-CDC	CDC	86799	HHS Region 8	2015	C. jejuni	1643123	51	56850	1244	ST-61CC
	PNUSAC002029	GCA_005002115_1	SRR5642629	PRJNA239251	EDLB-CDC	CDC	86816	HHS Region 8	2015	C. jejuni	1711649	78	42777	46	ST-206CC
	PNUSAC002267	GCA_005002035_1	SRR5828130	PRJNA239251	EDLB-CDC	CDC	86817	HHS Region 8	2015	C. jejuni	1844490	49	72537	10391	ST-21CC
	PNUSAC002140	GCA_004990405_1	SRR6413020	PRJNA239251	EDLB-CDC	CDC	86968	HHS Region 8	2015	C. jejuni	1673742	20	448322	922	ST-21CC
	PNUSAC002273	GCA_004990205_1	SRR6413022	PRJNA239251	EDLB-CDC	CDC	86970	HHS Region 8	2015	C. jejuni	1733161	30	109421	61	ST-61CC
	PNUSAC003215	GCA_004984045_1	SRR6313024	PRJNA239251	EDLB-CDC	CDC	87113	HHS Region 5	2015	C. jejuni	1782166	23	155130	5453	ST-179CC
	PNUSAC003213	GCA_004984025_1	SRR6308357	PRJNA239251	EDLB-CDC	CDC	87114	HHS Region 8	2015	C. jejuni	1612021	21	112861	61	ST-61CC
	PNUSAC002509	GCA_004968205_1	SRR5932392	PRJNA239251	EDLB-CDC	CDC	87406	HHS Region 8	2015	C. jejuni	1698312	39	77250	41	ST-41CC
	PNUSAC002391	GCA_004966685_1	SRR5905560	PRJNA239251	EDLB-CDC	CDC	87446	HHS Region 8	2015	C. jejuni	1621934	36	83531	1244	ST-61CC
	PNUSAC002389	GCA_004966105_1	SRR5905251	PRJNA239251	EDLB-CDC	CDC	87475	HHS Region 8	2015	C. jejuni	1644245	29	99484	982	ST-21CC
	PNUSAC002382	GCA_004958865_1	SRR5878336	PRJNA239251	EDLB-CDC	CDC	87489	HHS Region 8	2015	C. jejuni	1630520	106	32023	61	ST-61CC
	PNUSAC000120	GCA_004956105_1	SRR2223262	PRJNA239251	EDLB-CDC	CDC	87531	HHS Region 6	2015	C. jejuni	1718386	58	60599	222	ST-206CC
	PNUSAC002027	GCA_004953185_1	SRR5642672	PRJNA239251	EDLB-CDC	CDC	87584	HHS Region 8	2015	C. jejuni	1665717	85	42562	7136	ST-45CC
	PNUSAC002023	GCA_004953105_1	SRR5642617	PRJNA239251	EDLB-CDC	CDC	87588	HHS Region 8	2015	C. coli	1833973	27	223669	13020	CC828
	PNUSAC000257	GCA_004951825_1	SRR5518384	PRJNA239251	EDLB-CDC	CDC	87611	HHS Region 8	2015	C. jejuni	1679412	20	168458	48	ST-48CC
	PNUSAC001684	GCA_004945785_1	SRR5379414	PRJNA239251	EDLB-CDC	CDC	87652	HHS Region 8	2015	C. jejuni	1716364	27	103830	353	ST-353CC
	PNUSAC001682	GCA_004945725_1	SRR5379412	PRJNA239251	EDLB-CDC	CDC	87653	HHS Region 8	2015	C. jejuni	1737800	92	42098	768	ST-21CC
	PNUSAC001540	GCA_004943925_1	SRR5272711	PRJNA239251	EDLB-CDC	CDC	87694	HHS Region 8	2015	C. jejuni	1693939	22	338240	10576	ST-21CC
	PNUSAC000264	GCA_004930075_1	SRR3205804	PRJNA239251	EDLB-CDC	CDC	87973	HHS Region 1	2015	C. jejuni	1665598	113	26776	21	ST-21CC
	PNUSAC000250	GCA_004929855_1	SRR3145093	PRJNA239251	EDLB-CDC	CDC	87977	HHS Region 3	2015	C. coli	1786407	37	174061	1050	CC828
	PNUSAC000249	GCA_004929835_1	SRR3145092	PRJNA239251	EDLB-CDC	CDC	87978	HHS Region 3	2015	C. coli	1679374	62	90341	1243	Clade 1 - unintrogressed
	PNUSAC000228	GCA_004929655_1	SRR3145086	PRJNA239251	EDLB-CDC	CDC	87982	HHS Region 3	2015	C. jejuni	1714326	65	82091	10356	ST-353CC
	PNUSAC000225	GCA_004928935_1	SRR3109991	PRJNA239251	EDLB-CDC	CDC	87985	HHS Region 6	2015	C. jejuni	1559014	239	11821	8	ST-21CC
	PNUSAC000218	GCA_004928375_1	SRR3057086	PRJNA239251	EDLB-CDC	CDC	87999	HHS Region 5	2015	C. coli	1809129	36	91941	1068	CC828
	PNUSAC000219	GCA_004928335_1	SRR3057087	PRJNA239251	EDLB-CDC	CDC	88001	HHS Region 5	2015	C. coli	1748415	79	61538	8323	CC828
	PNUSAC000171	GCA_004928295_1	SRR3029188	PRJNA239251	EDLB-CDC	CDC	88002	HHS Region 5	2015	C. jejuni	1801565	24	140971	353	ST-353CC
	PNUSAC000176	GCA_004928035_1	SRR2985017	PRJNA239251	EDLB-CDC	CDC	88004	HHS Region 5	2015	C. jejuni	1893509	35	154863	10075	ST-21CC
	PNUSAC000134	GCA_004927955_1	SRR2771684	PRJNA239251	EDLB-CDC	CDC	88005	HHS Region 6	2015	C. coli	1735871	93	75796	829	CC828
	PNUSAC000133	GCA_004927935_1	SRR2771683	PRJNA239251	EDLB-CDC	CDC	88006	HHS Region 6	2015	C. coli	1691370	61	71821	829	CC828
	PNUSAC000173	GCA_004927895_1	SRR2984948	PRJNA239251	EDLB-CDC	CDC	88007	HHS Region 5	2015	C. jejuni	1627278	29	146827	460	ST-460CC
	PNUSAC000177	GCA_004927875_1	SRR2970500	PRJNA239251	EDLB-CDC	CDC	88008	HHS Region 5	2015	C. coli	1806344	22	188029	1082	CC828
	PNUSAC000142	GCA_004927695_1	SRR2916008	PRJNA239251	EDLB-CDC	CDC	88009	HHS Region 5	2015	C. jejuni	1737402	26	118487	8	ST-21CC
	PNUSAC000155	GCA_004927675_1	SRR2916019	PRJNA239251	EDLB-CDC	CDC	88010	HHS Region 3	2015	C. jejuni	1719375	66	67988	2862	ST-21CC
	PNUSAC000140	GCA_004927615_1	SRR2916006	PRJNA239251	EDLB-CDC	CDC	88011	HHS Region 5	2015	C. jejuni	1620358	35	155020	8	ST-21CC
	PNUSAC000147	GCA_004927635_1	SRR2916011	PRJNA239251	EDLB-CDC	CDC	88012	HHS Region 5	2015	C. jejuni	1819597	27	129117	21	ST-21CC
	PNUSAC000157	GCA_004927565_1	SRR2916002	PRJNA239251	EDLB-CDC	CDC	88013	HHS Region 5	2015	C. jejuni	1669509	70	51456	8	ST-21CC
	PNUSAC000126	GCA_004926715_1	SRR2549089	PRJNA239251	EDLB-CDC	CDC	88014	HHS Region 3	2015	C. jejuni	1652887	95	50481	6640	ST-21CC
	PNUSAC000112	GCA_004926675_1	SRR2352992	PRJNA239251	EDLB-CDC	CDC	88015	Unknown	2015	C. jejuni	1836657	52	95246	10350	ST-52CC
	PNUSAC000115	GCA_004926635_1	SRR2352991	PRJNA239251	EDLB-CDC	CDC	88017	Unknown	2015	C. jejuni	1689636	136	23974	10350	ST-52CC
	PNUSAC000108	GCA_004926575_1	SRR2175370	PRJNA239251	EDLB-CDC	CDC	88020	HHS Region 5	2015	C. coli	1775616	28	136754	8323	CC828
	PNUSAC000124	GCA_004926535_1	SRR2218499	PRJNA239251	EDLB-CDC	CDC	88022	HHS Region 5	2015	C. jejuni	1652595	45	83877	982	ST-21CC
	PNUSAC000127	GCA_004926495_1	SRR2549090	PRJNA239251	EDLB-CDC	CDC	88024	HHS Region 3	2015	C. jejuni	1792239	40	102375	50	ST-21CC
	PNUSAC000202	GCA_004926055_1	SRR3083427	PRJNA239251	EDLB-CDC	CDC	88045	HHS Region 5	2015	C. jejuni	1659781	16	189867	48	ST-48CC
	PNUSAC000062	GCA_004923785_1	SRR1794080	PRJNA239251	EDLB-CDC	CDC	88135	HHS Region 3	2015	C. jejuni	1791180	163	28511	50	ST-21CC
	PNUSAC000061	GCA_004923475_1	SRR1794079	PRJNA239251	EDLB-CDC	CDC	88149	HHS Region 3	2015	C. jejuni	1771148	223	16482	824	ST-257CC
	PNUSAC004789	GCA_004869365_1	SRR8616966	PRJNA239251	EDLB-CDC	CDC	89008	HHS Region 1	2015	C. jejuni	1657661	242	11363	459	ST-42CC
	PNUSAC000279	GCA_004932855_1	SRR3380854	PRJNA239251	EDLB-CDC	CDC	70378	HHS Region 8	2016	C. jejuni	1757181	81	121119	50	ST-21CC
	PNUSAC000316	GCA_005098885_1	SRR3380865	PRJNA239251	EDLB-CDC	CDC	70387	HHS Region 8	2016	C. jejuni	1633516	37	190130	883	ST-21CC
	PNUSAC000327	GCA_004932675_1	SRR3305655	PRJNA239251	EDLB-CDC	CDC	70419	HHS Region 3	2016	C. jejuni	1659161	70	62695	22	ST-22CC
	PNUSAC000291	GCA_004932775_1	SRR3380860	PRJNA239251	EDLB-CDC	CDC	70420	HHS Region 8	2016	C. jejuni	1741778	96	70499	22	ST-22CC
	PNUSAC000308	GCA_004932695_1	SRR3380864	PRJNA239251	EDLB-CDC	CDC	70421	HHS Region 8	2016	C. jejuni	1676671	37	116044	22	ST-22CC
	PNUSAC000337	GCA_005103225_1	SRR3305661	PRJNA239251	EDLB-CDC	CDC	70438	HHS Region 3	2016	C. jejuni	1638616	87	52378	1672	ST-42CC
	PNUSAC000315	GCA_005141645_1	SRR3399434	PRJNA239251	EDLB-CDC	CDC	70463	HHS Region 1	2016	C. jejuni	1674727	56	72509	45	ST-45CC
	PNUSAC000381	GCA_005252535_1	SRR3492159	PRJNA239251	EDLB-CDC	CDC	70464	HHS Region 3	2016	C. jejuni	1702754	29	113783	45	ST-45CC
	PNUSAC000343	GCA_005103405_1	SRR3313965	PRJNA239251	EDLB-CDC	CDC	70470	HHS Region 3	2016	C. jejuni	1778547	68	47596	137	ST-45CC
	PNUSAC000336	GCA_005141395_1	SRR3305660	PRJNA239251	EDLB-CDC	CDC	70473	HHS Region 3	2016	C. jejuni	1685771	64	62326	538	ST-45CC
	PNUSAC000306	GCA_004932795_1	SRR3380862	PRJNA239251	EDLB-CDC	CDC	70474	HHS Region 8	2016	C. jejuni	1839481	72	77698	538	ST-45CC
	PNUSAC000333	GCA_005103265_1	SRR3305656	PRJNA239251	EDLB-CDC	CDC	70514	HHS Region 3	2016	C. jejuni	1612862	49	78128	6647	ST-49CC
	PNUSAC000392	GCA_005098945_1	SRR3492163	PRJNA239251	EDLB-CDC	CDC	70520	HHS Region 3	2016	C. jejuni	1760811	40	97913	52	ST-52CC
	PNUSAC000274	GCA_005252325_1	SRR3313961	PRJNA239251	EDLB-CDC	CDC	70537	HHS Region 3	2016	C. jejuni	1637957	30	197537	222	ST-206CC
	PNUSAC000312	GCA_005103505_1	SRR3380867	PRJNA239251	EDLB-CDC	CDC	70589	HHS Region 8	2016	C. jejuni	1688680	99	40785	51	ST-443CC
	PNUSAC000287	GCA_005103465_1	SRR3380857	PRJNA239251	EDLB-CDC	CDC	70595	HHS Region 8	2016	C. jejuni	1809127	23	173899	464	ST-464CC
	PNUSAC000269	GCA_004932815_1	SRR3380859	PRJNA239251	EDLB-CDC	CDC	70596	HHS Region 8	2016	C. jejuni	1757181	81	121119	464	ST-464CC
	PNUSAC000326	GCA_005103085_1	SRR3233479	PRJNA239251	EDLB-CDC	CDC	70630	HHS Region 3	2016	C. jejuni	1655236	107	33760	658	ST-658CC
	PNUSAC000341	GCA_005141385_1	SRR3313963	PRJNA239251	EDLB-CDC	CDC	70631	HHS Region 3	2016	C. jejuni	1839406	74	74386	658	ST-658CC
	PNUSAC000273	GCA_005103125_1	SRR3305650	PRJNA239251	EDLB-CDC	CDC	70649	HHS Region 5	2016	C. jejuni	1698079	67	138570	922	ST-21CC
	PNUSAC001974	GCA_005576715_1	SRR5761609	PRJNA239251	EDLB-CDC	CDC	81132	HHS Region 2	2016	C. jejuni	1747530	72	62103	2524	ST-179CC
	PNUSAC000725	GCA_005316885_1	SRR6228667	PRJNA239251	EDLB-CDC	CDC	82219	HHS Region 10	2016	C. jejuni	1823801	39	184940	6676	ST-460CC
	PNUSAC004939	GCA_005309865_1	SRR7352584	PRJNA239251	EDLB-CDC	CDC	82365	HHS Region 1	2016	C. jejuni	1647964	86	37716	2109	ST-45CC
	PNUSAC001297	GCA_005300705_1	SRR5178012	PRJNA239251	EDLB-CDC	CDC	82575	Unknown	2016	C. jejuni	1891989	108	85763	982	ST-21CC
	PNUSAC000992	GCA_005300245_1	SRR4432577	PRJNA239251	EDLB-CDC	CDC	82581	HHS Region 3	2016	C. jejuni	1615425	44	72107	22	ST-22CC
	PNUSAC000986	GCA_005299265_1	SRR4432573	PRJNA239251	EDLB-CDC	CDC	82621	HHS Region 3	2016	C. jejuni	1785051	36	146639	4370	ST-353CC
	PNUSAC000987	GCA_005299205_1	SRR4432561	PRJNA239251	EDLB-CDC	CDC	82623	HHS Region 3	2016	C. jejuni	1713718	53	77946	50	ST-21CC
	PNUSAC001224	GCA_005297965_1	SRR5119478	PRJNA239251	EDLB-CDC	CDC	82658	HHS Region 3	2016	C. jejuni	1679148	30	101776	10450	ST-48CC
	PNUSAC000649	GCA_005296885_1	SRR3993650	PRJNA239251	EDLB-CDC	CDC	82659	HHS Region 5	2016	C. jejuni	1623823	30	148670	8	ST-21CC
	PNUSAC000803	GCA_005296265_1	SRR4106547	PRJNA239251	EDLB-CDC	CDC	82669	HHS Region 8	2016	C. jejuni	1624452	38	85918	51	ST-443CC
	PNUSAC001126	GCA_005273415_1	SRR5508068	PRJNA239251	EDLB-CDC	CDC	82762	HHS Region 8	2016	C. jejuni	1724410	25	156015	8	ST-21CC
	PNUSAC001122	GCA_005273395_1	SRR5508071	PRJNA239251	EDLB-CDC	CDC	82763	HHS Region 8	2016	C. jejuni	1648793	31	184637	10456	ST-21CC
	PNUSAC001124	GCA_005273355_1	SRR5508070	PRJNA239251	EDLB-CDC	CDC	82764	HHS Region 8	2016	C. jejuni	1795454	40	246566	934	ST-21CC
	PNUSAC001123	GCA_005273335_1	SRR5508069	PRJNA239251	EDLB-CDC	CDC	82765	HHS Region 8	2016	C. jejuni	1602887	32	132431	45	ST-45CC
	PNUSAC001125	GCA_005273275_1	SRR5508065	PRJNA239251	EDLB-CDC	CDC	82766	HHS Region 8	2016	C. jejuni	1693568	23	154007	8	ST-21CC
	PNUSAC001127	GCA_005273205_1	SRR5508066	PRJNA239251	EDLB-CDC	CDC	82767	HHS Region 8	2016	C. jejuni	1754849	50	117928	400	ST-353CC
	PNUSAC001119	GCA_005273155_1	SRR5508064	PRJNA239251	EDLB-CDC	CDC	82769	HHS Region 8	2016	C. jejuni	1602400	34	116532	52	ST-52CC
	PNUSAC001118	GCA_005273095_1	SRR5508061	PRJNA239251	EDLB-CDC	CDC	82772	HHS Region 8	2016	C. jejuni	1724492	33	101649	883	ST-21CC
	PNUSAC001121	GCA_005273055_1	SRR5508060	PRJNA239251	EDLB-CDC	CDC	82775	HHS Region 8	2016	C. jejuni	1813965	45	98207	982	ST-21CC
	PNUSAC001792	GCA_005272975_1	SRR5483280	PRJNA239251	EDLB-CDC	CDC	82777	HHS Region 10	2016	C. jejuni	1708930	27	138384	982	ST-21CC
	PNUSAC001794	GCA_005272955_1	SRR5483278	PRJNA239251	EDLB-CDC	CDC	82778	HHS Region 10	2016	C. jejuni	1645143	27	105076	11717	ST-21CC
	PNUSAC001793	GCA_005272935_1	SRR5483279	PRJNA239251	EDLB-CDC	CDC	82779	HHS Region 10	2016	C. jejuni	1709161	25	170634	132	ST-508CC
	PNUSAC001789	GCA_005272915_1	SRR5483274	PRJNA239251	EDLB-CDC	CDC	82780	HHS Region 10	2016	C. jejuni	1661181	27	90245	48	ST-48CC
	PNUSAC001790	GCA_005272855_1	SRR5483276	PRJNA239251	EDLB-CDC	CDC	82781	HHS Region 10	2016	C. jejuni	1676745	25	163270	8538	ST-22CC
	PNUSAC001787	GCA_005272815_1	SRR5483273	PRJNA239251	EDLB-CDC	CDC	82783	HHS Region 10	2016	C. jejuni	1670557	27	151158	22	ST-22CC
	PNUSAC001871	GCA_005272255_1	SRR5761604	PRJNA239251	EDLB-CDC	CDC	82795	HHS Region 2	2016	C. jejuni	1648931	37	113194	2934	ST-353CC
	PNUSAC001608	GCA_005272235_1	SRR5501189	PRJNA239251	EDLB-CDC	CDC	82796	HHS Region 8	2016	C. jejuni	1736642	52	178112	353	ST-353CC
	PNUSAC001972	GCA_005269255_1	SRR5761598	PRJNA239251	EDLB-CDC	CDC	82826	HHS Region 2	2016	C. jejuni	1608326	31	143209	45	ST-45CC
	PNUSAC001962	GCA_005269235_1	SRR5761593	PRJNA239251	EDLB-CDC	CDC	82827	HHS Region 2	2016	C. jejuni	1803264	47	157210	50	ST-21CC
	PNUSAC001870	GCA_005269175_1	SRR5761588	PRJNA239251	EDLB-CDC	CDC	82828	HHS Region 2	2016	C. jejuni	1639207	109	29159	508	ST-508CC
	PNUSAC001963	GCA_005269135_1	SRR5761583	PRJNA239251	EDLB-CDC	CDC	82830	HHS Region 2	2016	C. jejuni	1820495	36	174990	50	ST-21CC
	PNUSAC001791	GCA_005267605_1	SRR5483275	PRJNA239251	EDLB-CDC	CDC	82851	HHS Region 10	2016	C. jejuni	1812991	13	219512	4053	ST-353CC
	PNUSAC001786	GCA_005267565_1	SRR5483272	PRJNA239251	EDLB-CDC	CDC	82852	HHS Region 10	2016	C. jejuni	1648110	36	82653	22	ST-22CC
	PNUSAC001785	GCA_005267555_1	SRR5483277	PRJNA239251	EDLB-CDC	CDC	82853	HHS Region 10	2016	C. jejuni	1679716	29	140231	22	ST-22CC
	PNUSAC001788	GCA_005267535_1	SRR5483271	PRJNA239251	EDLB-CDC	CDC	82854	HHS Region 10	2016	C. jejuni	1673995	31	89139	22	ST-22CC
	PNUSAC001965	GCA_005261735_1	SRR5761620	PRJNA239251	EDLB-CDC	CDC	82875	HHS Region 2	2016	C. jejuni	1771295	69	88135	50	ST-21CC
	PNUSAC002162	GCA_005261155_1	SRR5761615	PRJNA239251	EDLB-CDC	CDC	82890	HHS Region 2	2016	C. jejuni	1657774	59	67732	11776	Unassigned
	PNUSAC001529	GCA_005256745_1	SRR5288066	PRJNA239251	EDLB-CDC	CDC	82911	HHS Region 3	2016	C. jejuni	1644067	64	70048	508	ST-508CC
	PNUSAC001404	GCA_005256005_1	SRR5217152	PRJNA239251	EDLB-CDC	CDC	82925	HHS Region 5	2016	C. jejuni	1717628	78	66445	5837	ST-354CC
	PNUSAC001405	GCA_005255985_1	SRR5217153	PRJNA239251	EDLB-CDC	CDC	82927	HHS Region 5	2016	C. jejuni	1659470	39	77590	45	ST-45CC
	PNUSAC000262	GCA_005255805_1	SRR5134420	PRJNA239251	EDLB-CDC	CDC	82933	HHS Region 8	2016	C. jejuni	1667706	32	108543	45	ST-45CC
	PNUSAC001177	GCA_005255685_1	SRR5097309	PRJNA239251	EDLB-CDC	CDC	82937	HHS Region 3	2016	C. jejuni	1692019	35	183413	21	ST-21CC
	PNUSAC001186	GCA_005255695_1	SRR5119474	PRJNA239251	EDLB-CDC	CDC	82938	HHS Region 3	2016	C. jejuni	1695109	49	62917	7634	ST-22CC
	PNUSAC001195	GCA_005255645_1	SRR5097294	PRJNA239251	EDLB-CDC	CDC	82940	HHS Region 10	2016	C. jejuni	1644098	39	92461	508	ST-508CC
	PNUSAC001180	GCA_005255625_1	SRR5097314	PRJNA239251	EDLB-CDC	CDC	82941	HHS Region 3	2016	C. jejuni	1649615	25	138033	702	ST-702CC
	PNUSAC000935	GCA_005255605_1	SRR5097284	PRJNA239251	EDLB-CDC	CDC	82942	HHS Region 10	2016	C. jejuni	1618453	35	80644	11717	ST-21CC
	PNUSAC000999	GCA_005255585_1	SRR5097299	PRJNA239251	EDLB-CDC	CDC	82943	HHS Region 3	2016	C. jejuni	1649941	36	98043	475	ST-48CC
	PNUSAC001197	GCA_005255565_1	SRR5097304	PRJNA239251	EDLB-CDC	CDC	82944	HHS Region 10	2016	C. jejuni	1711553	36	96061	222	ST-206CC
	PNUSAC001140	GCA_005255525_1	SRR5097289	PRJNA239251	EDLB-CDC	CDC	82945	HHS Region 10	2016	C. jejuni	1638431	26	156923	42	ST-42CC
	PNUSAC001051	GCA_005255145_1	SRR5060306	PRJNA239251	EDLB-CDC	CDC	82948	HHS Region 8	2016	C. jejuni	1691067	31	112996	806	ST-21CC
	PNUSAC000427	GCA_005255085_1	SRR5017116	PRJNA239251	EDLB-CDC	CDC	82949	HHS Region 8	2016	C. jejuni	1631263	14	234256	982	ST-21CC
	PNUSAC001071	GCA_005255025_1	SRR5017119	PRJNA239251	EDLB-CDC	CDC	82950	HHS Region 8	2016	C. jejuni	1730877	22	154438	222	ST-206CC
	PNUSAC001067	GCA_005255005_1	SRR5017111	PRJNA239251	EDLB-CDC	CDC	82951	HHS Region 8	2016	C. jejuni	1638453	27	115493	12585	ST-21CC
	PNUSAC001045	GCA_005254985_1	SRR5016992	PRJNA239251	EDLB-CDC	CDC	82952	HHS Region 3	2016	C. jejuni	1610276	62	45697	45	ST-45CC
	PNUSAC001038	GCA_005254945_1	SRR5017084	PRJNA239251	EDLB-CDC	CDC	82954	HHS Region 8	2016	C. jejuni	1624746	26	135140	45	ST-45CC
	PNUSAC001072	GCA_005254925_1	SRR5017005	PRJNA239251	EDLB-CDC	CDC	82955	HHS Region 8	2016	C. jejuni	1755356	40	115982	Mixed	ST-61CC
	PNUSAC001004	GCA_005254905_1	SRR5016982	PRJNA239251	EDLB-CDC	CDC	82956	HHS Region 3	2016	C. jejuni	1785517	35	111144	3510	ST-353CC
	PNUSAC000997	GCA_005254865_1	SRR4460445	PRJNA239251	EDLB-CDC	CDC	82957	HHS Region 8	2016	C. jejuni	1652927	51	68983	48	ST-48CC
	PNUSAC000947	GCA_005254365_1	SRR4412625	PRJNA239251	EDLB-CDC	CDC	82958	HHS Region 8	2016	C. jejuni	1719134	26	189838	161	ST-52CC
	PNUSAC000930	GCA_005254315_1	SRR4342161	PRJNA239251	EDLB-CDC	CDC	82959	HHS Region 3	2016	C. jejuni	1710301	41	77283	3515	ST-353CC
	PNUSAC000879	GCA_005254265_1	SRR4280308	PRJNA239251	EDLB-CDC	CDC	82960	HHS Region 8	2016	C. coli	1672710	35	135605	829	CC828
	PNUSAC000916	GCA_005254245_1	SRR4280282	PRJNA239251	EDLB-CDC	CDC	82961	HHS Region 8	2016	C. jejuni	1642604	83	44280	8	ST-21CC
	PNUSAC000818	GCA_005254005_1	SRR4106493	PRJNA239251	EDLB-CDC	CDC	82962	HHS Region 3	2016	C. jejuni	1681513	48	71239	48	ST-48CC
	PNUSAC000559	GCA_005254025_1	SRR4106573	PRJNA239251	EDLB-CDC	CDC	82963	HHS Region 8	2016	C. jejuni	1677395	24	134840	982	ST-21CC
	PNUSAC000812	GCA_005253925_1	SRR4106486	PRJNA239251	EDLB-CDC	CDC	82965	HHS Region 3	2016	C. jejuni	1733489	26	147733	51	ST-443CC
	PNUSAC000712	GCA_005253445_1	SRR4014349	PRJNA239251	EDLB-CDC	CDC	82972	HHS Region 8	2016	C. jejuni	1679476	28	108575	45	ST-45CC
	PNUSAC000329	GCA_005253405_1	SRR4014352	PRJNA239251	EDLB-CDC	CDC	82973	HHS Region 8	2016	C. jejuni	1605571	59	44171	61	ST-61CC
	PNUSAC000643	GCA_005253365_1	SRR3932384	PRJNA239251	EDLB-CDC	CDC	82974	HHS Region 3	2016	C. jejuni	1780357	76	41863	2109	ST-45CC
	PNUSAC000666	GCA_005253325_1	SRR3969349	PRJNA239251	EDLB-CDC	CDC	82975	HHS Region 8	2016	C. jejuni	1706611	26	103794	222	ST-206CC
	PNUSAC000522	GCA_005253345_1	SRR3947397	PRJNA239251	EDLB-CDC	CDC	82976	HHS Region 1	2016	C. coli	1724114	28	123732	3262	CC828
	PNUSAC000456	GCA_005253275_1	SRR3922105	PRJNA239251	EDLB-CDC	CDC	82978	HHS Region 10	2016	C. jejuni	1675454	260	13188	379	ST-52CC
	PNUSAC000645	GCA_005253225_1	SRR3932386	PRJNA239251	EDLB-CDC	CDC	82979	HHS Region 3	2016	C. jejuni	1703062	37	127637	429	ST-48CC
	PNUSAC000515	GCA_005253185_1	SRR3710090	PRJNA239251	EDLB-CDC	CDC	82980	HHS Region 5	2016	C. jejuni	1724129	36	104688	50	ST-21CC
	PNUSAC000488	GCA_005253125_1	SRR3710086	PRJNA239251	EDLB-CDC	CDC	82981	HHS Region 3	2016	C. jejuni	1628498	62	47263	8	ST-21CC
	PNUSAC000602	GCA_005253165_1	SRR3745105	PRJNA239251	EDLB-CDC	CDC	82982	HHS Region 6	2016	C. jejuni	1649578	34	95245	8	ST-21CC
	PNUSAC000536	GCA_005253045_1	SRR3745096	PRJNA239251	EDLB-CDC	CDC	82986	HHS Region 8	2016	C. jejuni	1628140	34	118421	8	ST-21CC
	PNUSAC001040	GCA_005252825_1	SRR5017171	PRJNA239251	EDLB-CDC	CDC	82994	HHS Region 8	2016	C. jejuni	1657882	42	83473	1244	ST-61CC
	PNUSAC000885	GCA_005252705_1	SRR4280298	PRJNA239251	EDLB-CDC	CDC	83002	HHS Region 8	2016	C. jejuni	1637014	107	34935	50	ST-21CC
	PNUSAC001092	GCA_005252625_1	SRR5045308	PRJNA239251	EDLB-CDC	CDC	83004	HHS Region 5	2016	C. jejuni	1660829	84	33397	1244	ST-61CC
	PNUSAC000395	GCA_005252605_1	SRR3492164	PRJNA239251	EDLB-CDC	CDC	83005	HHS Region 3	2016	C. jejuni	1725805	46	86084	6091	ST-21CC
	PNUSAC000833	GCA_005252585_1	SRR4280292	PRJNA239251	EDLB-CDC	CDC	83006	HHS Region 8	2016	C. jejuni	1690589	15	455219	61	ST-61CC
	PNUSAC000892	GCA_005252425_1	SRR4280303	PRJNA239251	EDLB-CDC	CDC	83011	HHS Region 8	2016	C. jejuni	1706047	24	101731	21	ST-21CC
	PNUSAC000344	GCA_005252435_1	SRR3313966	PRJNA239251	EDLB-CDC	CDC	83012	HHS Region 3	2016	C. jejuni	1606699	67	66501	45	ST-45CC
	PNUSAC000342	GCA_005252385_1	SRR3313964	PRJNA239251	EDLB-CDC	CDC	83013	HHS Region 3	2016	C. jejuni	1659195	60	78607	7679	ST-21CC
	PNUSAC001043	GCA_005252205_1	SRR5017145	PRJNA239251	EDLB-CDC	CDC	83021	HHS Region 3	2016	C. jejuni	1674052	40	68709	2254	ST-257CC
	PNUSAC000710	GCA_005252185_1	SRR4014347	PRJNA239251	EDLB-CDC	CDC	83023	HHS Region 8	2016	C. jejuni	1678862	38	94943	679	ST-45CC
	PNUSAC001041	GCA_005252145_1	SRR5017157	PRJNA239251	EDLB-CDC	CDC	83024	HHS Region 8	2016	C. jejuni	1731419	23	177840	21	ST-21CC
	PNUSAC000707	GCA_005252105_1	SRR4014354	PRJNA239251	EDLB-CDC	CDC	83025	HHS Region 8	2016	C. jejuni	1740421	45	90253	50	ST-21CC
	PNUSAC000914	GCA_005252065_1	SRR4280280	PRJNA239251	EDLB-CDC	CDC	83027	HHS Region 8	2016	C. jejuni	1619487	109	28514	8	ST-21CC
	PNUSAC000920	GCA_005252045_1	SRR4280277	PRJNA239251	EDLB-CDC	CDC	83028	HHS Region 8	2016	C. jejuni	1627986	55	68385	8	ST-21CC
	PNUSAC000822	GCA_005251905_1	SRR4280287	PRJNA239251	EDLB-CDC	CDC	83031	HHS Region 8	2016	C. jejuni	1694457	29	124436	45	ST-45CC
	PNUSAC002121	GCA_005250725_1	SRR5663540	PRJNA239251	EDLB-CDC	CDC	83076	HHS Region 6	2016	C. jejuni	1631283	34	151238	50	ST-21CC
	PNUSAC002111	GCA_005243865_1	SRR5663599	PRJNA239251	EDLB-CDC	CDC	83077	HHS Region 6	2016	C. jejuni	1669592	42	86690	441	ST-49CC
	PNUSAC002122	GCA_005243845_1	SRR5663616	PRJNA239251	EDLB-CDC	CDC	83078	HHS Region 6	2016	C. jejuni	1738061	27	181427	10470	ST-353CC
	PNUSAC002119	GCA_005243825_1	SRR5663598	PRJNA239251	EDLB-CDC	CDC	83079	HHS Region 6	2016	C. jejuni	1661909	52	84886	441	ST-49CC
	PNUSAC002118	GCA_005243805_1	SRR5663586	PRJNA239251	EDLB-CDC	CDC	83080	HHS Region 6	2016	C. jejuni	1704921	64	62844	45	ST-45CC
	PNUSAC002106	GCA_005243765_1	SRR5663623	PRJNA239251	EDLB-CDC	CDC	83082	HHS Region 6	2016	C. jejuni	1661320	206	14893	222	ST-206CC
	PNUSAC002116	GCA_005243745_1	SRR5663641	PRJNA239251	EDLB-CDC	CDC	83083	HHS Region 6	2016	C. jejuni	1680018	65	51126	222	ST-206CC
	PNUSAC001285	GCA_005239185_1	SRR5223622	PRJNA239251	EDLB-CDC	CDC	83084	HHS Region 10	2016	C. jejuni	1624796	43	72661	11717	ST-21CC
	PNUSAC002105	GCA_005232635_1	SRR5663533	PRJNA239251	EDLB-CDC	CDC	83085	HHS Region 6	2016	C. jejuni	1711916	219	14745	353	ST-353CC
	PNUSAC002117	GCA_005232645_1	SRR5663538	PRJNA239251	EDLB-CDC	CDC	83086	HHS Region 6	2016	C. jejuni	1684354	28	180903	48	ST-48CC
	PNUSAC002112	GCA_005232595_1	SRR5765269	PRJNA239251	EDLB-CDC	CDC	83087	HHS Region 6	2016	C. jejuni	1673767	112	26519	22	ST-22CC
	PNUSAC002108	GCA_005232575_1	SRR5663645	PRJNA239251	EDLB-CDC	CDC	83088	HHS Region 6	2016	C. jejuni	1621404	211	13285	132	ST-508CC
	PNUSAC001221	GCA_005215515_1	SRR5114354	PRJNA239251	EDLB-CDC	CDC	83148	HHS Region 8	2016	C. coli	1758061	22	171018	829	CC828
	PNUSAC001449	GCA_005211345_1	SRR5337178	PRJNA239251	EDLB-CDC	CDC	83204	HHS Region 8	2016	C. jejuni	1731656	66	55521	2109	ST-45CC
	PNUSAC001961	GCA_005211225_1	SRR5761611	PRJNA239251	EDLB-CDC	CDC	83205	HHS Region 2	2016	C. jejuni	1675741	46	104197	8	ST-21CC
	PNUSAC001939	GCA_005211165_1	SRR5761592	PRJNA239251	EDLB-CDC	CDC	83207	HHS Region 8	2016	C. jejuni	1664173	26	197337	10477	Unassigned
	PNUSAC001879	GCA_005210555_1	SRR5761616	PRJNA239251	EDLB-CDC	CDC	83215	HHS Region 2	2016	C. jejuni	1652327	29	117333	922	ST-21CC
	PNUSAC001869	GCA_005210505_1	SRR5761602	PRJNA239251	EDLB-CDC	CDC	83217	HHS Region 2	2016	C. jejuni	1887960	81	88893	48	ST-48CC
	PNUSAC001878	GCA_005209635_1	SRR5761600	PRJNA239251	EDLB-CDC	CDC	83233	HHS Region 2	2016	C. jejuni	1719110	134	26561	10479	ST-460CC
	PNUSAC001479	GCA_005208775_1	SRR5240771	PRJNA239251	EDLB-CDC	CDC	83246	HHS Region 3	2016	C. jejuni	1703421	37	82239	429	ST-48CC
	PNUSAC001484	GCA_005208735_1	SRR5223623	PRJNA239251	EDLB-CDC	CDC	83247	HHS Region 10	2016	C. jejuni	1644356	55	74153	45	ST-45CC
	PNUSAC001485	GCA_005208415_1	SRR5223616	PRJNA239251	EDLB-CDC	CDC	83255	HHS Region 10	2016	C. jejuni	1709051	77	37761	679	ST-45CC
	PNUSAC001867	GCA_005207615_1	SRR5807565	PRJNA239251	EDLB-CDC	CDC	83264	HHS Region 2	2016	C. coli	1632863	22	210212	829	CC828
	PNUSAC001505	GCA_005206235_1	SRR5235528	PRJNA239251	EDLB-CDC	CDC	83282	HHS Region 8	2016	C. jejuni	1642753	34	104055	6639	ST-48CC
	PNUSAC001386	GCA_005206175_1	SRR5178023	PRJNA239251	EDLB-CDC	CDC	83284	HHS Region 8	2016	C. jejuni	1739768	24	160270	1244	ST-61CC
	PNUSAC001877	GCA_005205245_1	SRR5807561	PRJNA239251	EDLB-CDC	CDC	83296	HHS Region 2	2016	C. jejuni	1693752	41	79160	607	ST-607CC
	PNUSAC001512	GCA_005205015_1	SRR5262371	PRJNA239251	EDLB-CDC	CDC	83300	HHS Region 3	2016	C. jejuni	1729465	68	50107	48	ST-48CC
	PNUSAC001509	GCA_005204675_1	SRR5235530	PRJNA239251	EDLB-CDC	CDC	83305	HHS Region 8	2016	C. jejuni	1750311	57	102556	10481	ST-464CC
	PNUSAC001059	GCA_005204615_1	SRR5222014	PRJNA239251	EDLB-CDC	CDC	83308	HHS Region 3	2016	C. jejuni	1705487	207	17301	10356	ST-353CC
	PNUSAC002167	GCA_005204495_1	SRR5852950	PRJNA239251	EDLB-CDC	CDC	83313	HHS Region 2	2016	C. jejuni	1977846	135	55671	45	ST-45CC
	PNUSAC001214	GCA_005203235_1	SRR5114348	PRJNA239251	EDLB-CDC	CDC	83328	HHS Region 5	2016	C. jejuni	1720439	31	99246	51	ST-443CC
	PNUSAC002685	GCA_005203205_1	SRR6048526	PRJNA239251	EDLB-CDC	CDC	83331	HHS Region 8	2016	C. jejuni	1821995	33	102993	21	ST-21CC
	PNUSAC001176	GCA_005202915_1	SRR5222006	PRJNA239251	EDLB-CDC	CDC	83334	HHS Region 3	2016	C. jejuni	1679057	22	189080	9354	ST-22CC
	PNUSAC000940	GCA_005201995_1	SRR4345335	PRJNA239251	EDLB-CDC	CDC	83337	HHS Region 6	2016	C. jejuni	1724259	112	30297	Incomplete	Unassigned
	PNUSAC000952	GCA_005201595_1	SRR4345334	PRJNA239251	EDLB-CDC	CDC	83340	HHS Region 3	2016	C. jejuni	1750934	46	90152	50	ST-21CC
	PNUSAC000824	GCA_005201475_1	SRR4280288	PRJNA239251	EDLB-CDC	CDC	83341	HHS Region 8	2016	C. jejuni	1688269	24	184223	132	ST-508CC
	PNUSAC000815	GCA_005201315_1	SRR4106490	PRJNA239251	EDLB-CDC	CDC	83343	HHS Region 3	2016	C. jejuni	1704279	53	92207	5143	ST-353CC
	PNUSAC000865	GCA_005201195_1	SRR4244917	PRJNA239251	EDLB-CDC	CDC	83344	HHS Region 3	2016	C. coli	1976795	115	65392	1017	CC828
	PNUSAC000848	GCA_005201055_1	SRR4244909	PRJNA239251	EDLB-CDC	CDC	83345	HHS Region 8	2016	C. jejuni	1755087	50	151047	7669	ST-354CC
	PNUSAC000606	GCA_005201015_1	SRR3922146	PRJNA239251	EDLB-CDC	CDC	83346	HHS Region 10	2016	C. coli	1680577	27	142323	828	CC828
	PNUSAC000875	GCA_005200855_1	SRR4244903	PRJNA239251	EDLB-CDC	CDC	83348	HHS Region 3	2016	C. jejuni	1703387	24	104056	1943	ST-21CC
	PNUSAC000874	GCA_005200155_1	SRR4244902	PRJNA239251	EDLB-CDC	CDC	83360	HHS Region 3	2016	C. jejuni	1729763	40	97714	50	ST-21CC
	PNUSAC000850	GCA_005199695_1	SRR4244915	PRJNA239251	EDLB-CDC	CDC	83403	HHS Region 8	2016	C. jejuni	1799891	50	101203	10484	ST-353CC
	PNUSAC000919	GCA_005199535_1	SRR4297641	PRJNA239251	EDLB-CDC	CDC	83404	HHS Region 10	2016	C. jejuni	1664434	25	112707	45	ST-45CC
	PNUSAC004357	GCA_005197395_1	SRR7124563	PRJNA239251	EDLB-CDC	WY	83448	HHS Region 8	2016	C. jejuni	1618091	43	80544	61	ST-61CC
	PNUSAC000877	GCA_005197375_1	SRR4244905	PRJNA239251	EDLB-CDC	CDC	83449	HHS Region 3	2016	C. jejuni	1654549	24	173450	45	ST-45CC
	PNUSAC001007	GCA_005196135_1	SRR5222016	PRJNA239251	EDLB-CDC	CDC	83475	HHS Region 3	2016	C. jejuni	1657409	97	32343	7679	ST-21CC
	PNUSAC002160	GCA_005195215_1	SRR5761607	PRJNA239251	EDLB-CDC	CDC	83490	HHS Region 2	2016	C. jejuni	1645881	35	108809	354	ST-354CC
	PNUSAC001403	GCA_005195095_1	SRR5804992	PRJNA239251	EDLB-CDC	CDC	83493	HHS Region 3	2016	C. jejuni	1659477	60	64281	45	ST-45CC
	PNUSAC001387	GCA_005195015_1	SRR5178011	PRJNA239251	EDLB-CDC	CDC	83495	HHS Region 8	2016	C. jejuni	1714268	29	145978	10489	Unassigned
	PNUSAC001178	GCA_005194435_1	SRR5222018	PRJNA239251	EDLB-CDC	CDC	83506	HHS Region 3	2016	C. jejuni	1753633	25	234099	1044	ST-658CC
	PNUSAC002169	GCA_005194135_1	SRR5852946	PRJNA239251	EDLB-CDC	CDC	83514	HHS Region 2	2016	C. jejuni	1639482	32	112169	2524	ST-179CC
	PNUSAC001402	GCA_005193395_1	SRR5804991	PRJNA239251	EDLB-CDC	CDC	83526	HHS Region 3	2016	C. jejuni	1668854	72	41705	459	ST-42CC
	PNUSAC002227	GCA_005193375_1	SRR5807560	PRJNA239251	EDLB-CDC	CDC	83527	HHS Region 8	2016	C. jejuni	1678133	24	157677	45	ST-45CC
	PNUSAC002171	GCA_005192935_1	SRR5852943	PRJNA239251	EDLB-CDC	CDC	83536	HHS Region 2	2016	C. jejuni	1686694	26	163801	2297	ST-21CC
	PNUSAC002686	GCA_005192835_1	SRR6048530	PRJNA239251	EDLB-CDC	CDC	83539	HHS Region 8	2016	C. jejuni	1769202	61	97843	Incomplete	Unassigned
	PNUSAC001508	GCA_005192355_1	SRR5235531	PRJNA239251	EDLB-CDC	CDC	83544	HHS Region 8	2016	C. jejuni	1714501	30	108808	3856	ST-48CC
	PNUSAC001511	GCA_005192275_1	SRR5262374	PRJNA239251	EDLB-CDC	CDC	83546	HHS Region 3	2016	C. jejuni	1716420	49	70551	806	ST-21CC
	PNUSAC001056	GCA_005191555_1	SRR5230111	PRJNA239251	EDLB-CDC	CDC	83565	HHS Region 3	2016	C. jejuni	1717904	40	70997	21	ST-21CC
	PNUSAC001395	GCA_005190945_1	SRR5178006	PRJNA239251	EDLB-CDC	CDC	83571	HHS Region 8	2016	C. jejuni	1650914	30	146777	22	ST-22CC
	PNUSAC001401	GCA_005190655_1	SRR5804990	PRJNA239251	EDLB-CDC	CDC	83576	HHS Region 3	2016	C. jejuni	1851794	77	64753	1359	ST-21CC
	PNUSAC002166	GCA_005190475_1	SRR5761589	PRJNA239251	EDLB-CDC	CDC	83578	HHS Region 2	2016	C. jejuni	1659392	45	74901	8	ST-21CC
	PNUSAC002956-2	GCA_005187185_1	SRR6159087	PRJNA239251	EDLB-CDC	CDC	83620	HHS Region 3	2016	C. jejuni	1741699	38	150657	400	ST-353CC
	PNUSAC003027	GCA_005184355_1	SRR6232435	PRJNA239251	EDLB-CDC	CDC	83655	HHS Region 5	2016	C. jejuni	1727844	65	61090	3889	ST-179CC
	PNUSAC000476	GCA_005183665_1	SRR3708111	PRJNA239251	EDLB-CDC	CDC	83666	HHS Region 1	2016	C. coli	1748007	266	12338	902	CC828
	PNUSAC001251	GCA_005183585_1	SRR5125869	PRJNA239251	EDLB-CDC	CDC	83669	HHS Region 8	2016	C. jejuni	1711297	25	152613	982	ST-21CC
	PNUSAC000694	GCA_005182545_1	SRR4024800	PRJNA239251	EDLB-CDC	CDC	83687	HHS Region 8	2016	C. jejuni	1667035	36	97819	982	ST-21CC
	PNUSAC000704	GCA_005182525_1	SRR4024809	PRJNA239251	EDLB-CDC	CDC	83688	HHS Region 8	2016	C. jejuni	1688298	26	157742	982	ST-21CC
	PNUSAC001016	GCA_005182465_1	SRR5017077	PRJNA239251	EDLB-CDC	CDC	83689	HHS Region 8	2016	C. coli	1889899	52	100243	1416	CC828
	PNUSAC000318	GCA_005182445_1	SRR3405528	PRJNA239251	EDLB-CDC	CDC	83690	HHS Region 8	2016	C. jejuni	1792519	35	160504	2862	ST-21CC
	PNUSAC000800	GCA_005182365_1	SRR4106569	PRJNA239251	EDLB-CDC	CDC	83692	HHS Region 8	2016	C. jejuni	1624564	32	122779	3	ST-49CC
	PNUSAC000852	GCA_005181765_1	SRR4297640	PRJNA239251	EDLB-CDC	CDC	83702	HHS Region 8	2016	C. jejuni	1661987	100	35242	222	ST-206CC
	PNUSAC000567	GCA_005181385_1	SRR3758696	PRJNA239251	EDLB-CDC	CDC	83712	HHS Region 8	2016	C. jejuni	1729236	36	108754	46	ST-206CC
	PNUSAC000599	GCA_005179725_1	SRR3922149	PRJNA239251	EDLB-CDC	CDC	83735	HHS Region 8	2016	C. coli	1759852	24	135065	1654	CC1150
	PNUSAC000771	GCA_005179065_1	SRR4106544	PRJNA239251	EDLB-CDC	CDC	83745	HHS Region 8	2016	C. jejuni	1712101	33	103398	883	ST-21CC
	PNUSAC000825	GCA_005179085_1	SRR4297639	PRJNA239251	EDLB-CDC	CDC	83746	HHS Region 8	2016	C. jejuni	1690475	62	64315	10503	ST-42CC
	PNUSAC000698	GCA_005179005_1	SRR4024819	PRJNA239251	EDLB-CDC	CDC	83747	HHS Region 8	2016	C. jejuni	1647414	281	10058	536	ST-21CC
	PNUSAC001099	GCA_005178985_1	SRR6337676	PRJNA239251	EDLB-CDC	CDC	83748	HHS Region 8	2016	C. jejuni	1741640	87	45658	403	ST-403CC
	PNUSAC001015	GCA_005178925_1	SRR5017155	PRJNA239251	EDLB-CDC	CDC	83749	HHS Region 8	2016	C. coli	1803052	51	135627	6679	CC1150
	PNUSAC000790	GCA_005178365_1	SRR4106545	PRJNA239251	EDLB-CDC	CDC	83760	HHS Region 8	2016	C. jejuni	1658793	52	61871	48	ST-48CC
	PNUSAC002159	GCA_005178285_1	SRR5761614	PRJNA239251	EDLB-CDC	CDC	83762	HHS Region 2	2016	C. jejuni	1689360	43	71839	922	ST-21CC
	PNUSAC001868	GCA_005178245_1	SRR5761597	PRJNA239251	EDLB-CDC	CDC	83763	HHS Region 2	2016	C. jejuni	1696298	51	152559	508	ST-508CC
	PNUSAC001971	GCA_005178265_1	SRR5761619	PRJNA239251	EDLB-CDC	CDC	83764	HHS Region 2	2016	C. jejuni	1755426	80	59033	354	ST-354CC
	PNUSAC002195	GCA_005178225_1	SRR5761605	PRJNA239251	EDLB-CDC	CDC	83765	HHS Region 8	2016	C. jejuni	1687891	40	136743	679	ST-45CC
	PNUSAC001876	GCA_005178185_1	SRR5761582	PRJNA239251	EDLB-CDC	CDC	83766	HHS Region 2	2016	C. jejuni	1722298	93	38805	508	ST-508CC
	PNUSAC001970	GCA_005177985_1	SRR5761595	PRJNA239251	EDLB-CDC	CDC	83774	HHS Region 2	2016	C. jejuni	1816855	59	95421	4186	ST-179CC
	PNUSAC001610	GCA_005177645_1	SRR5333093	PRJNA239251	EDLB-CDC	CDC	83781	HHS Region 3	2016	C. jejuni	1708420	102	32093	379	ST-52CC
	PNUSAC001874	GCA_005177465_1	SRR5761585	PRJNA239251	EDLB-CDC	CDC	83786	HHS Region 2	2016	C. jejuni	1626917	44	109935	4186	ST-179CC
	PNUSAC001262	GCA_005177365_1	SRR5134421	PRJNA239251	EDLB-CDC	CDC	83788	HHS Region 8	2016	C. jejuni	1774395	252	13410	400	ST-353CC
	PNUSAC002163	GCA_005177085_1	SRR5761621	PRJNA239251	EDLB-CDC	CDC	83791	HHS Region 2	2016	C. jejuni	1804994	75	74111	824	ST-257CC
	PNUSAC001872	GCA_005176985_1	SRR5761612	PRJNA239251	EDLB-CDC	CDC	83795	HHS Region 2	2016	C. jejuni	1675727	39	103290	400	ST-353CC
	PNUSAC001607	GCA_005176605_1	SRR5435135	PRJNA239251	EDLB-CDC	CDC	83803	HHS Region 8	2016	C. jejuni	1662884	31	114838	21	ST-21CC
	PNUSAC001969	GCA_005176545_1	SRR5761608	PRJNA239251	EDLB-CDC	CDC	83804	HHS Region 2	2016	C. jejuni	1744243	64	57521	2368	ST-21CC
	PNUSAC001873	GCA_005176475_1	SRR5761587	PRJNA239251	EDLB-CDC	CDC	83805	HHS Region 2	2016	C. jejuni	1683107	51	78310	52	ST-52CC
	PNUSAC001472	GCA_005176185_1	SRR5230143	PRJNA239251	EDLB-CDC	CDC	83811	HHS Region 3	2016	C. coli	1734339	133	26293	1248	CC828
	PNUSAC001483	GCA_005176165_1	SRR5223626	PRJNA239251	EDLB-CDC	CDC	83812	HHS Region 10	2016	C. jejuni	1762095	79	99126	Incomplete	Unassigned
	PNUSAC000887	GCA_005175625_1	SRR4280302	PRJNA239251	EDLB-CDC	CDC	83822	HHS Region 8	2016	C. jejuni	1719738	31	153170	45	ST-45CC
	PNUSAC001473	GCA_005175595_1	SRR5230144	PRJNA239251	EDLB-CDC	CDC	83823	HHS Region 3	2016	C. jejuni	1660768	36	89577	48	ST-48CC
	PNUSAC001428	GCA_005175465_1	SRR5278254	PRJNA239251	EDLB-CDC	CDC	83825	HHS Region 3	2016	C. jejuni	1663349	43	79249	6091	ST-21CC
	PNUSAC001431	GCA_005175445_1	SRR5230134	PRJNA239251	EDLB-CDC	CDC	83826	HHS Region 3	2016	C. jejuni	1632628	48	68658	45	ST-45CC
	PNUSAC001461	GCA_005175325_1	SRR5230133	PRJNA239251	EDLB-CDC	CDC	83829	HHS Region 3	2016	C. jejuni	1661852	53	65505	48	ST-48CC
	PNUSAC001964	GCA_005175205_1	SRR5761606	PRJNA239251	EDLB-CDC	CDC	83832	HHS Region 2	2016	C. jejuni	1669101	58	95988	10479	ST-460CC
	PNUSAC001967	GCA_005175145_1	SRR5761617	PRJNA239251	EDLB-CDC	CDC	83835	HHS Region 2	2016	C. jejuni	1766064	75	68953	538	ST-45CC
	PNUSAC001489	GCA_005174925_1	SRR5223618	PRJNA239251	EDLB-CDC	CDC	83839	HHS Region 10	2016	C. jejuni	1835770	45	102703	607	ST-607CC
	PNUSAC001417	GCA_005174585_1	SRR5278253	PRJNA239251	EDLB-CDC	CDC	83847	HHS Region 3	2016	C. jejuni	1699173	48	88615	3889	ST-179CC
	PNUSAC001142	GCA_005174385_1	SRR5097293	PRJNA239251	EDLB-CDC	CDC	83850	HHS Region 10	2016	C. jejuni	1827787	96	79255	45	ST-45CC
	PNUSAC001244	GCA_005174145_1	SRR5114353	PRJNA239251	EDLB-CDC	CDC	83853	HHS Region 6	2016	C. jejuni	1674119	63	61613	3889	ST-179CC
	PNUSAC001081	GCA_005174005_1	SRR5039798	PRJNA239251	EDLB-CDC	CDC	83857	HHS Region 8	2016	C. jejuni	1725287	65	55346	21	ST-21CC
	PNUSAC001426	GCA_005174025_1	SRR5230126	PRJNA239251	EDLB-CDC	CDC	83858	HHS Region 3	2016	C. jejuni	1743318	46	107732	353	ST-353CC
	PNUSAC001411	GCA_005173825_1	SRR5195482	PRJNA239251	EDLB-CDC	CDC	83860	HHS Region 8	2016	C. jejuni	1838248	45	152852	354	ST-354CC
	PNUSAC001532	GCA_005173725_1	SRR5278287	PRJNA239251	EDLB-CDC	CDC	83861	HHS Region 3	2016	C. coli	1748233	29	173504	1243	Clade 1 - unintrogressed
	PNUSAC000958	GCA_005173685_1	SRR4427162	PRJNA239251	EDLB-CDC	CDC	83863	HHS Region 8	2016	C. jejuni	1680979	49	60298	459	ST-42CC
	PNUSAC001975	GCA_005173475_1	SRR5761590	PRJNA239251	EDLB-CDC	CDC	83867	HHS Region 9	2016	C. jejuni	1579169	52	66244	2866	ST-21CC
	PNUSAC000976	GCA_005173245_1	SRR4432585	PRJNA239251	EDLB-CDC	CDC	83871	HHS Region 3	2016	C. coli	1914180	76	119011	1050	CC828
	PNUSAC001480	GCA_005173205_1	SRR5223614	PRJNA239251	EDLB-CDC	CDC	83872	HHS Region 10	2016	C. jejuni	1738446	35	106382	222	ST-206CC
	PNUSAC001486	GCA_005173045_1	SRR5223621	PRJNA239251	EDLB-CDC	CDC	83874	HHS Region 10	2016	C. jejuni	1636084	30	96503	42	ST-42CC
	PNUSAC001434	GCA_005172685_1	SRR5230165	PRJNA239251	EDLB-CDC	CDC	83880	HHS Region 3	2016	C. coli	1682937	42	84318	855	CC828
	PNUSAC000796	GCA_005172415_1	SRR4094470	PRJNA239251	EDLB-CDC	CDC	83882	HHS Region 8	2016	C. jejuni	1684348	47	70951	61	ST-61CC
	PNUSAC000403	GCA_005172365_1	SRR3715967	PRJNA239251	EDLB-CDC	CDC	83883	HHS Region 8	2016	C. coli	1653276	28	185370	855	CC828
	PNUSAC000541	GCA_005171925_1	SRR3745109	PRJNA239251	EDLB-CDC	CDC	83893	HHS Region 8	2016	C. coli	1782158	34	128994	3262	CC828
	PNUSAC000401	GCA_005171785_1	SRR3715947	PRJNA239251	EDLB-CDC	CDC	83895	HHS Region 8	2016	C. jejuni	1899006	38	220119	806	ST-21CC
	PNUSAC001236	GCA_005171225_1	SRR5119511	PRJNA239251	EDLB-CDC	CDC	83910	HHS Region 8	2016	C. jejuni	1710421	30	121209	9111	ST-21CC
	PNUSAC000544	GCA_005171135_1	SRR3745091	PRJNA239251	EDLB-CDC	CDC	83912	HHS Region 8	2016	C. jejuni	1745635	28	116025	883	ST-21CC
	PNUSAC000701	GCA_005168685_1	SRR4024806	PRJNA239251	EDLB-CDC	CDC	83965	HHS Region 8	2016	C. jejuni	1636799	36	85289	22	ST-22CC
	PNUSAC000549	GCA_005167425_1	SRR3745095	PRJNA239251	EDLB-CDC	CDC	83987	HHS Region 8	2016	C. jejuni	1690687	27	153208	41	ST-41CC
	PNUSAC000959	GCA_005167085_1	SRR6333820	PRJNA239251	EDLB-CDC	CDC	83992	HHS Region 8	2016	C. coli	1765515	37	280366	4085	CC828
	PNUSAC000762	GCA_005165885_1	SRR4048505	PRJNA239251	EDLB-CDC	CDC	84009	HHS Region 3	2016	C. jejuni	1724848	44	119403	2903	ST-464CC
	PNUSAC001218	GCA_005165675_1	SRR5097313	PRJNA239251	EDLB-CDC	CDC	84010	HHS Region 5	2016	C. jejuni	1638691	180	16971	1244	ST-61CC
	PNUSAC000706	GCA_005165365_1	SRR4024811	PRJNA239251	EDLB-CDC	CDC	84017	HHS Region 8	2016	C. jejuni	1815569	27	186912	4677	ST-464CC
	PNUSAC001042	GCA_005164845_1	SRR5017167	PRJNA239251	EDLB-CDC	CDC	84023	HHS Region 8	2016	C. jejuni	1651402	32	80885	42	ST-42CC
	PNUSAC000722	GCA_005164715_1	SRR4048496	PRJNA239251	EDLB-CDC	CDC	84024	HHS Region 10	2016	C. jejuni	1752484	31	105220	50	ST-21CC
	PNUSAC000761	GCA_005164505_1	SRR4048504	PRJNA239251	EDLB-CDC	CDC	84026	HHS Region 3	2016	C. jejuni	1679390	46	94145	45	ST-45CC
	PNUSAC001474	GCA_005164425_1	SRR5230145	PRJNA239251	EDLB-CDC	CDC	84027	HHS Region 3	2016	C. jejuni	1807242	39	119701	1359	ST-21CC
	PNUSAC001396	GCA_005164385_1	SRR5230150	PRJNA239251	EDLB-CDC	CDC	84029	HHS Region 10	2016	C. jejuni	1659439	80	40673	8097	ST-21CC
	PNUSAC001392	GCA_005164365_1	SRR5177999	PRJNA239251	EDLB-CDC	CDC	84030	HHS Region 8	2016	C. jejuni	1648161	45	70054	22	ST-22CC
	PNUSAC001215	GCA_005164185_1	SRR5114346	PRJNA239251	EDLB-CDC	CDC	84033	HHS Region 5	2016	C. jejuni	1706509	25	153282	45	ST-45CC
	PNUSAC001133	GCA_005163985_1	SRR5097308	PRJNA239251	EDLB-CDC	CDC	84034	HHS Region 3	2016	C. jejuni	1698841	51	82332	50	ST-21CC
	PNUSAC000939	GCA_005164005_1	SRR5097283	PRJNA239251	EDLB-CDC	CDC	84035	HHS Region 10	2016	C. jejuni	1666854	36	127667	45	ST-45CC
	PNUSAC001193	GCA_005163965_1	SRR5097295	PRJNA239251	EDLB-CDC	CDC	84036	HHS Region 10	2016	C. jejuni	1632784	51	63849	468	ST-21CC
	PNUSAC001385	GCA_005163875_1	SRR5178000	PRJNA239251	EDLB-CDC	CDC	84038	HHS Region 8	2016	C. coli	1753279	34	247021	1096	CC828
	PNUSAC001466	GCA_005163845_1	SRR5230129	PRJNA239251	EDLB-CDC	CDC	84039	HHS Region 3	2016	C. jejuni	1750420	35	148608	50	ST-21CC
	PNUSAC000929	GCA_005163805_1	SRR4342160	PRJNA239251	EDLB-CDC	CDC	84041	HHS Region 3	2016	C. jejuni	1781728	58	71108	464	ST-464CC
	PNUSAC000946	GCA_005163745_1	SRR4412626	PRJNA239251	EDLB-CDC	CDC	84043	HHS Region 8	2016	C. coli	1722564	25	140193	829	CC828
	PNUSAC001066	GCA_005163715_1	SRR5017144	PRJNA239251	EDLB-CDC	CDC	84044	HHS Region 8	2016	C. jejuni	1829200	42	114476	806	ST-21CC
	PNUSAC001400	GCA_005163585_1	SRR5230154	PRJNA239251	EDLB-CDC	CDC	84046	HHS Region 8	2016	C. jejuni	1612287	27	140810	9354	ST-22CC
	PNUSAC001415	GCA_005163465_1	SRR5230118	PRJNA239251	EDLB-CDC	CDC	84048	HHS Region 3	2016	C. jejuni	1663067	35	82750	227	ST-206CC
	PNUSAC001288	GCA_005163365_1	SRR5172869	PRJNA239251	EDLB-CDC	CDC	84051	HHS Region 6	2016	C. jejuni	1717901	32	154358	10398	ST-353CC
	PNUSAC001103	GCA_005163285_1	SRR6337677	PRJNA239251	EDLB-CDC	CDC	84055	HHS Region 8	2016	C. jejuni	1813734	64	113427	3598	ST-179CC
	PNUSAC001475	GCA_005163265_1	SRR5230146	PRJNA239251	EDLB-CDC	CDC	84056	HHS Region 3	2016	C. jejuni	1727014	49	67618	467	ST-49CC
	PNUSAC001095	GCA_005161965_1	SRR5039805	PRJNA239251	EDLB-CDC	CDC	84080	HHS Region 5	2016	C. coli	1735254	47	92819	3262	CC828
	PNUSAC000774	GCA_005161905_1	SRR4094473	PRJNA239251	EDLB-CDC	CDC	84081	HHS Region 8	2016	C. jejuni	1603987	41	98678	699	ST-692CC
	PNUSAC000744	GCA_005161885_1	SRR4024932	PRJNA239251	EDLB-CDC	CDC	84082	HHS Region 8	2016	C. jejuni	1642057	33	96361	1244	ST-61CC
	PNUSAC001416	GCA_005161805_1	SRR5230167	PRJNA239251	EDLB-CDC	CDC	84083	HHS Region 3	2016	C. coli	1732539	35	141931	829	CC828
	PNUSAC000745	GCA_005161785_1	SRR4024933	PRJNA239251	EDLB-CDC	CDC	84084	HHS Region 8	2016	C. jejuni	1676270	43	80080	8	ST-21CC
	PNUSAC001389	GCA_005161755_1	SRR5177996	PRJNA239251	EDLB-CDC	CDC	84085	HHS Region 8	2016	C. coli	1764028	26	170398	1096	CC828
	PNUSAC001243	GCA_005161585_1	SRR5114352	PRJNA239251	EDLB-CDC	CDC	84086	HHS Region 6	2016	C. jejuni	1651972	49	83309	22	ST-22CC
	PNUSAC001427	GCA_005161405_1	SRR5230123	PRJNA239251	EDLB-CDC	CDC	84089	HHS Region 3	2016	C. jejuni	1745324	31	197682	48	ST-48CC
	PNUSAC003271	GCA_005161385_1	SRR6337387	PRJNA239251	EDLB-CDC	CDC	84090	HHS Region 5	2016	C. jejuni	1788898	34	111850	460	ST-460CC
	PNUSAC000795	GCA_005161245_1	SRR4094469	PRJNA239251	EDLB-CDC	CDC	84092	HHS Region 8	2016	C. jejuni	1612981	52	62107	45	ST-45CC
	PNUSAC001436	GCA_005161105_1	SRR5230135	PRJNA239251	EDLB-CDC	CDC	84095	HHS Region 4	2016	C. jejuni	1753373	54	173286	460	ST-460CC
	PNUSAC000897	GCA_005161075_1	SRR4280307	PRJNA239251	EDLB-CDC	CDC	84096	HHS Region 8	2016	C. jejuni	1702992	34	93185	8538	ST-22CC
	PNUSAC001241	GCA_005160935_1	SRR5177997	PRJNA239251	EDLB-CDC	CDC	84098	HHS Region 8	2016	C. jejuni	1777596	36	148105	21	ST-21CC
	PNUSAC001187	GCA_005160725_1	SRR5119475	PRJNA239251	EDLB-CDC	CDC	84101	HHS Region 3	2016	C. jejuni	1667726	47	83298	353	ST-353CC
	PNUSAC000834	GCA_005160685_1	SRR4204489	PRJNA239251	EDLB-CDC	CDC	84103	HHS Region 5	2016	C. jejuni	1709286	38	151187	22	ST-22CC
	PNUSAC000810	GCA_005160605_1	SRR4094480	PRJNA239251	EDLB-CDC	CDC	84105	HHS Region 8	2016	C. jejuni	1625003	66	41841	2535	ST-21CC
	PNUSAC000763	GCA_005160585_1	SRR4048506	PRJNA239251	EDLB-CDC	CDC	84106	HHS Region 3	2016	C. jejuni	1649918	42	80807	459	ST-42CC
	PNUSAC001153	GCA_005159705_1	SRR5119488	PRJNA239251	EDLB-CDC	CDC	84115	HHS Region 8	2016	C. jejuni	1751622	60	106410	883	ST-21CC
	PNUSAC000470	GCA_005159445_1	SRR3706986	PRJNA239251	EDLB-CDC	CDC	84117	HHS Region 1	2016	C. jejuni	1461602	134	18395	50	ST-21CC
	PNUSAC001155	GCA_005159405_1	SRR5119489	PRJNA239251	EDLB-CDC	CDC	84118	HHS Region 8	2016	C. jejuni	1701128	23	189939	8880	ST-574CC
	PNUSAC001079	GCA_005159365_1	SRR5039795	PRJNA239251	EDLB-CDC	CDC	84119	HHS Region 8	2016	C. jejuni	1659323	23	154371	61	ST-61CC
	PNUSAC001471	GCA_005159285_1	SRR5230142	PRJNA239251	EDLB-CDC	CDC	84120	HHS Region 3	2016	C. coli	1701471	81	68719	1243	Clade 1 - unintrogressed
	PNUSAC000785	GCA_005159205_1	SRR4094474	PRJNA239251	EDLB-CDC	CDC	84122	HHS Region 8	2016	C. jejuni	1769206	31	153388	937	ST-353CC
	PNUSAC000964	GCA_005159165_1	SRR4427161	PRJNA239251	EDLB-CDC	CDC	84123	HHS Region 8	2016	C. jejuni	1658709	170	17019	21	ST-21CC
	PNUSAC000737	GCA_005159025_1	SRR4024791	PRJNA239251	EDLB-CDC	CDC	84124	HHS Region 6	2016	C. jejuni	1773993	54	186856	10398	ST-353CC
	PNUSAC000811	GCA_005158935_1	SRR4094481	PRJNA239251	EDLB-CDC	CDC	84125	HHS Region 8	2016	C. jejuni	1654746	17	173167	2535	ST-21CC
	PNUSAC001290	GCA_005158825_1	SRR5172872	PRJNA239251	EDLB-CDC	CDC	84127	HHS Region 6	2016	C. jejuni	1644372	31	129067	922	ST-21CC
	PNUSAC000321	GCA_005158785_1	SRR4064941	PRJNA239251	EDLB-CDC	CDC	84128	HHS Region 8	2016	C. jejuni	1682124	36	100501	982	ST-21CC
	PNUSAC000985	GCA_005158705_1	SRR4432572	PRJNA239251	EDLB-CDC	CDC	84129	HHS Region 3	2016	C. jejuni	1668490	32	105693	459	ST-42CC
	PNUSAC001166	GCA_005158645_1	SRR5119493	PRJNA239251	EDLB-CDC	CDC	84130	HHS Region 8	2016	C. jejuni	1636965	83	33374	11717	ST-21CC
	PNUSAC000743	GCA_005158625_1	SRR4024931	PRJNA239251	EDLB-CDC	CDC	84131	HHS Region 8	2016	C. jejuni	1760751	46	90191	982	ST-21CC
	PNUSAC000764	GCA_005158605_1	SRR4048508	PRJNA239251	EDLB-CDC	CDC	84132	HHS Region 3	2016	C. jejuni	1720782	32	165492	45	ST-45CC
	PNUSAC000802	GCA_005158585_1	SRR4094467	PRJNA239251	EDLB-CDC	CDC	84133	HHS Region 8	2016	C. jejuni	1685305	36	97467	45	ST-45CC
	PNUSAC000738	GCA_005158565_1	SRR4024792	PRJNA239251	EDLB-CDC	CDC	84134	HHS Region 6	2016	C. jejuni	1815982	31	116673	607	ST-607CC
	PNUSAC000808	GCA_005158545_1	SRR4094482	PRJNA239251	EDLB-CDC	CDC	84135	HHS Region 8	2016	C. jejuni	1729126	35	112043	475	ST-48CC
	PNUSAC000691	GCA_005158525_1	SRR4024812	PRJNA239251	EDLB-CDC	CDC	84136	HHS Region 8	2016	C. jejuni	1805033	57	119953	353	ST-353CC
	PNUSAC001487	GCA_005158485_1	SRR5223617	PRJNA239251	EDLB-CDC	CDC	84137	HHS Region 10	2016	C. jejuni	1735785	51	81840	45	ST-45CC
	PNUSAC000787	GCA_005158425_1	SRR4094476	PRJNA239251	EDLB-CDC	CDC	84138	HHS Region 8	2016	C. jejuni	1651945	33	138029	45	ST-45CC
	PNUSAC000791	GCA_005158385_1	SRR4094466	PRJNA239251	EDLB-CDC	CDC	84139	HHS Region 8	2016	C. jejuni	1622962	37	96328	45	ST-45CC
	PNUSAC001424	GCA_005158335_1	SRR5230122	PRJNA239251	EDLB-CDC	CDC	84140	HHS Region 3	2016	C. jejuni	1624532	39	86115	22	ST-22CC
	PNUSAC001238	GCA_005158245_1	SRR5114355	PRJNA239251	EDLB-CDC	CDC	84141	HHS Region 8	2016	C. jejuni	1700693	61	60699	806	ST-21CC
	PNUSAC000724	GCA_005158225_1	SRR4048498	PRJNA239251	EDLB-CDC	CDC	84142	HHS Region 10	2016	C. jejuni	1643822	21	457510	48	ST-48CC
	PNUSAC000988	GCA_005158185_1	SRR4432580	PRJNA239251	EDLB-CDC	CDC	84144	HHS Region 3	2016	C. coli	1713756	48	70171	5248	CC828
	PNUSAC001305	GCA_005158055_1	SRR5183878	PRJNA239251	EDLB-CDC	CDC	84145	HHS Region 3	2016	C. jejuni	1689834	55	80205	10356	ST-353CC
	PNUSAC000731	GCA_005158035_1	SRR4024818	PRJNA239251	EDLB-CDC	CDC	84146	HHS Region 3	2016	C. jejuni	1689797	50	85303	10356	ST-353CC
	PNUSAC001191	GCA_005157985_1	SRR5150477	PRJNA239251	EDLB-CDC	CDC	84147	HHS Region 10	2016	C. jejuni	1647746	30	157484	22	ST-22CC
	PNUSAC001212	GCA_005157965_1	SRR5119500	PRJNA239251	EDLB-CDC	CDC	84148	HHS Region 8	2016	C. jejuni	1722598	30	103849	459	ST-42CC
	PNUSAC001248	GCA_005157945_1	SRR5125863	PRJNA239251	EDLB-CDC	CDC	84149	HHS Region 8	2016	C. jejuni	1649893	24	116538	48	ST-48CC
	PNUSAC001087	GCA_005157895_1	SRR5039808	PRJNA239251	EDLB-CDC	CDC	84150	HHS Region 8	2016	C. jejuni	1700041	45	73329	806	ST-21CC
	PNUSAC000960	GCA_005157765_1	SRR4427165	PRJNA239251	EDLB-CDC	CDC	84151	HHS Region 8	2016	C. jejuni	1689705	123	26357	2109	ST-45CC
	PNUSAC001481	GCA_005157725_1	SRR5223615	PRJNA239251	EDLB-CDC	CDC	84152	HHS Region 10	2016	C. jejuni	1633534	45	63682	468	ST-21CC
	PNUSAC001465	GCA_005157575_1	SRR5230132	PRJNA239251	EDLB-CDC	CDC	84156	HHS Region 3	2016	C. jejuni	1767715	43	90152	50	ST-21CC
	PNUSAC001421	GCA_005157545_1	SRR5230120	PRJNA239251	EDLB-CDC	CDC	84157	HHS Region 3	2016	C. jejuni	1661837	31	113508	48	ST-48CC
	PNUSAC000726	GCA_005157505_1	SRR4024813	PRJNA239251	EDLB-CDC	CDC	84158	HHS Region 3	2016	C. jejuni	1712497	93	37816	45	ST-45CC
	PNUSAC000765	GCA_005157485_1	SRR4048509	PRJNA239251	EDLB-CDC	CDC	84159	HHS Region 3	2016	C. jejuni	1725601	48	132897	464	ST-464CC
	PNUSAC000801	GCA_005157225_1	SRR4094478	PRJNA239251	EDLB-CDC	CDC	84160	HHS Region 8	2016	C. jejuni	1692528	27	116534	459	ST-42CC
	PNUSAC001160	GCA_005157145_1	SRR5119495	PRJNA239251	EDLB-CDC	CDC	84161	HHS Region 8	2016	C. jejuni	1807374	73	168422	1911	ST-21CC
	PNUSAC000689	GCA_005157125_1	SRR4024797	PRJNA239251	EDLB-CDC	CDC	84162	HHS Region 8	2016	C. jejuni	1632992	28	197369	922	ST-21CC
	PNUSAC001009	GCA_005157105_1	SRR4734695	PRJNA239251	EDLB-CDC	CDC	84163	HHS Region 8	2016	C. jejuni	1663441	80	38541	441	ST-49CC
	PNUSAC001159	GCA_005157065_1	SRR5119490	PRJNA239251	EDLB-CDC	CDC	84164	HHS Region 8	2016	C. jejuni	1796215	38	117671	353	ST-353CC
	PNUSAC000695	GCA_005156945_1	SRR4024801	PRJNA239251	EDLB-CDC	CDC	84165	HHS Region 8	2016	C. jejuni	1642621	58	62438	45	ST-45CC
	PNUSAC000778	GCA_005156905_1	SRR4094471	PRJNA239251	EDLB-CDC	CDC	84166	Unknown	2016	C. jejuni	1653369	47	96025	45	ST-45CC
	PNUSAC001423	GCA_005156805_1	SRR5230125	PRJNA239251	EDLB-CDC	CDC	84168	HHS Region 3	2016	C. jejuni	1675760	30	128525	22	ST-22CC
	PNUSAC001211	GCA_005156725_1	SRR5119517	PRJNA239251	EDLB-CDC	CDC	84169	HHS Region 8	2016	C. coli	1630994	35	75912	829	CC828
	PNUSAC000760	GCA_005156705_1	SRR4048503	PRJNA239251	EDLB-CDC	CDC	84170	HHS Region 3	2016	C. jejuni	1786459	56	86939	9390	ST-353CC
	PNUSAC001152	GCA_005156565_1	SRR5119486	PRJNA239251	EDLB-CDC	CDC	84171	HHS Region 8	2016	C. jejuni	1638513	32	109888	52	ST-52CC
	PNUSAC001145	GCA_005156525_1	SRR5119481	PRJNA239251	EDLB-CDC	CDC	84172	HHS Region 8	2016	C. jejuni	1715561	24	189906	45	ST-45CC
	PNUSAC001091	GCA_005156485_1	SRR5039804	PRJNA239251	EDLB-CDC	CDC	84173	HHS Region 8	2016	C. jejuni	1708593	44	66941	2109	ST-45CC
	PNUSAC001012	GCA_005156425_1	SRR4734699	PRJNA239251	EDLB-CDC	CDC	84174	HHS Region 8	2016	C. jejuni	1698969	41	91491	52	ST-52CC
	PNUSAC001208	GCA_005156275_1	SRR5119501	PRJNA239251	EDLB-CDC	CDC	84176	HHS Region 8	2016	C. jejuni	1728794	56	63353	806	ST-21CC
	PNUSAC000314	GCA_005156245_1	SRR4064940	PRJNA239251	EDLB-CDC	CDC	84177	HHS Region 8	2016	C. jejuni	1682124	36	100501	536	ST-21CC
	PNUSAC001190	GCA_005156165_1	SRR5119479	PRJNA239251	EDLB-CDC	CDC	84178	HHS Region 3	2016	C. jejuni	1907507	47	104850	21	ST-21CC
	PNUSAC000949	GCA_005156045_1	SRR4412622	PRJNA239251	EDLB-CDC	CDC	84179	HHS Region 8	2016	C. jejuni	1715759	21	147894	467	ST-49CC
	PNUSAC000782	GCA_005155915_1	SRR4106565	PRJNA239251	EDLB-CDC	CDC	84181	HHS Region 10	2016	C. jejuni	1710068	40	80912	9354	ST-22CC
	PNUSAC001036	GCA_005155865_1	SRR5017147	PRJNA239251	EDLB-CDC	CDC	84182	HHS Region 8	2016	C. jejuni	1661036	50	99948	806	ST-21CC
	PNUSAC000950	GCA_005155845_1	SRR4412623	PRJNA239251	EDLB-CDC	CDC	84183	HHS Region 8	2016	C. jejuni	1759658	24	153086	Incomplete	Unassigned
	PNUSAC000968	GCA_005155805_1	SRR4432557	PRJNA239251	EDLB-CDC	CDC	84184	HHS Region 3	2016	C. jejuni	1631802	29	140310	45	ST-45CC
	PNUSAC000896	GCA_005155765_1	SRR4280306	PRJNA239251	EDLB-CDC	CDC	84185	HHS Region 8	2016	C. jejuni	1648165	41	84010	48	ST-48CC
	PNUSAC000954	GCA_005155745_1	SRR4417839	PRJNA239251	EDLB-CDC	CDC	84186	HHS Region 3	2016	C. jejuni	1684088	57	58680	982	ST-21CC
	PNUSAC000859	GCA_005155725_1	SRR4187686	PRJNA239251	EDLB-CDC	CDC	84187	HHS Region 6	2016	C. jejuni	1686058	47	81546	508	ST-508CC
	PNUSAC000753	GCA_005155685_1	SRR4045545	PRJNA239251	EDLB-CDC	CDC	84188	HHS Region 8	2016	C. jejuni	1607049	23	129989	3052	ST-1287CC
	PNUSAC000375	GCA_005155645_1	SRR4064949	PRJNA239251	EDLB-CDC	CDC	84189	HHS Region 8	2016	C. jejuni	1647072	31	84981	6640	ST-21CC
	PNUSAC001304	GCA_005155595_1	SRR5183874	PRJNA239251	EDLB-CDC	CDC	84190	HHS Region 3	2016	C. jejuni	1781930	53	99029	475	ST-48CC
	PNUSAC001252	GCA_005155505_1	SRR5125871	PRJNA239251	EDLB-CDC	CDC	84191	HHS Region 8	2016	C. jejuni	1701310	29	112825	22	ST-22CC
	PNUSAC001279	GCA_005155525_1	SRR5150473	PRJNA239251	EDLB-CDC	CDC	84192	HHS Region 10	2016	C. jejuni	1726760	53	104573	4307	ST-21CC
	PNUSAC000881	GCA_005155395_1	SRR4280294	PRJNA239251	EDLB-CDC	CDC	84193	HHS Region 8	2016	C. jejuni	1712099	35	101755	922	ST-21CC
	PNUSAC000981	GCA_005155335_1	SRR4432563	PRJNA239251	EDLB-CDC	CDC	84194	HHS Region 3	2016	C. jejuni	1682761	36	105118	475	ST-48CC
	PNUSAC001289	GCA_005155295_1	SRR5172870	PRJNA239251	EDLB-CDC	CDC	84195	HHS Region 6	2016	C. jejuni	1684143	43	90451	508	ST-508CC
	PNUSAC001292	GCA_005155245_1	SRR5177989	PRJNA239251	EDLB-CDC	CDC	84196	HHS Region 8	2016	C. jejuni	1712456	46	80452	9111	ST-21CC
	PNUSAC000363	GCA_005155145_1	SRR4064946	PRJNA239251	EDLB-CDC	CDC	84198	HHS Region 8	2016	C. jejuni	1704603	28	113617	806	ST-21CC
	PNUSAC001260	GCA_005155055_1	SRR5134418	PRJNA239251	EDLB-CDC	CDC	84199	HHS Region 10	2016	C. jejuni	1725425	60	56628	9111	ST-21CC
	PNUSAC001293	GCA_005154965_1	SRR5177995	PRJNA239251	EDLB-CDC	CDC	84200	HHS Region 8	2016	C. jejuni	1682932	42	88900	1510	ST-607CC
	PNUSAC000974	GCA_005154945_1	SRR4432564	PRJNA239251	EDLB-CDC	CDC	84201	HHS Region 3	2016	C. jejuni	1828133	51	100027	460	ST-460CC
	PNUSAC001083	GCA_005154725_1	SRR5039806	PRJNA239251	EDLB-CDC	CDC	84204	HHS Region 8	2016	C. jejuni	1799049	42	90201	21	ST-21CC
	PNUSAC000750	GCA_005154645_1	SRR4045542	PRJNA239251	EDLB-CDC	CDC	84206	HHS Region 8	2016	C. jejuni	1766700	31	103578	50	ST-21CC
	PNUSAC000890	GCA_005154585_1	SRR4341016	PRJNA239251	EDLB-CDC	CDC	84207	HHS Region 10	2016	C. jejuni	1641292	24	181217	52	ST-52CC
	PNUSAC001205	GCA_005154495_1	SRR5119503	PRJNA239251	EDLB-CDC	CDC	84208	HHS Region 8	2016	C. jejuni	1666906	46	51484	475	ST-48CC
	PNUSAC001245	GCA_005154465_1	SRR5125862	PRJNA239251	EDLB-CDC	CDC	84209	HHS Region 3	2016	C. jejuni	1715119	51	77357	44	ST-21CC
	PNUSAC000372	GCA_005154345_1	SRR4064944	PRJNA239251	EDLB-CDC	CDC	84211	HHS Region 8	2016	C. jejuni	1625217	41	97477	2285	ST-464CC
	PNUSAC001286	GCA_005154285_1	SRR5223620	PRJNA239251	EDLB-CDC	CDC	84212	HHS Region 10	2016	C. jejuni	1608142	41	85778	Incomplete	Unassigned
	PNUSAC000730	GCA_005154155_1	SRR4024817	PRJNA239251	EDLB-CDC	CDC	84213	HHS Region 3	2016	C. jejuni	1800516	52	112922	Incomplete	Unassigned
	PNUSAC001084	GCA_005153845_1	SRR5054226	PRJNA239251	EDLB-CDC	CDC	84214	HHS Region 8	2016	C. jejuni	1540027	262	11019	11297	ST-177CC
	PNUSAC000376	GCA_005153745_1	SRR4064950	PRJNA239251	EDLB-CDC	CDC	84215	HHS Region 8	2016	C. jejuni	1791192	47	102009	922	ST-21CC
	PNUSAC001068	GCA_005153725_1	SRR5017164	PRJNA239251	EDLB-CDC	CDC	84216	HHS Region 8	2016	C. jejuni	1642601	48	62512	12585	ST-21CC
	PNUSAC001006	GCA_005153605_1	SRR5017126	PRJNA239251	EDLB-CDC	CDC	84218	HHS Region 3	2016	C. jejuni	1756779	46	102635	353	ST-353CC
	PNUSAC001046	GCA_005153465_1	SRR5017018	PRJNA239251	EDLB-CDC	CDC	84219	HHS Region 3	2016	C. jejuni	1831067	54	139994	4186	ST-179CC
	PNUSAC000967	GCA_005153445_1	SRR4432559	PRJNA239251	EDLB-CDC	CDC	84220	HHS Region 3	2016	C. jejuni	1867436	70	98540	1212	ST-607CC
	PNUSAC000857	GCA_005153405_1	SRR4187684	PRJNA239251	EDLB-CDC	CDC	84221	HHS Region 6	2016	C. jejuni	1698483	35	155594	4447	ST-179CC
	PNUSAC001301	GCA_005153345_1	SRR5183876	PRJNA239251	EDLB-CDC	CDC	84222	HHS Region 3	2016	C. jejuni	1712645	78	60217	10519	ST-52CC
	PNUSAC001070	GCA_005153315_1	SRR5017083	PRJNA239251	EDLB-CDC	CDC	84223	HHS Region 8	2016	C. jejuni	1723791	165	20554	12553	ST-21CC
	PNUSAC001132	GCA_005153265_1	SRR5097306	PRJNA239251	EDLB-CDC	CDC	84224	HHS Region 3	2016	C. jejuni	1726708	61	54551	572	ST-206CC
	PNUSAC000814	GCA_005153245_1	SRR4106489	PRJNA239251	EDLB-CDC	CDC	84225	HHS Region 3	2016	C. jejuni	1635988	36	100757	45	ST-45CC
	PNUSAC000374	GCA_005153165_1	SRR4064947	PRJNA239251	EDLB-CDC	CDC	84226	HHS Region 8	2016	C. jejuni	1629877	44	103232	475	ST-48CC
	PNUSAC000979	GCA_005153145_1	SRR4432560	PRJNA239251	EDLB-CDC	CDC	84227	HHS Region 3	2016	C. jejuni	1719726	48	96952	3515	ST-353CC
	PNUSAC001037	GCA_005153125_1	SRR5017003	PRJNA239251	EDLB-CDC	CDC	84228	HHS Region 8	2016	C. jejuni	1617397	26	175562	137	ST-45CC
	PNUSAC000756	GCA_005153065_1	SRR4045548	PRJNA239251	EDLB-CDC	CDC	84230	HHS Region 8	2016	C. jejuni	1620543	27	133877	468	ST-21CC
	PNUSAC000828	GCA_005152965_1	SRR4280289	PRJNA239251	EDLB-CDC	CDC	84231	HHS Region 8	2016	C. jejuni	1608642	24	144164	468	ST-21CC
	PNUSAC000990	GCA_005152945_1	SRR4432575	PRJNA239251	EDLB-CDC	CDC	84232	HHS Region 3	2016	C. jejuni	1791055	54	102125	10382	ST-353CC
	PNUSAC003272	GCA_005152825_1	SRR6337363	PRJNA239251	EDLB-CDC	CDC	84237	HHS Region 5	2016	C. jejuni	1730042	49	70142	1838	ST-353CC
	PNUSAC000601	GCA_005152365_1	SRR3922137	PRJNA239251	EDLB-CDC	CDC	84245	HHS Region 8	2016	C. jejuni	1683869	25	149865	48	ST-48CC
	PNUSAC001136	GCA_005152105_1	SRR6353941	PRJNA239251	EDLB-CDC	CDC	84248	HHS Region 10	2016	C. jejuni	1743375	32	115439	50	ST-21CC
	PNUSAC000798	GCA_005151805_1	SRR4106568	PRJNA239251	EDLB-CDC	CDC	84256	HHS Region 8	2016	C. jejuni	1705463	40	79058	222	ST-206CC
	PNUSAC002109	GCA_005150345_1	SRR5760737	PRJNA239251	EDLB-CDC	CDC	84283	HHS Region 6	2016	C. jejuni	1613959	175	16070	922	ST-21CC
	PNUSAC002113	GCA_005149305_1	SRR5760736	PRJNA239251	EDLB-CDC	CDC	84293	HHS Region 6	2016	C. jejuni	1733948	64	63906	353	ST-353CC
	PNUSAC001606	GCA_005149165_1	SRR5435166	PRJNA239251	EDLB-CDC	CDC	84295	HHS Region 8	2016	C. jejuni	1864587	38	103835	806	ST-21CC
	PNUSAC000670	GCA_005144195_1	SRR4014353	PRJNA239251	EDLB-CDC	CDC	84341	HHS Region 8	2016	C. jejuni	1859309	371	12935	806	ST-21CC
	PNUSAC000682	GCA_005144165_1	SRR4000551	PRJNA239251	EDLB-CDC	CDC	84342	HHS Region 8	2016	C. jejuni	1699910	25	144434	929	ST-257CC
	PNUSAC000678	GCA_005144135_1	SRR4000547	PRJNA239251	EDLB-CDC	CDC	84344	HHS Region 8	2016	C. jejuni	1664905	25	98044	48	ST-48CC
	PNUSAC000676	GCA_005144105_1	SRR4000545	PRJNA239251	EDLB-CDC	CDC	84345	HHS Region 8	2016	C. jejuni	1588077	46	59515	45	ST-45CC
	PNUSAC000680	GCA_005144085_1	SRR4000549	PRJNA239251	EDLB-CDC	CDC	84346	HHS Region 8	2016	C. jejuni	1698137	25	135835	929	ST-257CC
	PNUSAC000616	GCA_005143925_1	SRR3952315	PRJNA239251	EDLB-CDC	CDC	84349	HHS Region 5	2016	C. jejuni	1729026	48	176577	403	ST-403CC
	PNUSAC000664	GCA_005143905_1	SRR3969346	PRJNA239251	EDLB-CDC	CDC	84350	HHS Region 8	2016	C. jejuni	1632243	38	68075	45	ST-45CC
	PNUSAC000521	GCA_005143845_1	SRR3947396	PRJNA239251	EDLB-CDC	CDC	84353	HHS Region 1	2016	C. coli	1681084	29	127670	829	CC828
	PNUSAC000636	GCA_005143705_1	SRR3932377	PRJNA239251	EDLB-CDC	CDC	84355	HHS Region 3	2016	C. jejuni	1678126	41	135677	45	ST-45CC
	PNUSAC000644	GCA_005143725_1	SRR3932385	PRJNA239251	EDLB-CDC	CDC	84356	HHS Region 3	2016	C. jejuni	1910229	53	93535	2862	ST-21CC
	PNUSAC000646	GCA_005143675_1	SRR3932387	PRJNA239251	EDLB-CDC	CDC	84357	HHS Region 3	2016	C. jejuni	1657403	28	173845	267	ST-283CC
	PNUSAC000635	GCA_005143625_1	SRR3932376	PRJNA239251	EDLB-CDC	CDC	84358	HHS Region 3	2016	C. jejuni	1660058	51	77129	45	ST-45CC
	PNUSAC000621	GCA_005143605_1	SRR3930069	PRJNA239251	EDLB-CDC	CDC	84359	HHS Region 8	2016	C. jejuni	1623135	25	113955	6645	ST-49CC
	PNUSAC000633	GCA_005143585_1	SRR3930063	PRJNA239251	EDLB-CDC	CDC	84360	HHS Region 9	2016	C. jejuni	1695827	23	208269	432	ST-61CC
	PNUSAC000631	GCA_005143545_1	SRR3930060	PRJNA239251	EDLB-CDC	CDC	84361	HHS Region 9	2016	C. jejuni	1760974	32	103232	6	Unassigned
	PNUSAC000596	GCA_005143555_1	SRR3922133	PRJNA239251	EDLB-CDC	CDC	84362	HHS Region 8	2016	C. jejuni	1658276	22	357812	474	ST-48CC
	PNUSAC000624	GCA_005143525_1	SRR3930053	PRJNA239251	EDLB-CDC	CDC	84363	HHS Region 9	2016	C. jejuni	1789114	17	455573	8	ST-21CC
	PNUSAC000491	GCA_005143505_1	SRR3710089	PRJNA239251	EDLB-CDC	CDC	84364	HHS Region 5	2016	C. jejuni	1678097	56	61667	50	ST-21CC
	PNUSAC000625	GCA_005143485_1	SRR3930054	PRJNA239251	EDLB-CDC	CDC	84365	HHS Region 9	2016	C. jejuni	1713391	24	174419	8	ST-21CC
	PNUSAC000495	GCA_005143465_1	SRR3922117	PRJNA239251	EDLB-CDC	CDC	84366	HHS Region 10	2016	C. jejuni	1676014	27	140582	48	ST-48CC
	PNUSAC000516	GCA_005143415_1	SRR3710091	PRJNA239251	EDLB-CDC	CDC	84368	HHS Region 5	2016	C. jejuni	1700005	78	43317	21	ST-21CC
	PNUSAC000489	GCA_005143385_1	SRR3710087	PRJNA239251	EDLB-CDC	CDC	84369	HHS Region 3	2016	C. jejuni	1638549	52	77715	267	ST-283CC
	PNUSAC000610	GCA_005143365_1	SRR3922114	PRJNA239251	EDLB-CDC	CDC	84370	HHS Region 10	2016	C. jejuni	1664687	42	78161	52	ST-52CC
	PNUSAC000462	GCA_005143305_1	SRR3824723	PRJNA239251	EDLB-CDC	CDC	84371	HHS Region 3	2016	C. coli	1850139	85	51877	1068	CC828
	PNUSAC000465	GCA_005143285_1	SRR3824724	PRJNA239251	EDLB-CDC	CDC	84372	HHS Region 3	2016	C. coli	1824685	59	54681	832	CC828
	PNUSAC000444	GCA_005143175_1	SRR3715962	PRJNA239251	EDLB-CDC	CDC	84373	HHS Region 8	2016	C. jejuni	1763862	36	110199	982	ST-21CC
	PNUSAC000443	GCA_005143165_1	SRR3715961	PRJNA239251	EDLB-CDC	CDC	84374	HHS Region 8	2016	C. jejuni	1621015	90	31120	464	ST-464CC
	PNUSAC000573	GCA_005143145_1	SRR3758741	PRJNA239251	EDLB-CDC	CDC	84375	HHS Region 8	2016	C. jejuni	1617639	30	116466	52	ST-52CC
	PNUSAC000578	GCA_005143125_1	SRR3758826	PRJNA239251	EDLB-CDC	CDC	84376	HHS Region 8	2016	C. jejuni	1619426	153	19572	48	ST-48CC
	PNUSAC000410	GCA_005143105_1	SRR3715952	PRJNA239251	EDLB-CDC	CDC	84377	HHS Region 8	2016	C. jejuni	1686778	24	130389	8	ST-21CC
	PNUSAC000437	GCA_005143085_1	SRR3715955	PRJNA239251	EDLB-CDC	CDC	84378	HHS Region 8	2016	C. jejuni	1755957	30	119367	464	ST-464CC
	PNUSAC000571	GCA_005143065_1	SRR3758731	PRJNA239251	EDLB-CDC	CDC	84379	HHS Region 8	2016	C. jejuni	1651423	40	95342	45	ST-45CC
	PNUSAC000435	GCA_005143045_1	SRR3715953	PRJNA239251	EDLB-CDC	CDC	84380	HHS Region 8	2016	C. jejuni	1705449	46	78736	50	ST-21CC
	PNUSAC000407	GCA_005143025_1	SRR3715938	PRJNA239251	EDLB-CDC	CDC	84381	HHS Region 8	2016	C. jejuni	1637230	27	119192	45	ST-45CC
	PNUSAC000514	GCA_005143005_1	SRR3715945	PRJNA239251	EDLB-CDC	CDC	84382	HHS Region 8	2016	C. jejuni	1817101	197	19790	1510	ST-607CC
	PNUSAC000442	GCA_005142985_1	SRR3715960	PRJNA239251	EDLB-CDC	CDC	84383	HHS Region 8	2016	C. jejuni	1665945	35	85293	922	ST-21CC
	PNUSAC000581	GCA_005142965_1	SRR3758888	PRJNA239251	EDLB-CDC	CDC	84384	HHS Region 8	2016	C. jejuni	1737655	40	85035	22	ST-22CC
	PNUSAC000428	GCA_005142945_1	SRR3715937	PRJNA239251	EDLB-CDC	CDC	84385	HHS Region 8	2016	C. jejuni	1805222	34	152385	Incomplete	Unassigned
	PNUSAC000411	GCA_005142925_1	SRR3715936	PRJNA239251	EDLB-CDC	CDC	84386	HHS Region 8	2016	C. jejuni	1890582	50	111552	137	ST-45CC
	PNUSAC000332	GCA_005142905_1	SRR3710102	PRJNA239251	EDLB-CDC	CDC	84387	HHS Region 8	2016	C. jejuni	1830184	33	104068	982	ST-21CC
	PNUSAC000513	GCA_005142885_1	SRR3710098	PRJNA239251	EDLB-CDC	CDC	84388	HHS Region 10	2016	C. jejuni	1631366	48	68972	1244	ST-61CC
	PNUSAC000474	GCA_005142855_1	SRR3706991	PRJNA239251	EDLB-CDC	CDC	84389	HHS Region 1	2016	C. coli	1710608	58	82501	902	CC828
	PNUSAC000328	GCA_005142845_1	SRR3710101	PRJNA239251	EDLB-CDC	CDC	84390	HHS Region 8	2016	C. jejuni	1800513	32	129369	22	ST-22CC
	PNUSAC000480	GCA_005142825_1	SRR3678336	PRJNA239251	EDLB-CDC	CDC	84391	HHS Region 3	2016	C. jejuni	1740346	48	139644	3510	ST-353CC
	PNUSAC000479	GCA_005142805_1	SRR3710084	PRJNA239251	EDLB-CDC	CDC	84392	HHS Region 3	2016	C. jejuni	1706775	65	60044	464	ST-464CC
	PNUSAC000331	GCA_005142725_1	SRR3678335	PRJNA239251	EDLB-CDC	CDC	84396	HHS Region 3	2016	C. jejuni	1676190	25	184086	353	ST-353CC
	PNUSAC000675	GCA_005142645_1	SRR3992164	PRJNA239251	EDLB-CDC	CDC	84400	HHS Region 6	2016	C. jejuni	1635611	49	66715	137	ST-45CC
	PNUSAC000556	GCA_005142585_1	SRR3745103	PRJNA239251	EDLB-CDC	CDC	84404	HHS Region 8	2016	C. jejuni	1658064	102	35079	982	ST-21CC
	PNUSAC000570	GCA_005142545_1	SRR3758710	PRJNA239251	EDLB-CDC	CDC	84405	HHS Region 8	2016	C. jejuni	1761292	39	150204	1030	ST-21CC
	PNUSAC000568	GCA_005142525_1	SRR3758706	PRJNA239251	EDLB-CDC	CDC	84406	HHS Region 8	2016	C. jejuni	1881579	54	98114	933	ST-403CC
	PNUSAC000672	GCA_005142505_1	SRR3992161	PRJNA239251	EDLB-CDC	CDC	84407	HHS Region 6	2016	C. jejuni	1679258	26	113439	48	ST-48CC
	PNUSAC000671	GCA_005142485_1	SRR3970018	PRJNA239251	EDLB-CDC	CDC	84408	HHS Region 8	2016	C. jejuni	1725590	31	113456	806	ST-21CC
	PNUSAC000545	GCA_005142465_1	SRR3745092	PRJNA239251	EDLB-CDC	CDC	84409	HHS Region 8	2016	C. jejuni	1670824	41	101115	679	ST-45CC
	PNUSAC000557	GCA_005142425_1	SRR3745104	PRJNA239251	EDLB-CDC	CDC	84411	HHS Region 8	2016	C. jejuni	1663778	21	156503	653	ST-354CC
	PNUSAC000447	GCA_005142405_1	SRR3721844	PRJNA239251	EDLB-CDC	CDC	84412	HHS Region 8	2016	C. jejuni	1803518	61	61282	45	ST-45CC
	PNUSAC000424	GCA_005142225_1	SRR3625729	PRJNA239251	EDLB-CDC	CDC	84417	HHS Region 3	2016	C. jejuni	1732933	25	178921	4370	ST-353CC
	PNUSAC000380	GCA_005142025_1	SRR3492157	PRJNA239251	EDLB-CDC	CDC	84424	HHS Region 1	2016	C. jejuni	1729943	51	74959	6676	ST-460CC
	PNUSAC000393	GCA_005141965_1	SRR3606895	PRJNA239251	EDLB-CDC	CDC	84426	HHS Region 3	2016	C. jejuni	1642774	60	67731	10356	ST-353CC
	PNUSAC000282	GCA_005141625_1	SRR3380855	PRJNA239251	EDLB-CDC	CDC	84427	HHS Region 8	2016	C. jejuni	1678345	45	62799	21	ST-21CC
	PNUSAC000286	GCA_005141605_1	SRR3380856	PRJNA239251	EDLB-CDC	CDC	84428	HHS Region 8	2016	C. jejuni	1899186	25	160081	10411	ST-353CC
	PNUSAC000307	GCA_005141585_1	SRR3380863	PRJNA239251	EDLB-CDC	CDC	84429	HHS Region 8	2016	C. jejuni	1598121	49	62941	45	ST-45CC
	PNUSAC000355	GCA_005141565_1	SRR3379302	PRJNA239251	EDLB-CDC	CDC	84430	HHS Region 1	2016	C. jejuni	1751758	69	93909	3879	ST-353CC
	PNUSAC000352	GCA_005141485_1	SRR3340332	PRJNA239251	EDLB-CDC	CDC	84432	HHS Region 1	2016	C. jejuni	1712560	35	176094	52	ST-52CC
	PNUSAC000345	GCA_005141465_1	SRR3340363	PRJNA239251	EDLB-CDC	CDC	84433	HHS Region 1	2016	C. coli	1638898	48	80615	855	CC828
	PNUSAC000348	GCA_005141445_1	SRR3340329	PRJNA239251	EDLB-CDC	CDC	84434	HHS Region 1	2016	C. jejuni	1912082	47	95079	48	ST-48CC
	PNUSAC000416	GCA_005139905_1	SRR3613712	PRJNA239251	EDLB-CDC	CDC	84489	HHS Region 5	2016	C. jejuni	1749111	26	166219	353	ST-353CC
	PNUSAC000458	GCA_005139805_1	SRR3632088	PRJNA239251	EDLB-CDC	CDC	84493	HHS Region 6	2016	C. jejuni	1802159	48	88037	3889	ST-179CC
	PNUSAC000453	GCA_005139525_1	SRR3625733	PRJNA239251	EDLB-CDC	CDC	84506	HHS Region 3	2016	C. jejuni	1719162	39	81779	922	ST-21CC
	PNUSAC000259	GCA_005138775_1	SRR3217254	PRJNA239251	EDLB-CDC	CDC	84531	HHS Region 8	2016	C. jejuni	1594808	41	92514	8	ST-21CC
	PNUSAC001230	GCA_005128805_1	SRR5177993	PRJNA239251	EDLB-CDC	CDC	84753	HHS Region 10	2016	C. jejuni	1733044	69	72114	464	ST-464CC
	PNUSAC001228	GCA_005128745_1	SRR5177994	PRJNA239251	EDLB-CDC	CDC	84755	HHS Region 10	2016	C. jejuni	1644436	24	144164	468	ST-21CC
	PNUSAC001393	GCA_005128725_1	SRR5177998	PRJNA239251	EDLB-CDC	CDC	84756	HHS Region 8	2016	C. jejuni	1728575	45	116081	883	ST-21CC
	PNUSAC001231	GCA_005128705_1	SRR5177991	PRJNA239251	EDLB-CDC	CDC	84757	HHS Region 10	2016	C. jejuni	1741680	63	56578	354	ST-354CC
	PNUSAC001232	GCA_005128685_1	SRR5177992	PRJNA239251	EDLB-CDC	CDC	84758	HHS Region 10	2016	C. jejuni	1767841	86	43721	50	ST-21CC
	PNUSAC001300	GCA_005128665_1	SRR5183873	PRJNA239251	EDLB-CDC	CDC	84759	HHS Region 3	2016	C. jejuni	1667026	44	80538	22	ST-22CC
	PNUSAC001303	GCA_005128645_1	SRR5183877	PRJNA239251	EDLB-CDC	CDC	84760	HHS Region 3	2016	C. coli	1696042	64	56581	829	CC828
	PNUSAC001482	GCA_005128425_1	SRR5223613	PRJNA239251	EDLB-CDC	CDC	84762	HHS Region 10	2016	C. jejuni	1661803	35	101479	52	ST-52CC
	PNUSAC001412	GCA_005127745_1	SRR5195484	PRJNA239251	EDLB-CDC	CDC	84774	HHS Region 8	2016	C. jejuni	1669183	23	147471	8	ST-21CC
	PNUSAC001229	GCA_005126765_1	SRR5177990	PRJNA239251	EDLB-CDC	CDC	84781	HHS Region 10	2016	C. jejuni	1628901	26	164019	2535	ST-21CC
	PNUSAC001287	GCA_005126745_1	SRR5172871	PRJNA239251	EDLB-CDC	CDC	84782	HHS Region 3	2016	C. jejuni	1711756	58	80115	50	ST-21CC
	PNUSAC001589	GCA_005121005_1	SRR5312230	PRJNA239251	EDLB-CDC	CDC	84821	HHS Region 3	2016	C. jejuni	1693433	53	68247	48	ST-48CC
	PNUSAC001537	GCA_005120985_1	SRR5278266	PRJNA239251	EDLB-CDC	CDC	84822	HHS Region 3	2016	C. jejuni	1843132	59	78923	1911	ST-21CC
	PNUSAC001478	GCA_005120885_1	SRR5240759	PRJNA239251	EDLB-CDC	CDC	84823	HHS Region 3	2016	C. jejuni	1635481	76	48494	52	ST-52CC
	PNUSAC001397	GCA_005120865_1	SRR5230159	PRJNA239251	EDLB-CDC	CDC	84824	HHS Region 8	2016	C. jejuni	1686196	28	115252	475	ST-48CC
	PNUSAC001435	GCA_005120845_1	SRR5230166	PRJNA239251	EDLB-CDC	CDC	84825	HHS Region 3	2016	C. coli	1938604	168	96653	1243	Clade 1 - unintrogressed
	PNUSAC001476	GCA_005120805_1	SRR5230153	PRJNA239251	EDLB-CDC	CDC	84826	HHS Region 3	2016	C. jejuni	1960200	70	118748	2031	ST-574CC
	PNUSAC001468	GCA_005120765_1	SRR5230141	PRJNA239251	EDLB-CDC	CDC	84829	HHS Region 3	2016	C. jejuni	1759878	36	90143	50	ST-21CC
	PNUSAC001398	GCA_005120745_1	SRR5230151	PRJNA239251	EDLB-CDC	CDC	84830	HHS Region 8	2016	C. jejuni	1769481	58	122877	3889	ST-179CC
	PNUSAC001470	GCA_005120725_1	SRR5230140	PRJNA239251	EDLB-CDC	CDC	84831	HHS Region 3	2016	C. jejuni	1768486	61	85564	10356	ST-353CC
	PNUSAC001399	GCA_005120705_1	SRR5230147	PRJNA239251	EDLB-CDC	CDC	84832	HHS Region 8	2016	C. jejuni	1602834	32	108852	992	ST-21CC
	PNUSAC001469	GCA_005120685_1	SRR5230139	PRJNA239251	EDLB-CDC	CDC	84833	HHS Region 3	2016	C. jejuni	1773656	54	76291	21	ST-21CC
	PNUSAC001433	GCA_005120665_1	SRR5230131	PRJNA239251	EDLB-CDC	CDC	84834	HHS Region 3	2016	C. jejuni	1786160	38	113286	4370	ST-353CC
	PNUSAC001463	GCA_005120645_1	SRR5230138	PRJNA239251	EDLB-CDC	CDC	84835	HHS Region 3	2016	C. jejuni	1705718	39	82402	356	ST-353CC
	PNUSAC001462	GCA_005120625_1	SRR5230136	PRJNA239251	EDLB-CDC	CDC	84836	HHS Region 3	2016	C. jejuni	1809839	39	108186	2109	ST-45CC
	PNUSAC001430	GCA_005120605_1	SRR5230137	PRJNA239251	EDLB-CDC	CDC	84837	HHS Region 3	2016	C. jejuni	1759207	52	76098	48	ST-48CC
	PNUSAC001467	GCA_005120585_1	SRR5230128	PRJNA239251	EDLB-CDC	CDC	84838	HHS Region 3	2016	C. jejuni	1792302	42	136494	4186	ST-179CC
	PNUSAC001432	GCA_005120565_1	SRR5230130	PRJNA239251	EDLB-CDC	CDC	84839	HHS Region 3	2016	C. jejuni	1725487	37	88907	10537	ST-179CC
	PNUSAC001488	GCA_005120535_1	SRR5223624	PRJNA239251	EDLB-CDC	CDC	84840	HHS Region 10	2016	C. jejuni	1705273	25	116397	48	ST-48CC
	PNUSAC001425	GCA_005120525_1	SRR5230127	PRJNA239251	EDLB-CDC	CDC	84841	HHS Region 3	2016	C. jejuni	1722804	28	115354	6647	ST-49CC
	PNUSAC001491	GCA_005120505_1	SRR5223625	PRJNA239251	EDLB-CDC	CDC	84842	HHS Region 10	2016	C. jejuni	1696441	29	119239	22	ST-22CC
	PNUSAC001490	GCA_005120485_1	SRR5223619	PRJNA239251	EDLB-CDC	CDC	84843	HHS Region 10	2016	C. jejuni	1650260	36	138995	22	ST-22CC
	PNUSAC001418	GCA_005120465_1	SRR5230119	PRJNA239251	EDLB-CDC	CDC	84844	HHS Region 3	2016	C. jejuni	1795969	33	154145	806	ST-21CC
	PNUSAC001422	GCA_005120385_1	SRR5230121	PRJNA239251	EDLB-CDC	CDC	84845	HHS Region 3	2016	C. jejuni	1862113	79	69104	4186	ST-179CC
	PNUSAC001531	GCA_005119725_1	SRR5278264	PRJNA239251	EDLB-CDC	CDC	84863	HHS Region 3	2016	C. jejuni	1648692	31	171450	508	ST-508CC
	PNUSAC001530	GCA_005118815_1	SRR5278262	PRJNA239251	EDLB-CDC	CDC	84883	HHS Region 3	2016	C. jejuni	1637308	33	137256	45	ST-45CC
	PNUSAC001283	GCA_005118015_1	SRR5150479	PRJNA239251	EDLB-CDC	CDC	84888	HHS Region 10	2016	C. jejuni	1763492	80	57319	6676	ST-460CC
	PNUSAC001278	GCA_005117925_1	SRR5150472	PRJNA239251	EDLB-CDC	CDC	84889	HHS Region 10	2016	C. jejuni	1663698	22	134635	1457	ST-21CC
	PNUSAC001261	GCA_005117875_1	SRR5134423	PRJNA239251	EDLB-CDC	CDC	84890	HHS Region 7	2016	C. jejuni	1805281	297	11019	10380	ST-21CC
	PNUSAC001284	GCA_005117775_1	SRR5150478	PRJNA239251	EDLB-CDC	CDC	84891	HHS Region 10	2016	C. jejuni	1754909	30	103736	222	ST-206CC
	PNUSAC001275	GCA_005117615_1	SRR5150475	PRJNA239251	EDLB-CDC	CDC	84893	HHS Region 10	2016	C. jejuni	1641939	30	104055	11717	ST-21CC
	PNUSAC001280	GCA_005117595_1	SRR5150470	PRJNA239251	EDLB-CDC	CDC	84894	HHS Region 10	2016	C. jejuni	1751203	41	103354	536	ST-21CC
	PNUSAC001281	GCA_005117535_1	SRR5150476	PRJNA239251	EDLB-CDC	CDC	84895	HHS Region 10	2016	C. jejuni	1752087	63	172284	1268	ST-1275CC
	PNUSAC001253	GCA_005116405_1	SRR5125868	PRJNA239251	EDLB-CDC	CDC	84900	HHS Region 8	2016	C. jejuni	1636039	24	159981	11717	ST-21CC
	PNUSAC001254	GCA_005116265_1	SRR5125866	PRJNA239251	EDLB-CDC	CDC	84901	HHS Region 8	2016	C. jejuni	1680978	28	183038	50	ST-21CC
	PNUSAC001247	GCA_005116225_1	SRR5125864	PRJNA239251	EDLB-CDC	CDC	84902	HHS Region 8	2016	C. jejuni	1658615	45	69720	45	ST-45CC
	PNUSAC001255	GCA_005116185_1	SRR5125867	PRJNA239251	EDLB-CDC	CDC	84904	HHS Region 8	2016	C. jejuni	1665090	33	122867	46	ST-206CC
	PNUSAC001226	GCA_005116045_1	SRR5119512	PRJNA239251	EDLB-CDC	CDC	84906	HHS Region 3	2016	C. jejuni	1713731	50	60267	21	ST-21CC
	PNUSAC001167	GCA_005115985_1	SRR5119505	PRJNA239251	EDLB-CDC	CDC	84907	HHS Region 8	2016	C. jejuni	1637118	85	32187	45	ST-45CC
	PNUSAC001225	GCA_005115965_1	SRR5119506	PRJNA239251	EDLB-CDC	CDC	84908	HHS Region 3	2016	C. jejuni	1729007	47	99757	6674	ST-403CC
	PNUSAC001209	GCA_005115925_1	SRR5119508	PRJNA239251	EDLB-CDC	CDC	84909	HHS Region 8	2016	C. jejuni	1638707	46	56546	883	ST-21CC
	PNUSAC001206	GCA_005115935_1	SRR5119504	PRJNA239251	EDLB-CDC	CDC	84910	HHS Region 8	2016	C. jejuni	1808703	69	65677	2862	ST-21CC
	PNUSAC001223	GCA_005115905_1	SRR5119509	PRJNA239251	EDLB-CDC	CDC	84911	HHS Region 3	2016	C. jejuni	1716456	49	72092	2258	ST-21CC
	PNUSAC001207	GCA_005115885_1	SRR5119499	PRJNA239251	EDLB-CDC	CDC	84912	HHS Region 8	2016	C. jejuni	1669148	64	44327	653	ST-354CC
	PNUSAC001162	GCA_005115865_1	SRR5119496	PRJNA239251	EDLB-CDC	CDC	84913	HHS Region 8	2016	C. jejuni	1650840	24	116461	883	ST-21CC
	PNUSAC001146	GCA_005115845_1	SRR5119480	PRJNA239251	EDLB-CDC	CDC	84914	HHS Region 8	2016	C. jejuni	1711366	29	164418	609	ST-21CC
	PNUSAC001158	GCA_005115825_1	SRR5119491	PRJNA239251	EDLB-CDC	CDC	84915	HHS Region 8	2016	C. jejuni	1656393	22	160433	48	ST-48CC
	PNUSAC001227	GCA_005115805_1	SRR5119483	PRJNA239251	EDLB-CDC	CDC	84916	HHS Region 3	2016	C. jejuni	1642107	41	75123	42	ST-42CC
	PNUSAC001150	GCA_005115785_1	SRR5119482	PRJNA239251	EDLB-CDC	CDC	84917	Unknown	2016	C. jejuni	1741794	36	116670	9354	ST-22CC
	PNUSAC001189	GCA_005115765_1	SRR5119477	PRJNA239251	EDLB-CDC	CDC	84918	HHS Region 3	2016	C. jejuni	1791787	52	76212	50	ST-21CC
	PNUSAC001188	GCA_005115745_1	SRR5119476	PRJNA239251	EDLB-CDC	CDC	84919	HHS Region 3	2016	C. jejuni	1716229	44	90836	2258	ST-21CC
	PNUSAC001163	GCA_005115725_1	SRR5119494	PRJNA239251	EDLB-CDC	CDC	84920	HHS Region 8	2016	C. jejuni	1934310	124	89533	10543	Unassigned
	PNUSAC001222	GCA_005115705_1	SRR5114351	PRJNA239251	EDLB-CDC	CDC	84921	HHS Region 8	2016	C. jejuni	1688676	30	117994	467	ST-49CC
	PNUSAC001220	GCA_005115665_1	SRR5114347	PRJNA239251	EDLB-CDC	CDC	84922	HHS Region 8	2016	C. jejuni	1629638	26	157330	52	ST-52CC
	PNUSAC001235	GCA_005115625_1	SRR5114350	PRJNA239251	EDLB-CDC	CDC	84924	HHS Region 8	2016	C. jejuni	1716753	40	87351	806	ST-21CC
	PNUSAC001175	GCA_005115485_1	SRR5097305	PRJNA239251	EDLB-CDC	CDC	84926	HHS Region 3	2016	C. jejuni	1742840	38	183739	331	ST-49CC
	PNUSAC001182	GCA_005115465_1	SRR5097315	PRJNA239251	EDLB-CDC	CDC	84927	HHS Region 3	2016	C. jejuni	1638484	41	89436	48	ST-48CC
	PNUSAC001138	GCA_005115445_1	SRR5097290	PRJNA239251	EDLB-CDC	CDC	84928	HHS Region 10	2016	C. jejuni	1593275	33	86279	468	ST-21CC
	PNUSAC001000	GCA_005115425_1	SRR5097298	PRJNA239251	EDLB-CDC	CDC	84929	HHS Region 3	2016	C. jejuni	1618966	42	77885	137	ST-45CC
	PNUSAC001131	GCA_005115385_1	SRR5097303	PRJNA239251	EDLB-CDC	CDC	84931	HHS Region 3	2016	C. jejuni	1705132	45	79739	21	ST-21CC
	PNUSAC001139	GCA_005115365_1	SRR5097288	PRJNA239251	EDLB-CDC	CDC	84932	HHS Region 10	2016	C. jejuni	1648306	43	106276	508	ST-508CC
	PNUSAC000936	GCA_005115345_1	SRR5097285	PRJNA239251	EDLB-CDC	CDC	84933	HHS Region 10	2016	C. jejuni	1670181	117	29323	222	ST-206CC
	PNUSAC001179	GCA_005115325_1	SRR5097310	PRJNA239251	EDLB-CDC	CDC	84934	HHS Region 3	2016	C. jejuni	1733872	37	98268	50	ST-21CC
	PNUSAC001137	GCA_005115305_1	SRR5097286	PRJNA239251	EDLB-CDC	CDC	84935	HHS Region 10	2016	C. jejuni	1616808	61	60377	45	ST-45CC
	PNUSAC001171	GCA_005115245_1	SRR5097373	PRJNA239251	EDLB-CDC	CDC	84937	HHS Region 6	2016	C. jejuni	1658041	97	31661	48	ST-48CC
	PNUSAC001130	GCA_005115225_1	SRR5097300	PRJNA239251	EDLB-CDC	CDC	84938	HHS Region 3	2016	C. jejuni	1668861	29	116494	52	ST-52CC
	PNUSAC001053	GCA_005114285_1	SRR5060312	PRJNA239251	EDLB-CDC	CDC	84941	HHS Region 8	2016	C. jejuni	1704696	40	100380	50	ST-21CC
	PNUSAC001052	GCA_005114245_1	SRR5060305	PRJNA239251	EDLB-CDC	CDC	84942	HHS Region 8	2016	C. jejuni	1625352	35	118250	8	ST-21CC
	PNUSAC001048	GCA_005114165_1	SRR5060307	PRJNA239251	EDLB-CDC	CDC	84944	HHS Region 8	2016	C. jejuni	1746366	61	68584	922	ST-21CC
	PNUSAC001098	GCA_005113985_1	SRR5045309	PRJNA239251	EDLB-CDC	CDC	84947	HHS Region 6	2016	C. jejuni	1733493	36	90143	50	ST-21CC
	PNUSAC001128	GCA_005113925_1	SRR5045307	PRJNA239251	EDLB-CDC	CDC	84948	HHS Region 5	2016	C. jejuni	1594592	42	75022	267	ST-283CC
	PNUSAC001094	GCA_005113395_1	SRR5039801	PRJNA239251	EDLB-CDC	CDC	84949	HHS Region 5	2016	C. jejuni	1691700	17	215783	982	ST-21CC
	PNUSAC001090	GCA_005113385_1	SRR5039803	PRJNA239251	EDLB-CDC	CDC	84950	HHS Region 8	2016	C. jejuni	1629423	43	100894	45	ST-45CC
	PNUSAC001093	GCA_005113225_1	SRR5039810	PRJNA239251	EDLB-CDC	CDC	84951	HHS Region 5	2016	C. jejuni	1714017	20	163050	982	ST-21CC
	PNUSAC001077	GCA_005113205_1	SRR5039796	PRJNA239251	EDLB-CDC	CDC	84952	HHS Region 8	2016	C. jejuni	1824589	47	86815	10391	ST-21CC
	PNUSAC001069	GCA_005112925_1	SRR5017112	PRJNA239251	EDLB-CDC	CDC	84953	HHS Region 8	2016	C. jejuni	1698581	35	104053	883	ST-21CC
	PNUSAC000995	GCA_005112905_1	SRR5017121	PRJNA239251	EDLB-CDC	CDC	84954	HHS Region 3	2016	C. jejuni	1700298	53	86782	6647	ST-49CC
	PNUSAC001039	GCA_005112875_1	SRR5017156	PRJNA239251	EDLB-CDC	CDC	84955	HHS Region 8	2016	C. jejuni	1647151	24	151665	61	ST-61CC
	PNUSAC001011	GCA_005112865_1	SRR4734698	PRJNA239251	EDLB-CDC	CDC	84956	HHS Region 8	2016	C. jejuni	1619149	18	110243	61	ST-61CC
	PNUSAC001003	GCA_005112825_1	SRR5017081	PRJNA239251	EDLB-CDC	CDC	84957	HHS Region 3	2016	C. jejuni	1763235	29	112248	48	ST-48CC
	PNUSAC001073	GCA_005112785_1	SRR5017113	PRJNA239251	EDLB-CDC	CDC	84958	HHS Region 8	2016	C. jejuni	1777195	23	184884	61	ST-61CC
	PNUSAC000961	GCA_005112725_1	SRR4427164	PRJNA239251	EDLB-CDC	CDC	84960	HHS Region 8	2016	C. jejuni	1810500	122	28404	2866	ST-21CC
	PNUSAC001047	GCA_005112565_1	SRR5017008	PRJNA239251	EDLB-CDC	CDC	84962	HHS Region 3	2016	C. jejuni	1712088	52	85571	3514	ST-42CC
	PNUSAC000966	GCA_005111925_1	SRR4432567	PRJNA239251	EDLB-CDC	CDC	84967	HHS Region 3	2016	C. jejuni	1786526	36	178048	4370	ST-353CC
	PNUSAC000978	GCA_005111885_1	SRR4432568	PRJNA239251	EDLB-CDC	CDC	84968	HHS Region 3	2016	C. jejuni	1731730	39	154773	353	ST-353CC
	PNUSAC001086	GCA_005111705_1	SRR5039799	PRJNA239251	EDLB-CDC	CDC	84971	HHS Region 8	2016	C. jejuni	1709864	47	82597	21	ST-21CC
	PNUSAC000991	GCA_005111605_1	SRR4432576	PRJNA239251	EDLB-CDC	CDC	84972	HHS Region 3	2016	C. jejuni	1722612	52	177542	403	ST-403CC
	PNUSAC000994	GCA_005111565_1	SRR4460444	PRJNA239251	EDLB-CDC	CDC	84973	HHS Region 3	2016	C. jejuni	1721264	79	44112	50	ST-21CC
	PNUSAC000975	GCA_005111485_1	SRR4432569	PRJNA239251	EDLB-CDC	CDC	84974	HHS Region 3	2016	C. jejuni	1794187	34	113347	48	ST-48CC
	PNUSAC000963	GCA_005111415_1	SRR4427166	PRJNA239251	EDLB-CDC	CDC	84975	HHS Region 8	2016	C. jejuni	1628669	104	27240	48	ST-48CC
	PNUSAC000962	GCA_005111405_1	SRR4427163	PRJNA239251	EDLB-CDC	CDC	84976	HHS Region 8	2016	C. jejuni	1695397	35	117326	10351	Unassigned
	PNUSAC001080	GCA_005111365_1	SRR5039797	PRJNA239251	EDLB-CDC	CDC	84977	HHS Region 8	2016	C. jejuni	1678411	67	48465	459	ST-42CC
	PNUSAC000948	GCA_005111345_1	SRR4412621	PRJNA239251	EDLB-CDC	CDC	84978	HHS Region 8	2016	C. jejuni	1659794	17	187824	2535	ST-21CC
	PNUSAC000993	GCA_005111265_1	SRR4460443	PRJNA239251	EDLB-CDC	CDC	84979	HHS Region 3	2016	C. jejuni	1688992	41	86754	21	ST-21CC
	PNUSAC000945	GCA_005111225_1	SRR4417843	PRJNA239251	EDLB-CDC	CDC	84980	HHS Region 5	2016	C. jejuni	1796439	17	252525	929	ST-257CC
	PNUSAC000956	GCA_005111085_1	SRR4417841	PRJNA239251	EDLB-CDC	CDC	84982	HHS Region 3	2016	C. jejuni	1670122	30	117554	48	ST-48CC
	PNUSAC000942	GCA_005111045_1	SRR4345337	PRJNA239251	EDLB-CDC	CDC	84983	HHS Region 6	2016	C. jejuni	1699483	93	33644	986	ST-21CC
	PNUSAC000928	GCA_005110885_1	SRR4342159	PRJNA239251	EDLB-CDC	CDC	84985	HHS Region 3	2016	C. jejuni	1657570	38	84598	2282	ST-206CC
	PNUSAC000941	GCA_005110825_1	SRR4345336	PRJNA239251	EDLB-CDC	CDC	84986	HHS Region 8	2016	C. jejuni	1740721	80	51119	Incomplete	Unassigned
	PNUSAC000951	GCA_005110785_1	SRR4412624	PRJNA239251	EDLB-CDC	CDC	84987	HHS Region 8	2016	C. jejuni	1680390	44	80391	21	ST-21CC
	PNUSAC000943	GCA_005110765_1	SRR4345338	PRJNA239251	EDLB-CDC	CDC	84988	HHS Region 6	2016	C. jejuni	1669468	155	21945	353	ST-353CC
	PNUSAC000996	GCA_005110645_1	SRR4460446	PRJNA239251	EDLB-CDC	CDC	84989	HHS Region 3	2016	C. jejuni	1640322	43	66740	137	ST-45CC
	PNUSAC000927	GCA_005110605_1	SRR4308487	PRJNA239251	EDLB-CDC	CDC	84991	HHS Region 8	2016	C. coli	1765837	31	161295	1172	CC828
	PNUSAC000932	GCA_005110545_1	SRR4342162	PRJNA239251	EDLB-CDC	CDC	84992	HHS Region 3	2016	C. jejuni	1752609	35	95453	22	ST-22CC
	PNUSAC000931	GCA_005110425_1	SRR4342163	PRJNA239251	EDLB-CDC	CDC	84993	HHS Region 3	2016	C. coli	1779592	32	161792	829	CC828
	PNUSAC000923	GCA_005109885_1	SRR4297643	PRJNA239251	EDLB-CDC	CDC	84994	HHS Region 8	2016	C. jejuni	1677794	23	120973	982	ST-21CC
	PNUSAC000924	GCA_005109845_1	SRR4297644	PRJNA239251	EDLB-CDC	CDC	84995	HHS Region 8	2016	C. jejuni	1759973	26	133003	8	ST-21CC
	PNUSAC000925	GCA_005109785_1	SRR4297645	PRJNA239251	EDLB-CDC	CDC	84996	HHS Region 8	2016	C. jejuni	1740907	25	135925	8	ST-21CC
	PNUSAC000893	GCA_005109205_1	SRR4280304	PRJNA239251	EDLB-CDC	CDC	85004	HHS Region 8	2016	C. jejuni	1624474	21	181776	45	ST-45CC
	PNUSAC000880	GCA_005109125_1	SRR4280297	PRJNA239251	EDLB-CDC	CDC	85005	HHS Region 8	2016	C. jejuni	1683786	26	184361	982	ST-21CC
	PNUSAC000486	GCA_005109065_1	SRR4280309	PRJNA239251	EDLB-CDC	CDC	85006	HHS Region 5	2016	C. coli	1707908	103	44651	3262	CC828
	PNUSAC000829	GCA_005108945_1	SRR4280290	PRJNA239251	EDLB-CDC	CDC	85007	HHS Region 8	2016	C. jejuni	1635434	21	169983	52	ST-52CC
	PNUSAC000894	GCA_005108925_1	SRR4280305	PRJNA239251	EDLB-CDC	CDC	85008	HHS Region 8	2016	C. jejuni	1712185	57	62441	22	ST-22CC
	PNUSAC000830	GCA_005108885_1	SRR4280291	PRJNA239251	EDLB-CDC	CDC	85009	HHS Region 8	2016	C. jejuni	1595236	23	145164	468	ST-21CC
	PNUSAC000917	GCA_005108485_1	SRR4280283	PRJNA239251	EDLB-CDC	CDC	85010	HHS Region 8	2016	C. jejuni	1622521	77	55622	8	ST-21CC
	PNUSAC000915	GCA_005108465_1	SRR4280281	PRJNA239251	EDLB-CDC	CDC	85011	HHS Region 8	2016	C. jejuni	1613807	122	25488	8	ST-21CC
	PNUSAC000912	GCA_005108405_1	SRR4280278	PRJNA239251	EDLB-CDC	CDC	85013	HHS Region 8	2016	C. jejuni	1628885	86	35104	8	ST-21CC
	PNUSAC000692	GCA_005108255_1	SRR4024798	PRJNA239251	EDLB-CDC	CDC	85015	HHS Region 8	2016	C. jejuni	1705545	22	197679	48	ST-48CC
	PNUSAC000752	GCA_005108205_1	SRR4045544	PRJNA239251	EDLB-CDC	CDC	85016	HHS Region 8	2016	C. jejuni	1775964	23	184496	21	ST-21CC
	PNUSAC000836	GCA_005108025_1	SRR4204488	PRJNA239251	EDLB-CDC	CDC	85017	HHS Region 5	2016	C. jejuni	1705304	64	61389	22	ST-22CC
	PNUSAC000817	GCA_005107905_1	SRR4106492	PRJNA239251	EDLB-CDC	CDC	85018	HHS Region 3	2016	C. jejuni	1620334	37	134262	22	ST-22CC
	PNUSAC000847	GCA_005107765_1	SRR4244908	PRJNA239251	EDLB-CDC	CDC	85019	HHS Region 10	2016	C. jejuni	1625281	27	162736	137	ST-45CC
	PNUSAC000870	GCA_005107705_1	SRR4244898	PRJNA239251	EDLB-CDC	CDC	85020	HHS Region 3	2016	C. jejuni	1741936	33	156581	45	ST-45CC
	PNUSAC000863	GCA_005107685_1	SRR4244910	PRJNA239251	EDLB-CDC	CDC	85021	HHS Region 3	2016	C. jejuni	1828670	98	67218	2083	ST-21CC
	PNUSAC000869	GCA_005107645_1	SRR4244882	PRJNA239251	EDLB-CDC	CDC	85022	HHS Region 3	2016	C. jejuni	1678001	24	155639	51	ST-443CC
	PNUSAC000862	GCA_005107625_1	SRR4244876	PRJNA239251	EDLB-CDC	CDC	85023	HHS Region 3	2016	C. jejuni	1625141	36	81456	45	ST-45CC
	PNUSAC000841	GCA_005107125_1	SRR4204507	PRJNA239251	EDLB-CDC	CDC	85025	HHS Region 8	2016	C. jejuni	1754620	19	166072	45	ST-45CC
	PNUSAC000842	GCA_005107045_1	SRR4204537	PRJNA239251	EDLB-CDC	CDC	85028	HHS Region 8	2016	C. jejuni	1610000	42	76050	61	ST-61CC
	PNUSAC000835	GCA_005107025_1	SRR4204506	PRJNA239251	EDLB-CDC	CDC	85029	HHS Region 5	2016	C. jejuni	1706853	33	151187	22	ST-22CC
	PNUSAC000844	GCA_005107005_1	SRR4204496	PRJNA239251	EDLB-CDC	CDC	85030	HHS Region 8	2016	C. jejuni	1619453	16	377709	61	ST-61CC
	PNUSAC000839	GCA_005106945_1	SRR4204491	PRJNA239251	EDLB-CDC	CDC	85033	HHS Region 8	2016	C. jejuni	1720098	26	113243	48	ST-48CC
	PNUSAC000838	GCA_005106925_1	SRR4204490	PRJNA239251	EDLB-CDC	CDC	85034	HHS Region 8	2016	C. jejuni	1672732	27	176962	38	ST-48CC
	PNUSAC000843	GCA_005106885_1	SRR4204495	PRJNA239251	EDLB-CDC	CDC	85035	HHS Region 8	2016	C. jejuni	1738964	33	102632	10546	Unassigned
	PNUSAC000819	GCA_005106865_1	SRR4106538	PRJNA239251	EDLB-CDC	CDC	85036	HHS Region 3	2016	C. jejuni	1709871	31	154354	45	ST-45CC
	PNUSAC000813	GCA_005106825_1	SRR4106488	PRJNA239251	EDLB-CDC	CDC	85037	HHS Region 3	2016	C. jejuni	1637380	30	88297	61	ST-61CC
	PNUSAC000809	GCA_005106745_1	SRR4094483	PRJNA239251	EDLB-CDC	CDC	85038	HHS Region 8	2016	C. jejuni	1683042	25	116269	475	ST-48CC
	PNUSAC000775	GCA_005106725_1	SRR4094475	PRJNA239251	EDLB-CDC	CDC	85039	HHS Region 8	2016	C. jejuni	1659434	34	156154	922	ST-21CC
	PNUSAC000767	GCA_005106645_1	SRR4094458	PRJNA239251	EDLB-CDC	CDC	85040	HHS Region 8	2016	C. jejuni	1705534	297	10374	2038	ST-21CC
	PNUSAC000783	GCA_005106625_1	SRR4094472	PRJNA239251	EDLB-CDC	CDC	85041	HHS Region 8	2016	C. jejuni	1668031	29	141780	Incomplete	Unassigned
	PNUSAC000769	GCA_005106605_1	SRR4094461	PRJNA239251	EDLB-CDC	CDC	85042	HHS Region 8	2016	C. jejuni	1761713	41	103368	353	ST-353CC
	PNUSAC000777	GCA_005106585_1	SRR4094468	PRJNA239251	EDLB-CDC	CDC	85043	HHS Region 8	2016	C. jejuni	1701997	66	50327	45	ST-45CC
	PNUSAC000360	GCA_005106545_1	SRR4064951	PRJNA239251	EDLB-CDC	CDC	85044	HHS Region 8	2016	C. jejuni	1711157	31	106040	8	ST-21CC
	PNUSAC000365	GCA_005106525_1	SRR4064948	PRJNA239251	EDLB-CDC	CDC	85045	HHS Region 8	2016	C. jejuni	1742912	27	166767	8	ST-21CC
	PNUSAC000807	GCA_005106505_1	SRR4094479	PRJNA239251	EDLB-CDC	CDC	85046	HHS Region 8	2016	C. jejuni	1668743	28	131757	45	ST-45CC
	PNUSAC000789	GCA_005106465_1	SRR4094463	PRJNA239251	EDLB-CDC	CDC	85047	HHS Region 8	2016	C. jejuni	1657310	45	79728	45	ST-45CC
	PNUSAC000740	GCA_005106445_1	SRR4024927	PRJNA239251	EDLB-CDC	CDC	85048	HHS Region 8	2016	C. jejuni	1712029	54	69283	22	ST-22CC
	PNUSAC000366	GCA_005106425_1	SRR4094457	PRJNA239251	EDLB-CDC	CDC	85049	HHS Region 8	2016	C. jejuni	1715614	33	114889	8	ST-21CC
	PNUSAC000770	GCA_005106405_1	SRR4094462	PRJNA239251	EDLB-CDC	CDC	85050	HHS Region 8	2016	C. jejuni	1640083	31	159197	922	ST-21CC
	PNUSAC000361	GCA_005106225_1	SRR4064952	PRJNA239251	EDLB-CDC	CDC	85051	HHS Region 8	2016	C. jejuni	1708159	27	170847	22	ST-22CC
	PNUSAC000371	GCA_005106155_1	SRR4064943	PRJNA239251	EDLB-CDC	CDC	85052	HHS Region 8	2016	C. jejuni	1700133	30	160936	408	ST-45CC
	PNUSAC000739	GCA_005106125_1	SRR4039078	PRJNA239251	EDLB-CDC	CDC	85054	HHS Region 3	2016	C. jejuni	1643004	33	100301	45	ST-45CC
	PNUSAC000751	GCA_005106015_1	SRR4045543	PRJNA239251	EDLB-CDC	CDC	85056	HHS Region 8	2016	C. jejuni	1760299	27	266612	934	ST-21CC
	PNUSAC000757	GCA_005105945_1	SRR4048500	PRJNA239251	EDLB-CDC	CDC	85059	HHS Region 3	2016	C. jejuni	1636228	55	62521	475	ST-48CC
	PNUSAC000370	GCA_005105925_1	SRR4065029	PRJNA239251	EDLB-CDC	CDC	85060	HHS Region 8	2016	C. jejuni	1684392	25	177150	3	ST-49CC
	PNUSAC000766	GCA_005105855_1	SRR4048510	PRJNA239251	EDLB-CDC	CDC	85061	HHS Region 3	2016	C. jejuni	1810447	50	136102	1911	ST-21CC
	PNUSAC000729	GCA_005105845_1	SRR4024816	PRJNA239251	EDLB-CDC	CDC	85062	HHS Region 3	2016	C. jejuni	1674221	36	89062	45	ST-45CC
	PNUSAC000741	GCA_005105825_1	SRR4024930	PRJNA239251	EDLB-CDC	CDC	85063	HHS Region 8	2016	C. jejuni	1776482	42	81336	2862	ST-21CC
	PNUSAC000686	GCA_005105785_1	SRR4024795	PRJNA239251	EDLB-CDC	CDC	85064	HHS Region 8	2016	C. jejuni	1736111	45	119277	464	ST-464CC
	PNUSAC000759	GCA_005105765_1	SRR4048502	PRJNA239251	EDLB-CDC	CDC	85065	HHS Region 3	2016	C. jejuni	1680271	52	70337	459	ST-42CC
	PNUSAC000373	GCA_005105725_1	SRR4064945	PRJNA239251	EDLB-CDC	CDC	85066	HHS Region 8	2016	C. jejuni	1728160	55	103111	922	ST-21CC
	PNUSAC000546	GCA_005105685_1	SRR4024794	PRJNA239251	EDLB-CDC	CDC	85067	HHS Region 8	2016	C. jejuni	1707060	157	19030	459	ST-42CC
	PNUSAC000699	GCA_005105605_1	SRR4024804	PRJNA239251	EDLB-CDC	CDC	85068	HHS Region 8	2016	C. jejuni	1652135	21	185364	45	ST-45CC
	PNUSAC000728	GCA_005105575_1	SRR4024815	PRJNA239251	EDLB-CDC	CDC	85069	HHS Region 3	2016	C. jejuni	1831275	50	88774	4564	ST-179CC
	PNUSAC000732	GCA_005105565_1	SRR4116055	PRJNA239251	EDLB-CDC	CDC	85070	HHS Region 1	2016	C. jejuni	1751697	29	119782	5	ST-353CC
	PNUSAC000721	GCA_005105545_1	SRR4048495	PRJNA239251	EDLB-CDC	CDC	85071	HHS Region 10	2016	C. jejuni	1610211	23	184753	22	ST-22CC
	PNUSAC000369	GCA_005105505_1	SRR4065028	PRJNA239251	EDLB-CDC	CDC	85072	HHS Region 8	2016	C. jejuni	1743956	28	180029	922	ST-21CC
	PNUSAC000727	GCA_005105485_1	SRR4024814	PRJNA239251	EDLB-CDC	CDC	85073	HHS Region 3	2016	C. jejuni	1665276	37	96581	48	ST-48CC
	PNUSAC000755	GCA_005105365_1	SRR4045547	PRJNA239251	EDLB-CDC	CDC	85074	HHS Region 8	2016	C. jejuni	1722738	26	147096	222	ST-206CC
	PNUSAC000742	GCA_005105305_1	SRR4024929	PRJNA239251	EDLB-CDC	CDC	85075	HHS Region 8	2016	C. jejuni	1711205	50	73778	982	ST-21CC
	PNUSAC000687	GCA_005105285_1	SRR4024796	PRJNA239251	EDLB-CDC	CDC	85076	HHS Region 8	2016	C. jejuni	1616445	26	144597	267	ST-283CC
	PNUSAC000705	GCA_005105255_1	SRR4024810	PRJNA239251	EDLB-CDC	CDC	85077	HHS Region 8	2016	C. jejuni	1715774	25	151587	353	ST-353CC
	PNUSAC000758	GCA_005105225_1	SRR4048501	PRJNA239251	EDLB-CDC	CDC	85078	HHS Region 3	2016	C. jejuni	1633067	38	87767	45	ST-45CC
	PNUSAC000711	GCA_005105165_1	SRR4014348	PRJNA239251	EDLB-CDC	CDC	85079	HHS Region 8	2016	C. jejuni	1786916	20	188696	929	ST-257CC
	PNUSAC000668	GCA_005105145_1	SRR3969350	PRJNA239251	EDLB-CDC	CDC	85080	HHS Region 8	2016	C. jejuni	1679499	35	143375	45	ST-45CC
	PNUSAC000665	GCA_005105125_1	SRR3969347	PRJNA239251	EDLB-CDC	CDC	85081	HHS Region 8	2016	C. jejuni	1676640	24	118397	8	ST-21CC
	PNUSAC000667	GCA_005105005_1	SRR3970017	PRJNA239251	EDLB-CDC	CDC	85084	HHS Region 8	2016	C. jejuni	1659775	20	195764	459	ST-42CC
	PNUSAC000685	GCA_005104965_1	SRR4024793	PRJNA239251	EDLB-CDC	CDC	85085	HHS Region 8	2016	C. jejuni	1694165	50	85785	10356	ST-353CC
	PNUSAC000674	GCA_005104925_1	SRR3992163	PRJNA239251	EDLB-CDC	CDC	85086	HHS Region 6	2016	C. jejuni	1676842	88	36398	132	ST-508CC
	PNUSAC000669	GCA_005104845_1	SRR3969351	PRJNA239251	EDLB-CDC	CDC	85088	HHS Region 1	2016	C. jejuni	1706419	42	73531	45	ST-45CC
	PNUSAC000681	GCA_005104825_1	SRR4000550	PRJNA239251	EDLB-CDC	CDC	85089	HHS Region 8	2016	C. jejuni	1640492	31	120297	10549	ST-1287CC
	PNUSAC000747	GCA_005104665_1	SRR4025846	PRJNA239251	EDLB-CDC	CDC	85092	HHS Region 8	2016	C. jejuni	1708921	32	85953	21	ST-21CC
	PNUSAC000663	GCA_005104485_1	SRR3969344	PRJNA239251	EDLB-CDC	CDC	85095	HHS Region 1	2016	C. jejuni	1649974	27	112278	48	ST-48CC
	PNUSAC000677	GCA_005104445_1	SRR4000546	PRJNA239251	EDLB-CDC	CDC	85096	HHS Region 8	2016	C. jejuni	1714390	39	111677	824	ST-257CC
	PNUSAC000615	GCA_005104285_1	SRR3952314	PRJNA239251	EDLB-CDC	CDC	85098	HHS Region 5	2016	C. jejuni	1731591	44	111996	403	ST-403CC
	PNUSAC000520	GCA_005104205_1	SRR3947395	PRJNA239251	EDLB-CDC	CDC	85099	HHS Region 1	2016	C. jejuni	1748722	46	97838	982	ST-21CC
	PNUSAC000642	GCA_005103945_1	SRR3932383	PRJNA239251	EDLB-CDC	CDC	85101	HHS Region 3	2016	C. jejuni	1790667	61	80814	460	ST-460CC
	PNUSAC000639	GCA_005103905_1	SRR3932380	PRJNA239251	EDLB-CDC	CDC	85102	HHS Region 2	2016	C. jejuni	1644735	36	120648	Incomplete	Unassigned
	PNUSAC000641	GCA_005103915_1	SRR3932382	PRJNA239251	EDLB-CDC	CDC	85103	HHS Region 3	2016	C. jejuni	1655786	38	90113	137	ST-45CC
	PNUSAC000492	GCA_005103845_1	SRR3932362	PRJNA239251	EDLB-CDC	CDC	85104	HHS Region 10	2016	C. coli	1768787	51	167944	1243	Clade 1 - unintrogressed
	PNUSAC000640	GCA_005103865_1	SRR3932381	PRJNA239251	EDLB-CDC	CDC	85105	HHS Region 3	2016	C. jejuni	1732552	48	92370	354	ST-354CC
	PNUSAC000637	GCA_005103825_1	SRR3932378	PRJNA239251	EDLB-CDC	CDC	85106	HHS Region 3	2016	C. jejuni	1781863	78	67604	3510	ST-353CC
	PNUSAC000622	GCA_005103805_1	SRR3930071	PRJNA239251	EDLB-CDC	CDC	85107	HHS Region 8	2016	C. jejuni	1819925	24	123192	353	ST-353CC
	PNUSAC000638	GCA_005103775_1	SRR3932379	PRJNA239251	EDLB-CDC	CDC	85108	HHS Region 3	2016	C. jejuni	1629158	48	78924	52	ST-52CC
	PNUSAC000630	GCA_005103765_1	SRR3930056	PRJNA239251	EDLB-CDC	CDC	85109	HHS Region 9	2016	C. jejuni	1677981	21	161637	21	ST-21CC
	PNUSAC000620	GCA_005103735_1	SRR3930068	PRJNA239251	EDLB-CDC	CDC	85110	HHS Region 8	2016	C. jejuni	1657960	26	144540	45	ST-45CC
	PNUSAC000618	GCA_005103725_1	SRR3930066	PRJNA239251	EDLB-CDC	CDC	85111	HHS Region 8	2016	C. jejuni	1710149	19	186195	11204	ST-21CC
	PNUSAC000619	GCA_005103685_1	SRR3930067	PRJNA239251	EDLB-CDC	CDC	85113	HHS Region 8	2016	C. jejuni	1798600	33	111139	353	ST-353CC
	PNUSAC000560	GCA_005103645_1	SRR3922142	PRJNA239251	EDLB-CDC	CDC	85114	HHS Region 8	2016	C. jejuni	1754486	33	110256	806	ST-21CC
	PNUSAC000504	GCA_005103625_1	SRR3922140	PRJNA239251	EDLB-CDC	CDC	85115	HHS Region 8	2016	C. jejuni	1649254	29	123288	508	ST-508CC
	PNUSAC000497	GCA_005103605_1	SRR3922108	PRJNA239251	EDLB-CDC	CDC	85116	HHS Region 10	2016	C. jejuni	1713610	45	85814	222	ST-206CC
	PNUSAC000558	GCA_005103585_1	SRR3922139	PRJNA239251	EDLB-CDC	CDC	85117	HHS Region 8	2016	C. jejuni	1664218	39	96743	982	ST-21CC
	PNUSAC000598	GCA_005103565_1	SRR3922135	PRJNA239251	EDLB-CDC	CDC	85118	HHS Region 8	2016	C. jejuni	1749355	24	197338	922	ST-21CC
	PNUSAC000255	GCA_005103545_1	SRR3922138	PRJNA239251	EDLB-CDC	CDC	85119	HHS Region 8	2016	C. jejuni	1674862	31	159978	Incomplete	Unassigned
	PNUSAC000592	GCA_005103525_1	SRR3922130	PRJNA239251	EDLB-CDC	CDC	85120	HHS Region 8	2016	C. jejuni	1646046	29	138652	50	ST-21CC
	PNUSAC000356	GCA_005103475_1	SRR3379303	PRJNA239251	EDLB-CDC	CDC	85121	HHS Region 1	2016	C. jejuni	1735630	198	17491	45	ST-45CC
	PNUSAC000350	GCA_005103445_1	SRR3340331	PRJNA239251	EDLB-CDC	CDC	85122	HHS Region 1	2016	C. jejuni	1815752	32	128338	982	ST-21CC
	PNUSAC000281	GCA_005103365_1	SRR3380858	PRJNA239251	EDLB-CDC	CDC	85124	HHS Region 8	2016	C. jejuni	1712078	52	103724	475	ST-48CC
	PNUSAC000353	GCA_005103345_1	SRR3379301	PRJNA239251	EDLB-CDC	CDC	85125	HHS Region 1	2016	C. jejuni	1612853	22	180744	878	ST-354CC
	PNUSAC000349	GCA_005103325_1	SRR3340330	PRJNA239251	EDLB-CDC	CDC	85126	HHS Region 1	2016	C. jejuni	1770656	26	108835	454	ST-21CC
	PNUSAC000335	GCA_005103285_1	SRR3305659	PRJNA239251	EDLB-CDC	CDC	85127	HHS Region 3	2016	C. jejuni	1746050	68	62864	45	ST-45CC
	PNUSAC000334	GCA_005103235_1	SRR3305658	PRJNA239251	EDLB-CDC	CDC	85129	HHS Region 3	2016	C. jejuni	1683499	84	41325	1374	ST-21CC
	PNUSAC000303	GCA_005102885_1	SRR3233477	PRJNA239251	EDLB-CDC	CDC	85133	HHS Region 3	2016	C. jejuni	1764209	111	39617	10215	ST-22CC
	PNUSAC000607	GCA_005102445_1	SRR3922110	PRJNA239251	EDLB-CDC	CDC	85149	HHS Region 10	2016	C. jejuni	1806853	70	88826	4056	ST-607CC
	PNUSAC000494	GCA_005101325_1	SRR3922116	PRJNA239251	EDLB-CDC	CDC	85189	HHS Region 10	2016	C. jejuni	1729343	40	101031	50	ST-21CC
	PNUSAC000611	GCA_005101265_1	SRR3922115	PRJNA239251	EDLB-CDC	CDC	85192	HHS Region 10	2016	C. jejuni	1713212	44	81870	982	ST-21CC
	PNUSAC000609	GCA_005101025_1	SRR3922112	PRJNA239251	EDLB-CDC	CDC	85201	HHS Region 10	2016	C. jejuni	1717549	54	91209	6461	ST-353CC
	PNUSAC000275	GCA_005100865_1	SRR3205799	PRJNA239251	EDLB-CDC	CDC	85206	HHS Region 5	2016	C. jejuni	1723248	29	164780	982	ST-21CC
	PNUSAC000487	GCA_005100725_1	SRR3710085	PRJNA239251	EDLB-CDC	CDC	85211	HHS Region 3	2016	C. jejuni	1679510	30	122016	267	ST-283CC
	PNUSAC000490	GCA_005100705_1	SRR3710088	PRJNA239251	EDLB-CDC	CDC	85212	HHS Region 3	2016	C. jejuni	1646384	29	102622	45	ST-45CC
	PNUSAC000517	GCA_005100665_1	SRR3710092	PRJNA239251	EDLB-CDC	CDC	85214	HHS Region 5	2016	C. jejuni	1840060	31	147319	50	ST-21CC
	PNUSAC000468	GCA_005100605_1	SRR3824721	PRJNA239251	EDLB-CDC	CDC	85215	HHS Region 3	2016	C. jejuni	1813507	59	98433	41	ST-41CC
	PNUSAC000466	GCA_005100585_1	SRR3824719	PRJNA239251	EDLB-CDC	CDC	85216	HHS Region 3	2016	C. jejuni	1813675	72	85048	3515	ST-353CC
	PNUSAC000587	GCA_005100545_1	SRR3758943	PRJNA239251	EDLB-CDC	CDC	85217	HHS Region 10	2016	C. jejuni	1672813	69	52801	679	ST-45CC
	PNUSAC000449	GCA_005100525_1	SRR3824715	PRJNA239251	EDLB-CDC	CDC	85218	HHS Region 3	2016	C. jejuni	1686364	36	103726	508	ST-508CC
	PNUSAC000590	GCA_005100505_1	SRR3758946	PRJNA239251	EDLB-CDC	CDC	85219	HHS Region 8	2016	C. jejuni	1912577	44	78462	48	ST-48CC
	PNUSAC000582	GCA_005100445_1	SRR3758899	PRJNA239251	EDLB-CDC	CDC	85220	HHS Region 8	2016	C. jejuni	1688653	120	37410	995	ST-21CC
	PNUSAC000585	GCA_005100385_1	SRR3758942	PRJNA239251	EDLB-CDC	CDC	85221	HHS Region 10	2016	C. jejuni	1678266	43	98144	536	ST-21CC
	PNUSAC000574	GCA_005100365_1	SRR3758745	PRJNA239251	EDLB-CDC	CDC	85222	HHS Region 8	2016	C. jejuni	1733289	285	11901	2862	ST-21CC
	PNUSAC000572	GCA_005100345_1	SRR3758740	PRJNA239251	EDLB-CDC	CDC	85223	HHS Region 8	2016	C. jejuni	1862111	23	161181	2862	ST-21CC
	PNUSAC000566	GCA_005100325_1	SRR3758695	PRJNA239251	EDLB-CDC	CDC	85224	HHS Region 8	2016	C. jejuni	1720987	53	115275	10389	ST-21CC
	PNUSAC000604	GCA_005100285_1	SRR3745107	PRJNA239251	EDLB-CDC	CDC	85225	HHS Region 6	2016	C. jejuni	1701436	29	101606	982	ST-21CC
	PNUSAC000563	GCA_005100265_1	SRR3758674	PRJNA239251	EDLB-CDC	CDC	85226	HHS Region 8	2016	C. jejuni	1586425	117	26231	52	ST-52CC
	PNUSAC000550	GCA_005100245_1	SRR3745112	PRJNA239251	EDLB-CDC	CDC	85227	HHS Region 8	2016	C. jejuni	1742387	39	112037	1232	ST-353CC
	PNUSAC000603	GCA_005100225_1	SRR3745106	PRJNA239251	EDLB-CDC	CDC	85228	HHS Region 6	2016	C. jejuni	1662981	39	91577	2829	ST-353CC
	PNUSAC000554	GCA_005100205_1	SRR3745100	PRJNA239251	EDLB-CDC	CDC	85229	HHS Region 8	2016	C. jejuni	1833034	70	101444	6662	ST-354CC
	PNUSAC000540	GCA_005100185_1	SRR3745089	PRJNA239251	EDLB-CDC	CDC	85230	HHS Region 8	2016	C. jejuni	1814848	38	174622	607	ST-607CC
	PNUSAC000551	GCA_005100165_1	SRR3745097	PRJNA239251	EDLB-CDC	CDC	85231	HHS Region 8	2016	C. jejuni	1627337	50	74687	45	ST-45CC
	PNUSAC000445	GCA_005100145_1	SRR3715963	PRJNA239251	EDLB-CDC	CDC	85232	HHS Region 8	2016	C. jejuni	1757288	35	115822	8	ST-21CC
	PNUSAC000432	GCA_005100125_1	SRR3715959	PRJNA239251	EDLB-CDC	CDC	85233	HHS Region 8	2016	C. jejuni	1797182	52	108223	48	ST-48CC
	PNUSAC000505	GCA_005100105_1	SRR3727699	PRJNA239251	EDLB-CDC	CDC	85234	HHS Region 8	2016	C. jejuni	1577194	190	13116	61	ST-61CC
	PNUSAC000402	GCA_005100065_1	SRR3715948	PRJNA239251	EDLB-CDC	CDC	85236	HHS Region 8	2016	C. jejuni	1830193	29	149060	45	ST-45CC
	PNUSAC000472	GCA_005100045_1	SRR3706988	PRJNA239251	EDLB-CDC	CDC	85237	HHS Region 1	2016	C. jejuni	1713817	97	48751	10356	ST-353CC
	PNUSAC000429	GCA_005100025_1	SRR3715940	PRJNA239251	EDLB-CDC	CDC	85238	HHS Region 8	2016	C. jejuni	1647055	23	152889	1510	ST-607CC
	PNUSAC000426	GCA_005100005_1	SRR3715954	PRJNA239251	EDLB-CDC	CDC	85239	HHS Region 8	2016	C. jejuni	1615550	72	67443	5	ST-353CC
	PNUSAC000406	GCA_005099985_1	SRR3715950	PRJNA239251	EDLB-CDC	CDC	85240	HHS Region 8	2016	C. jejuni	1696713	19	218047	2109	ST-45CC
	PNUSAC000433	GCA_005099925_1	SRR3715943	PRJNA239251	EDLB-CDC	CDC	85243	HHS Region 8	2016	C. jejuni	1813154	59	160507	6091	ST-21CC
	PNUSAC000471	GCA_005099905_1	SRR3706987	PRJNA239251	EDLB-CDC	CDC	85244	HHS Region 1	2016	C. jejuni	1708178	46	80662	353	ST-353CC
	PNUSAC000438	GCA_005099885_1	SRR3715956	PRJNA239251	EDLB-CDC	CDC	85245	HHS Region 8	2016	C. jejuni	1730955	34	136868	48	ST-48CC
	PNUSAC000481	GCA_005099865_1	SRR3678339	PRJNA239251	EDLB-CDC	CDC	85246	HHS Region 3	2016	C. coli	1818065	60	81443	6987	CC828
	PNUSAC000484	GCA_005099845_1	SRR3678337	PRJNA239251	EDLB-CDC	CDC	85247	HHS Region 3	2016	C. jejuni	1749700	60	109600	Incomplete	Unassigned
	PNUSAC000330	GCA_005099805_1	SRR3710103	PRJNA239251	EDLB-CDC	CDC	85249	HHS Region 8	2016	C. jejuni	1616259	20	184944	806	ST-21CC
	PNUSAC000382	GCA_005099605_1	SRR3641766	PRJNA239251	EDLB-CDC	CDC	85259	HHS Region 1	2016	C. jejuni	1640889	32	116992	21	ST-21CC
	PNUSAC000386	GCA_005099585_1	SRR3641770	PRJNA239251	EDLB-CDC	CDC	85260	HHS Region 1	2016	C. jejuni	1613157	37	145437	7634	ST-22CC
	PNUSAC000457	GCA_005099545_1	SRR3632087	PRJNA239251	EDLB-CDC	CDC	85262	HHS Region 6	2016	C. jejuni	1662527	68	37463	8538	ST-22CC
	PNUSAC000469	GCA_005099525_1	SRR3641765	PRJNA239251	EDLB-CDC	CDC	85263	HHS Region 1	2016	C. jejuni	1735100	60	81459	21	ST-21CC
	PNUSAC000459	GCA_005099505_1	SRR3632089	PRJNA239251	EDLB-CDC	CDC	85264	HHS Region 6	2016	C. jejuni	1662729	90	33747	929	ST-257CC
	PNUSAC000454	GCA_005099485_1	SRR3625734	PRJNA239251	EDLB-CDC	CDC	85265	HHS Region 3	2016	C. jejuni	1694015	39	103232	982	ST-21CC
	PNUSAC000384	GCA_005099465_1	SRR3641769	PRJNA239251	EDLB-CDC	CDC	85266	HHS Region 1	2016	C. jejuni	1743528	31	164923	4370	ST-353CC
	PNUSAC000452	GCA_005099445_1	SRR3625732	PRJNA239251	EDLB-CDC	CDC	85267	HHS Region 3	2016	C. jejuni	1754579	35	113819	404	ST-353CC
	PNUSAC000422	GCA_005099425_1	SRR3613717	PRJNA239251	EDLB-CDC	CDC	85268	HHS Region 5	2016	C. coli	1786381	27	115401	3262	CC828
	PNUSAC000418	GCA_005099405_1	SRR3613714	PRJNA239251	EDLB-CDC	CDC	85269	HHS Region 5	2016	C. jejuni	1745900	24	154288	8	ST-21CC
	PNUSAC000455	GCA_005099385_1	SRR3625728	PRJNA239251	EDLB-CDC	CDC	85270	HHS Region 3	2016	C. jejuni	1636951	41	100779	508	ST-508CC
	PNUSAC000378	GCA_005099345_1	SRR3573884	PRJNA239251	EDLB-CDC	CDC	85271	HHS Region 1	2016	C. jejuni	1741357	35	184984	452	ST-353CC
	PNUSAC000451	GCA_005099305_1	SRR3625731	PRJNA239251	EDLB-CDC	CDC	85272	HHS Region 3	2016	C. jejuni	1649011	56	59860	9215	ST-353CC
	PNUSAC000391	GCA_005099285_1	SRR3492160	PRJNA239251	EDLB-CDC	CDC	85273	HHS Region 3	2016	C. jejuni	1698211	81	56297	2109	ST-45CC
	PNUSAC000354	GCA_005099105_1	SRR3473951	PRJNA239251	EDLB-CDC	CDC	85274	HHS Region 3	2016	C. jejuni	1616392	64	77956	8768	ST-353CC
	PNUSAC000379	GCA_005099045_1	SRR3473832	PRJNA239251	EDLB-CDC	CDC	85275	HHS Region 7	2016	C. jejuni	1637672	34	90033	48	ST-48CC
	PNUSAC000394	GCA_005098985_1	SRR3492165	PRJNA239251	EDLB-CDC	CDC	85276	HHS Region 3	2016	C. coli	1705974	54	57689	10554	CC828
	PNUSAC000351	GCA_005098855_1	SRR3405953	PRJNA239251	EDLB-CDC	CDC	85277	HHS Region 1	2016	C. coli	1731657	27	115554	1243	Clade 1 - unintrogressed
	PNUSAC000310	GCA_005086145_1	SRR3380866	PRJNA239251	EDLB-CDC	CDC	85512	HHS Region 8	2016	C. jejuni	1684590	93	45290	1953	ST-353CC
	PNUSAC000305	GCA_005086125_1	SRR3380861	PRJNA239251	EDLB-CDC	CDC	85513	HHS Region 8	2016	C. jejuni	1694119	78	52781	10567	ST-42CC
	PNUSAC000283	GCA_005075065_1	SRR3405525	PRJNA239251	EDLB-CDC	CDC	85764	HHS Region 8	2016	C. coli	1876300	30	117039	829	CC828
	PNUSAC000367	GCA_005074955_1	SRR4106574	PRJNA239251	EDLB-CDC	CDC	85766	HHS Region 8	2016	C. coli	1727666	33	109442	1068	CC828
	PNUSAC000537	GCA_005073465_1	SRR3745087	PRJNA239251	EDLB-CDC	CDC	85789	HHS Region 8	2016	C. jejuni	1646427	35	161538	2862	ST-21CC
	PNUSAC000440	GCA_005073325_1	SRR3715958	PRJNA239251	EDLB-CDC	CDC	85792	HHS Region 8	2016	C. jejuni	1778014	81	62227	5789	ST-21CC
	PNUSAC000792	GCA_005072785_1	SRR4106546	PRJNA239251	EDLB-CDC	CDC	85810	HHS Region 8	2016	C. jejuni	1637278	47	80522	8	ST-21CC
	PNUSAC000276	GCA_005072805_1	SRR3405519	PRJNA239251	EDLB-CDC	CDC	85811	HHS Region 8	2016	C. jejuni	1721826	33	117695	883	ST-21CC
	PNUSAC000693	GCA_005069345_1	SRR4024799	PRJNA239251	EDLB-CDC	CDC	85880	HHS Region 8	2016	C. jejuni	1641803	29	154035	982	ST-21CC
	PNUSAC000784	GCA_005069245_1	SRR4734694	PRJNA239251	EDLB-CDC	CDC	85882	HHS Region 8	2016	C. jejuni	1800300	53	122677	403	ST-403CC
	PNUSAC000856	GCA_005068875_1	SRR4244916	PRJNA239251	EDLB-CDC	CDC	85893	HHS Region 8	2016	C. jejuni	1775638	54	63091	122	ST-206CC
	PNUSAC003051	GCA_005049985_1	SRR6232430	PRJNA239251	EDLB-CDC	CDC	86191	HHS Region 5	2016	C. jejuni	1756898	41	145011	2109	ST-45CC
	PNUSAC004326	GCA_005037675_1	SRR7142462	PRJNA239251	EDLB-CDC	CDC	86197	HHS Region 9	2016	C. jejuni	1622597	22	166945	222	ST-206CC
	PNUSAC002889	GCA_005035915_1	SRR5125870	PRJNA239251	EDLB-CDC	CDC	86241	HHS Region 8	2016	C. jejuni	1741699	38	150657	982	ST-21CC
	PNUSAC000538	GCA_005033715_1	SRR3745088	PRJNA239251	EDLB-CDC	CDC	86264	HHS Region 8	2016	C. jejuni	1703612	35	140542	8	ST-21CC
	PNUSAC000806	GCA_005033655_1	SRR4106572	PRJNA239251	EDLB-CDC	CDC	86265	HHS Region 8	2016	C. jejuni	1680706	31	122048	222	ST-206CC
	PNUSAC000586	GCA_005033075_1	SRR3922129	PRJNA239251	EDLB-CDC	CDC	86272	HHS Region 8	2016	C. jejuni	1742319	69	54740	21	ST-21CC
	PNUSAC000288	GCA_005032775_1	SRR3405522	PRJNA239251	EDLB-CDC	CDC	86276	HHS Region 8	2016	C. jejuni	1886194	40	107956	10594	ST-403CC
	PNUSAC000697	GCA_005032575_1	SRR4024803	PRJNA239251	EDLB-CDC	CDC	86278	HHS Region 8	2016	C. jejuni	1696967	143	22449	2398	ST-21CC
	PNUSAC000797	GCA_005032335_1	SRR4106567	PRJNA239251	EDLB-CDC	CDC	86281	HHS Region 8	2016	C. jejuni	1846831	47	119498	1911	ST-21CC
	PNUSAC000788	GCA_005030775_1	SRR4106543	PRJNA239251	EDLB-CDC	CDC	86297	HHS Region 8	2016	C. jejuni	1599446	207	14564	8	ST-21CC
	PNUSAC000405	GCA_005030475_1	SRR3715966	PRJNA239251	EDLB-CDC	CDC	86307	HHS Region 8	2016	C. coli	1868699	41	127644	10458	CC828
	PNUSAC000431	GCA_005030455_1	SRR3715942	PRJNA239251	EDLB-CDC	CDC	86308	HHS Region 8	2016	C. coli	1668131	63	83330	1770	CC828
	PNUSAC000539	GCA_005030235_1	SRR3745108	PRJNA239251	EDLB-CDC	CDC	86310	HHS Region 8	2016	C. coli	1683715	18	215961	825	CC828
	PNUSAC000854	GCA_005029175_1	SRR4244907	PRJNA239251	EDLB-CDC	CDC	86327	HHS Region 8	2016	C. jejuni	1663533	33	148922	22	ST-22CC
	PNUSAC000575	GCA_005029155_1	SRR3758780	PRJNA239251	EDLB-CDC	CDC	86328	HHS Region 8	2016	C. jejuni	1757436	26	150138	8	ST-21CC
	PNUSAC000289	GCA_005029055_1	SRR3405529	PRJNA239251	EDLB-CDC	CDC	86330	HHS Region 8	2016	C. jejuni	1722469	50	97120	982	ST-21CC
	PNUSAC000543	GCA_005028975_1	SRR3745090	PRJNA239251	EDLB-CDC	CDC	86333	HHS Region 8	2016	C. jejuni	1671858	21	197627	12475	ST-48CC
	PNUSAC001135	GCA_005028795_1	SRR6353933	PRJNA239251	EDLB-CDC	CDC	86341	HHS Region 10	2016	C. jejuni	1671300	26	111185	353	ST-353CC
	PNUSAC001134	GCA_005028775_1	SRR6353928	PRJNA239251	EDLB-CDC	CDC	86342	HHS Region 10	2016	C. jejuni	1645349	39	106889	22	ST-22CC
	PNUSAC000773	GCA_005028215_1	SRR4106566	PRJNA239251	EDLB-CDC	CDC	86350	HHS Region 8	2016	C. jejuni	1692022	56	70902	22	ST-22CC
	PNUSAC001107	GCA_005028135_1	SRR6337666	PRJNA239251	EDLB-CDC	CDC	86353	HHS Region 8	2016	C. jejuni	1767733	38	154547	6662	ST-354CC
	PNUSAC000853	GCA_005027735_1	SRR4244913	PRJNA239251	EDLB-CDC	CDC	86359	HHS Region 8	2016	C. jejuni	1665603	38	106544	148	ST-21CC
	PNUSAC000439	GCA_005027515_1	SRR3715957	PRJNA239251	EDLB-CDC	CDC	86364	HHS Region 8	2016	C. jejuni	1745870	46	67944	460	ST-460CC
	PNUSAC000548	GCA_005027435_1	SRR3745094	PRJNA239251	EDLB-CDC	CDC	86367	HHS Region 8	2016	C. jejuni	1727738	33	151148	22	ST-22CC
	PNUSAC000700	GCA_005027025_1	SRR4024805	PRJNA239251	EDLB-CDC	CDC	86378	HHS Region 8	2016	C. jejuni	1672648	21	137918	48	ST-48CC
	PNUSAC000280	GCA_005026915_1	SRR3405520	PRJNA239251	EDLB-CDC	CDC	86381	HHS Region 8	2016	C. jejuni	1651794	25	132371	21	ST-21CC
	PNUSAC000793	GCA_005026835_1	SRR4106548	PRJNA239251	EDLB-CDC	CDC	86384	HHS Region 8	2016	C. jejuni	1649768	62	51812	883	ST-21CC
	PNUSAC002384	GCA_005023735_1	SRR5878362	PRJNA239251	EDLB-CDC	CDC	86450	HHS Region 8	2016	C. jejuni	1754589	42	83675	5453	ST-179CC
	PNUSAC001168	GCA_005022695_1	SRR5119492	PRJNA239251	EDLB-CDC	CDC	86464	HHS Region 8	2016	C. jejuni	1872548	43	128302	1911	ST-21CC
	PNUSAC001259	GCA_005022635_1	SRR5178020	PRJNA239251	EDLB-CDC	CDC	86465	HHS Region 8	2016	C. coli	1649572	57	45520	829	CC828
	PNUSAC002107	GCA_005020215_1	SRR5760738	PRJNA239251	EDLB-CDC	CDC	86496	HHS Region 6	2016	C. jejuni	1628717	110	29399	48	ST-48CC
	PNUSAC002684	GCA_005017835_1	SRR6152531	PRJNA239251	EDLB-CDC	CDC	86541	HHS Region 8	2016	C. jejuni	1832785	43	103056	21	ST-21CC
	PNUSAC002172	GCA_005015875_1	SRR5852948	PRJNA239251	EDLB-CDC	CDC	86571	HHS Region 2	2016	C. jejuni	1679943	24	198759	1698	ST-21CC
	PNUSAC001234	GCA_005012355_1	SRR5178013	PRJNA239251	EDLB-CDC	CDC	86625	HHS Region 10	2016	C. jejuni	1587748	63	44404	4185	ST-21CC
	PNUSAC001516	GCA_005011335_1	SRR5273289	PRJNA239251	EDLB-CDC	CDC	86636	HHS Region 3	2016	C. jejuni	1608217	38	98044	5470	ST-177CC
	PNUSAC001054	GCA_005011255_1	SRR5230113	PRJNA239251	EDLB-CDC	CDC	86638	HHS Region 3	2016	C. jejuni	1748350	37	105901	1039	ST-21CC
	PNUSAC001506	GCA_005010795_1	SRR5235529	PRJNA239251	EDLB-CDC	CDC	86642	HHS Region 8	2016	C. jejuni	1738372	30	129892	222	ST-206CC
	PNUSAC001517	GCA_005010775_1	SRR5262375	PRJNA239251	EDLB-CDC	CDC	86643	HHS Region 3	2016	C. jejuni	1721714	31	138150	982	ST-21CC
	PNUSAC001057	GCA_005010695_1	SRR5222011	PRJNA239251	EDLB-CDC	CDC	86645	HHS Region 3	2016	C. jejuni	1771217	32	90960	918	ST-48CC
	PNUSAC001089	GCA_005008875_1	SRR5039807	PRJNA239251	EDLB-CDC	CDC	86680	HHS Region 8	2016	C. jejuni	1656792	29	100473	982	ST-21CC
	PNUSAC001294	GCA_005008835_1	SRR5178007	PRJNA239251	EDLB-CDC	CDC	86681	HHS Region 8	2016	C. jejuni	1638814	36	80647	883	ST-21CC
	PNUSAC002165	GCA_005008375_1	SRR5807563	PRJNA239251	EDLB-CDC	CDC	86697	HHS Region 2	2016	C. jejuni	1718444	42	105221	45	ST-45CC
	PNUSAC002115	GCA_005005875_1	SRR5765274	PRJNA239251	EDLB-CDC	CDC	86745	HHS Region 6	2016	C. jejuni	1688313	39	76026	475	ST-48CC
	PNUSAC001185	GCA_005004695_1	SRR5222005	PRJNA239251	EDLB-CDC	CDC	86768	HHS Region 3	2016	C. jejuni	1642800	45	89539	52	ST-52CC
	PNUSAC001058	GCA_005004655_1	SRR5222013	PRJNA239251	EDLB-CDC	CDC	86770	HHS Region 3	2016	C. jejuni	1739354	43	72074	48	ST-48CC
	PNUSAC001501	GCA_005004195_1	SRR5288068	PRJNA239251	EDLB-CDC	CDC	86777	HHS Region 5	2016	C. jejuni	1732066	27	113173	459	ST-42CC
	PNUSAC001203	GCA_005003535_1	SRR5150491	PRJNA239251	EDLB-CDC	CDC	86792	HHS Region 8	2016	C. coli	1816446	38	120783	13020	CC828
	PNUSAC001060	GCA_005003195_1	SRR5222008	PRJNA239251	EDLB-CDC	CDC	86796	HHS Region 3	2016	C. jejuni	1715137	132	26139	10613	ST-460CC
	PNUSAC002170	GCA_005003075_1	SRR5852945	PRJNA239251	EDLB-CDC	CDC	86800	HHS Region 2	2016	C. jejuni	1783934	72	69443	137	ST-45CC
	PNUSAC001298	GCA_005002395_1	SRR5183875	PRJNA239251	EDLB-CDC	CDC	86810	HHS Region 3	2016	C. jejuni	1719777	52	63484	50	ST-21CC
	PNUSAC001242	GCA_005002315_1	SRR5178019	PRJNA239251	EDLB-CDC	CDC	86811	HHS Region 8	2016	C. jejuni	1709741	35	89736	61	ST-61CC
	PNUSAC001875	GCA_005001995_1	SRR5761601	PRJNA239251	EDLB-CDC	CDC	86818	HHS Region 2	2016	C. jejuni	1651352	49	67895	267	ST-283CC
	PNUSAC001880	GCA_005001935_1	SRR5761584	PRJNA239251	EDLB-CDC	CDC	86821	HHS Region 2	2016	C. jejuni	1686478	40	116158	137	ST-45CC
	PNUSAC002158	GCA_005001735_1	SRR5761622	PRJNA239251	EDLB-CDC	CDC	86827	HHS Region 2	2016	C. jejuni	1649206	30	197338	6639	ST-48CC
	PNUSAC003554	GCA_004994065_1	SRR6449270	PRJNA239251	EDLB-CDC	CDC	86903	HHS Region 1	2016	C. jejuni	1697309	24	173584	45	ST-45CC
	PNUSAC001846	GCA_004989225_1	SRR6388430	PRJNA239251	EDLB-CDC	CDC	86979	HHS Region 8	2016	C. jejuni	1646851	19	197627	48	ST-48CC
	PNUSAC003362	GCA_004987785_1	SRR6369202	PRJNA239251	EDLB-CDC	CDC	87002	HHS Region 5	2016	C. jejuni	1859069	42	106797	806	ST-21CC
	PNUSAC003361	GCA_004987745_1	SRR6369199	PRJNA239251	EDLB-CDC	CDC	87004	HHS Region 5	2016	C. jejuni	1736182	38	148886	48	ST-48CC
	PNUSAC001204	GCA_004986245_1	SRR6337679	PRJNA239251	EDLB-CDC	CDC	87038	HHS Region 8	2016	C. jejuni	1751023	30	143458	3	ST-49CC
	PNUSAC001101	GCA_004986205_1	SRR6337673	PRJNA239251	EDLB-CDC	CDC	87039	HHS Region 8	2016	C. jejuni	1695127	81	42857	46	ST-206CC
	PNUSAC001202	GCA_004986165_1	SRR6337667	PRJNA239251	EDLB-CDC	CDC	87040	HHS Region 8	2016	C. coli	1650601	22	134818	825	CC828
	PNUSAC001105	GCA_004986145_1	SRR6337664	PRJNA239251	EDLB-CDC	CDC	87042	HHS Region 8	2016	C. jejuni	1687703	29	184738	1947	ST-22CC
	PNUSAC001102	GCA_004986125_1	SRR6337674	PRJNA239251	EDLB-CDC	CDC	87043	HHS Region 8	2016	C. jejuni	1664263	53	98547	982	ST-21CC
	PNUSAC001106	GCA_004986085_1	SRR6337665	PRJNA239251	EDLB-CDC	CDC	87045	HHS Region 8	2016	C. jejuni	1666616	25	155658	51	ST-443CC
	PNUSAC001250	GCA_004985845_1	SRR6333828	PRJNA239251	EDLB-CDC	CDC	87056	HHS Region 8	2016	C. jejuni	1652652	34	87949	1510	ST-607CC
	PNUSAC000309	GCA_004985755_1	SRR3405523	PRJNA239251	EDLB-CDC	CDC	87059	HHS Region 8	2016	C. jejuni	1873113	41	101243	45	ST-45CC
	PNUSAC000552	GCA_004985625_1	SRR3745098	PRJNA239251	EDLB-CDC	CDC	87065	HHS Region 8	2016	C. jejuni	1698531	32	115629	982	ST-21CC
	PNUSAC000696	GCA_004985545_1	SRR4024802	PRJNA239251	EDLB-CDC	CDC	87068	HHS Region 8	2016	C. jejuni	1577184	188	16054	52	ST-52CC
	PNUSAC000594	GCA_004985525_1	SRR4734693	PRJNA239251	EDLB-CDC	CDC	87069	HHS Region 8	2016	C. jejuni	1678503	24	116397	48	ST-48CC
	PNUSAC000580	GCA_004985385_1	SRR3758947	PRJNA239251	EDLB-CDC	CDC	87074	HHS Region 8	2016	C. coli	1953292	43	162434	1659	CC828
	PNUSAC000317	GCA_004985365_1	SRR3457635	PRJNA239251	EDLB-CDC	CDC	87075	HHS Region 8	2016	C. coli	1683533	67	67640	1183	CC828
	PNUSAC000290	GCA_004985325_1	SRR3405521	PRJNA239251	EDLB-CDC	CDC	87076	HHS Region 8	2016	C. jejuni	1741020	34	129459	21	ST-21CC
	PNUSAC000441	GCA_004985305_1	SRR3715941	PRJNA239251	EDLB-CDC	CDC	87078	HHS Region 8	2016	C. jejuni	1757725	44	124113	5221	Unassigned
	PNUSAC000589	GCA_004985285_1	SRR3758945	PRJNA239251	EDLB-CDC	CDC	87079	HHS Region 8	2016	C. jejuni	1714622	32	111526	50	ST-21CC
	PNUSAC000584	GCA_004985245_1	SRR3758941	PRJNA239251	EDLB-CDC	CDC	87081	HHS Region 8	2016	C. jejuni	1660303	44	85645	8	ST-21CC
	PNUSAC000324	GCA_004985225_1	SRR3305663	PRJNA239251	EDLB-CDC	CDC	87082	HHS Region 6	2016	C. jejuni	1751467	166	21415	6752	ST-353CC
	PNUSAC000855	GCA_004985025_1	SRR4244912	PRJNA239251	EDLB-CDC	CDC	87088	HHS Region 8	2016	C. jejuni	1782799	25	151407	8	ST-21CC
	PNUSAC000434	GCA_004985005_1	SRR3715944	PRJNA239251	EDLB-CDC	CDC	87090	HHS Region 8	2016	C. jejuni	1722224	36	103890	1519	ST-21CC
	PNUSAC000409	GCA_004984965_1	SRR3715968	PRJNA239251	EDLB-CDC	CDC	87092	HHS Region 8	2016	C. coli	1674528	28	176446	1068	CC828
	PNUSAC000400	GCA_004984865_1	SRR3715946	PRJNA239251	EDLB-CDC	CDC	87094	HHS Region 8	2016	C. jejuni	1722818	39	126865	8	ST-21CC
	PNUSAC000588	GCA_004984785_1	SRR3758944	PRJNA239251	EDLB-CDC	CDC	87095	HHS Region 10	2016	C. coli	1710393	135	28268	1145	CC828
	PNUSAC000702	GCA_004984685_1	SRR4024807	PRJNA239251	EDLB-CDC	CDC	87099	HHS Region 8	2016	C. jejuni	1924758	44	109646	10380	ST-21CC
	PNUSAC000583	GCA_004984565_1	SRR3758920	PRJNA239251	EDLB-CDC	CDC	87102	HHS Region 8	2016	C. jejuni	1654189	99	30302	50	ST-21CC
	PNUSAC000565	GCA_004984425_1	SRR3758676	PRJNA239251	EDLB-CDC	CDC	87104	HHS Region 8	2016	C. jejuni	1723136	30	181908	9111	ST-21CC
	PNUSAC000577	GCA_004984365_1	SRR3758825	PRJNA239251	EDLB-CDC	CDC	87105	HHS Region 8	2016	C. jejuni	1593362	125	24339	52	ST-52CC
	PNUSAC000805	GCA_004983565_1	SRR4106571	PRJNA239251	EDLB-CDC	CDC	87126	HHS Region 8	2016	C. jejuni	1684554	39	181705	1030	ST-21CC
	PNUSAC000781	GCA_004983545_1	SRR4106564	PRJNA239251	EDLB-CDC	CDC	87127	HHS Region 8	2016	C. jejuni	1676284	53	62944	536	ST-21CC
	PNUSAC000804	GCA_004983525_1	SRR4106570	PRJNA239251	EDLB-CDC	CDC	87128	HHS Region 8	2016	C. jejuni	1738960	45	82487	10015	ST-21CC
	PNUSAC000690	GCA_004983485_1	SRR4063803	PRJNA239251	EDLB-CDC	CDC	87130	HHS Region 8	2016	C. jejuni	1638159	44	78856	52	ST-52CC
	PNUSAC000780	GCA_004983445_1	SRR4106563	PRJNA239251	EDLB-CDC	CDC	87132	HHS Region 8	2016	C. jejuni	1777686	55	242946	607	ST-607CC
	PNUSAC000794	GCA_004983425_1	SRR4106560	PRJNA239251	EDLB-CDC	CDC	87133	HHS Region 8	2016	C. jejuni	1680002	124	24452	929	ST-257CC
	PNUSAC000377	GCA_004983405_1	SRR4065027	PRJNA239251	EDLB-CDC	CDC	87134	HHS Region 8	2016	C. jejuni	1727666	33	109442	50	ST-21CC
	PNUSAC000413	GCA_004983345_1	SRR4065030	PRJNA239251	EDLB-CDC	CDC	87137	HHS Region 8	2016	C. jejuni	1773592	23	131393	122	ST-206CC
	PNUSAC003138	GCA_004983125_1	SRR6282644	PRJNA239251	EDLB-CDC	CDC	87148	HHS Region 8	2016	C. jejuni	1737104	25	161421	222	ST-206CC
	PNUSAC003024	GCA_004981625_1	SRR6232441	PRJNA239251	EDLB-CDC	CDC	87163	HHS Region 5	2016	C. jejuni	1797040	55	132708	2109	ST-45CC
	PNUSAC003026	GCA_004981605_1	SRR6232434	PRJNA239251	EDLB-CDC	CDC	87164	HHS Region 5	2016	C. jejuni	1736814	104	27553	2109	ST-45CC
	PNUSAC003025	GCA_004981545_1	SRR6232443	PRJNA239251	EDLB-CDC	CDC	87167	HHS Region 5	2016	C. jejuni	1636469	52	63081	137	ST-45CC
	PNUSAC003555	GCA_004958265_1	SRR5761591	PRJNA239251	EDLB-CDC	CDC	87503	HHS Region 2	2016	C. jejuni	1679766	36	103101	459	ST-42CC
	PNUSAC002114	GCA_004958125_1	SRR5760734	PRJNA239251	EDLB-CDC	CDC	87506	HHS Region 6	2016	C. jejuni	1654919	28	115894	883	ST-21CC
	PNUSAC002168	GCA_004957485_1	SRR5852949	PRJNA239251	EDLB-CDC	CDC	87513	HHS Region 2	2016	C. jejuni	1612613	81	56930	52	ST-52CC
	PNUSAC001149	GCA_004956685_1	SRR5119487	PRJNA239251	EDLB-CDC	CDC	87526	HHS Region 8	2016	C. jejuni	1748635	40	150828	982	ST-21CC
	PNUSAC002157	GCA_004956265_1	SRR5807566	PRJNA239251	EDLB-CDC	CDC	87527	HHS Region 2	2016	C. coli	1635486	89	34621	Incomplete	CC828
	PNUSAC002225	GCA_004956185_1	SRR5807562	PRJNA239251	EDLB-CDC	CDC	87528	HHS Region 8	2016	C. jejuni	1665444	29	99890	45	ST-45CC
	PNUSAC002226	GCA_004956145_1	SRR5807564	PRJNA239251	EDLB-CDC	CDC	87529	HHS Region 8	2016	C. jejuni	1709176	25	118273	8	ST-21CC
	PNUSAC001966	GCA_004956165_1	SRR5807559	PRJNA239251	EDLB-CDC	CDC	87530	HHS Region 2	2016	C. jejuni	1752879	61	93499	22	ST-22CC
	PNUSAC001881	GCA_004955905_1	SRR5761596	PRJNA239251	EDLB-CDC	CDC	87534	HHS Region 2	2016	C. jejuni	1598325	23	144531	10476	ST-607CC
	PNUSAC001938	GCA_004955805_1	SRR5761618	PRJNA239251	EDLB-CDC	CDC	87537	HHS Region 8	2016	C. coli	1646872	15	162593	Incomplete	CC828
	PNUSAC001973	GCA_004955785_1	SRR5761613	PRJNA239251	EDLB-CDC	CDC	87539	HHS Region 2	2016	C. jejuni	1822045	53	100374	6647	ST-49CC
	PNUSAC002164	GCA_004955725_1	SRR5761599	PRJNA239251	EDLB-CDC	CDC	87540	HHS Region 2	2016	C. jejuni	1770059	68	49664	1212	ST-607CC
	PNUSAC002161	GCA_004955705_1	SRR5761594	PRJNA239251	EDLB-CDC	CDC	87542	HHS Region 2	2016	C. jejuni	1638635	30	197338	6674	ST-403CC
	PNUSAC002110	GCA_004955225_1	SRR5760735	PRJNA239251	EDLB-CDC	CDC	87547	HHS Region 6	2016	C. jejuni	1681328	77	44558	508	ST-508CC
	PNUSAC002071	GCA_004955185_1	SRR5758190	PRJNA239251	EDLB-CDC	CDC	87548	HHS Region 10	2016	C. jejuni	1608494	30	178814	22	ST-22CC
	PNUSAC001968	GCA_004954825_1	SRR5761586	PRJNA239251	EDLB-CDC	CDC	87553	HHS Region 2	2016	C. jejuni	1738914	46	77944	2866	ST-21CC
	PNUSAC001605	GCA_004950965_1	SRR5501188	PRJNA239251	EDLB-CDC	CDC	87622	HHS Region 8	2016	C. jejuni	1640147	26	171942	52	ST-52CC
	PNUSAC001848	GCA_004950685_1	SRR5484637	PRJNA239251	EDLB-CDC	CDC	87629	HHS Region 8	2016	C. jejuni	1683437	39	120913	982	ST-21CC
	PNUSAC001847	GCA_004950605_1	SRR5484635	PRJNA239251	EDLB-CDC	CDC	87630	HHS Region 8	2016	C. jejuni	1614097	42	102464	468	ST-353CC
	PNUSAC000860	GCA_004950485_1	SRR5483511	PRJNA239251	EDLB-CDC	CDC	87631	HHS Region 5	2016	C. jejuni	1808402	68	88287	3889	ST-179CC
	PNUSAC000861	GCA_004949765_1	SRR5483513	PRJNA239251	EDLB-CDC	CDC	87641	HHS Region 5	2016	C. jejuni	1858202	89	57256	21	ST-21CC
	PNUSAC001636	GCA_004946045_1	SRR5408045	PRJNA239251	EDLB-CDC	CDC	87648	HHS Region 1	2016	C. jejuni	1679094	89	39322	443	ST-443CC
	PNUSAC001500	GCA_004945345_1	SRR5288069	PRJNA239251	EDLB-CDC	CDC	87663	HHS Region 5	2016	C. jejuni	1734846	25	186902	459	ST-42CC
	PNUSAC001662	GCA_004945265_1	SRR5288067	PRJNA239251	EDLB-CDC	CDC	87665	HHS Region 1	2016	C. jejuni	1649799	24	170472	50	ST-21CC
	PNUSAC001181	GCA_004944865_1	SRR5097311	PRJNA239251	EDLB-CDC	CDC	87668	HHS Region 3	2016	C. jejuni	1628097	39	85289	22	ST-22CC
	PNUSAC001302	GCA_004944805_1	SRR5183872	PRJNA239251	EDLB-CDC	CDC	87669	HHS Region 3	2016	C. jejuni	1714177	65	84834	4041	ST-21CC
	PNUSAC001055	GCA_004944665_1	SRR5222012	PRJNA239251	EDLB-CDC	CDC	87672	HHS Region 3	2016	C. jejuni	1689074	33	80644	861	ST-21CC
	PNUSAC001062	GCA_004944605_1	SRR5222017	PRJNA239251	EDLB-CDC	CDC	87673	HHS Region 3	2016	C. jejuni	1710887	106	43156	222	ST-206CC
	PNUSAC000937	GCA_004944565_1	SRR5097287	PRJNA239251	EDLB-CDC	CDC	87674	HHS Region 10	2016	C. jejuni	1784294	45	112187	460	ST-460CC
	PNUSAC001183	GCA_004944545_1	SRR5222007	PRJNA239251	EDLB-CDC	CDC	87676	HHS Region 3	2016	C. coli	1715634	32	161554	829	CC828
	PNUSAC001527	GCA_004944445_1	SRR5262381	PRJNA239251	EDLB-CDC	CDC	87678	HHS Region 3	2016	C. coli	1792999	28	200808	854	CC828
	PNUSAC001213	GCA_004944385_1	SRR5119498	PRJNA239251	EDLB-CDC	CDC	87680	HHS Region 8	2016	C. jejuni	1694417	61	60550	52	ST-52CC
	PNUSAC001291	GCA_004944305_1	SRR5178009	PRJNA239251	EDLB-CDC	CDC	87682	HHS Region 8	2016	C. coli	1765843	149	25279	1243	Clade 1 - unintrogressed
	PNUSAC001419	GCA_004944285_1	SRR5230116	PRJNA239251	EDLB-CDC	CDC	87683	HHS Region 3	2016	C. jejuni	1793805	45	111183	353	ST-353CC
	PNUSAC001295	GCA_004944245_1	SRR5178017	PRJNA239251	EDLB-CDC	CDC	87685	HHS Region 8	2016	C. jejuni	1781418	63	46897	982	ST-21CC
	PNUSAC001143	GCA_004944205_1	SRR5119513	PRJNA239251	EDLB-CDC	CDC	87686	HHS Region 8	2016	C. coli	1743604	30	255227	828	CC828
	PNUSAC001144	GCA_004944125_1	SRR5119514	PRJNA239251	EDLB-CDC	CDC	87688	HHS Region 8	2016	C. coli	1645457	26	129752	855	CC828
	PNUSAC001296	GCA_004944085_1	SRR5178014	PRJNA239251	EDLB-CDC	CDC	87690	HHS Region 8	2016	C. jejuni	1780819	53	53995	982	ST-21CC
	PNUSAC001414	GCA_004943945_1	SRR5230115	PRJNA239251	EDLB-CDC	CDC	87693	HHS Region 3	2016	C. jejuni	1635749	22	146761	1244	ST-61CC
	PNUSAC001172	GCA_004943785_1	SRR5222004	PRJNA239251	EDLB-CDC	CDC	87696	HHS Region 3	2016	C. jejuni	1716083	72	62877	605	ST-403CC
	PNUSAC001246	GCA_004943675_1	SRR5125860	PRJNA239251	EDLB-CDC	CDC	87697	HHS Region 8	2016	C. jejuni	1770448	35	190457	3889	ST-179CC
	PNUSAC001394	GCA_004943645_1	SRR5178021	PRJNA239251	EDLB-CDC	CDC	87698	HHS Region 8	2016	C. jejuni	1698781	30	149048	52	ST-52CC
	PNUSAC001063	GCA_004943555_1	SRR5222009	PRJNA239251	EDLB-CDC	CDC	87700	HHS Region 3	2016	C. jejuni	1693039	79	37997	3335	ST-206CC
	PNUSAC001061	GCA_004943455_1	SRR5222010	PRJNA239251	EDLB-CDC	CDC	87702	HHS Region 3	2016	C. jejuni	1702682	108	34204	353	ST-353CC
	PNUSAC001277	GCA_004943445_1	SRR5150469	PRJNA239251	EDLB-CDC	CDC	87703	HHS Region 10	2016	C. jejuni	1613501	31	102152	468	ST-353CC
	PNUSAC001049	GCA_004943405_1	SRR5060308	PRJNA239251	EDLB-CDC	CDC	87704	HHS Region 8	2016	C. jejuni	1647980	38	90450	21	ST-21CC
	PNUSAC001210	GCA_004943245_1	SRR5119502	PRJNA239251	EDLB-CDC	CDC	87706	HHS Region 8	2016	C. jejuni	1689230	25	154642	3720	ST-49CC
	PNUSAC001001	GCA_004943205_1	SRR5097301	PRJNA239251	EDLB-CDC	CDC	87707	HHS Region 3	2016	C. jejuni	1681137	39	84788	1244	ST-61CC
	PNUSAC001239	GCA_004943165_1	SRR5178022	PRJNA239251	EDLB-CDC	CDC	87709	HHS Region 8	2016	C. jejuni	1735170	79	66728	3527	ST-21CC
	PNUSAC001170	GCA_004943145_1	SRR5097312	PRJNA239251	EDLB-CDC	CDC	87711	HHS Region 6	2016	C. jejuni	1603506	137	21664	52	ST-52CC
	PNUSAC001420	GCA_004943085_1	SRR5230117	PRJNA239251	EDLB-CDC	CDC	87712	HHS Region 3	2016	C. jejuni	1729772	38	92247	658	ST-658CC
	PNUSAC001263	GCA_004943025_1	SRR5134422	PRJNA239251	EDLB-CDC	CDC	87713	HHS Region 8	2016	C. jejuni	1646333	253	10737	222	ST-206CC
	PNUSAC001164	GCA_004942885_1	SRR5119507	PRJNA239251	EDLB-CDC	CDC	87716	HHS Region 8	2016	C. jejuni	1813443	68	120720	939	ST-353CC
	PNUSAC001194	GCA_004942865_1	SRR5097296	PRJNA239251	EDLB-CDC	CDC	87719	HHS Region 10	2016	C. jejuni	1739758	63	97067	1911	ST-21CC
	PNUSAC001276	GCA_004942745_1	SRR5150471	PRJNA239251	EDLB-CDC	CDC	87721	HHS Region 10	2016	C. jejuni	1720177	29	104132	222	ST-206CC
	PNUSAC001219	GCA_004942705_1	SRR5097302	PRJNA239251	EDLB-CDC	CDC	87722	HHS Region 10	2016	C. jejuni	1737755	75	53969	1911	ST-21CC
	PNUSAC001192	GCA_004942645_1	SRR5097291	PRJNA239251	EDLB-CDC	CDC	87723	HHS Region 10	2016	C. jejuni	1642100	34	85508	468	ST-353CC
	PNUSAC001174	GCA_004942605_1	SRR5097307	PRJNA239251	EDLB-CDC	CDC	87724	HHS Region 3	2016	C. jejuni	1696762	44	108660	10356	ST-353CC
	PNUSAC001282	GCA_004942465_1	SRR5150474	PRJNA239251	EDLB-CDC	CDC	87726	HHS Region 10	2016	C. jejuni	1777668	47	184970	6676	ST-460CC
	PNUSAC001161	GCA_004942425_1	SRR5119497	PRJNA239251	EDLB-CDC	CDC	87727	HHS Region 8	2016	C. jejuni	1789016	34	98975	5	ST-353CC
	PNUSAC001249	GCA_004942365_1	SRR5125861	PRJNA239251	EDLB-CDC	CDC	87728	HHS Region 8	2016	C. jejuni	1756152	26	152634	982	ST-21CC
	PNUSAC001240	GCA_004942285_1	SRR5178002	PRJNA239251	EDLB-CDC	CDC	87729	HHS Region 8	2016	C. jejuni	1727742	34	101732	21	ST-21CC
	PNUSAC001256	GCA_004941985_1	SRR5125865	PRJNA239251	EDLB-CDC	CDC	87731	HHS Region 8	2016	C. jejuni	1734536	35	96299	222	ST-206CC
	PNUSAC001141	GCA_004941925_1	SRR5097292	PRJNA239251	EDLB-CDC	CDC	87732	HHS Region 10	2016	C. jejuni	1641429	34	95503	51	ST-443CC
	PNUSAC001510	GCA_004941865_1	SRR5235533	PRJNA239251	EDLB-CDC	CDC	87733	HHS Region 8	2016	C. jejuni	1678572	35	94932	8097	ST-21CC
	PNUSAC001233	GCA_004941825_1	SRR5178016	PRJNA239251	EDLB-CDC	CDC	87734	HHS Region 10	2016	C. jejuni	1794248	67	55641	607	ST-607CC
	PNUSAC001147	GCA_004941785_1	SRR5119484	PRJNA239251	EDLB-CDC	CDC	87735	HHS Region 8	2016	C. jejuni	1677312	44	134572	50	ST-21CC
	PNUSAC001390	GCA_004941765_1	SRR5178008	PRJNA239251	EDLB-CDC	CDC	87736	HHS Region 8	2016	C. jejuni	1734441	25	184320	806	ST-21CC
	PNUSAC001196	GCA_004941445_1	SRR5097297	PRJNA239251	EDLB-CDC	CDC	87740	HHS Region 10	2016	C. jejuni	1715343	41	79758	222	ST-206CC
	PNUSAC001096	GCA_004940965_1	SRR5039809	PRJNA239251	EDLB-CDC	CDC	87741	HHS Region 5	2016	C. coli	1754086	25	124139	3701	CC828
	PNUSAC001097	GCA_004940945_1	SRR5039802	PRJNA239251	EDLB-CDC	CDC	87742	HHS Region 5	2016	C. coli	1752683	44	79377	3701	CC828
	PNUSAC001008	GCA_004940885_1	SRR4734697	PRJNA239251	EDLB-CDC	CDC	87745	HHS Region 8	2016	C. jejuni	1614763	21	117069	61	ST-61CC
	PNUSAC001074	GCA_004940845_1	SRR5017007	PRJNA239251	EDLB-CDC	CDC	87746	HHS Region 8	2016	C. jejuni	1639433	39	91812	7694	ST-22CC
	PNUSAC001075	GCA_004940865_1	SRR5017150	PRJNA239251	EDLB-CDC	CDC	87747	HHS Region 8	2016	C. jejuni	1647236	41	89571	474	ST-48CC
	PNUSAC001082	GCA_004940825_1	SRR5039811	PRJNA239251	EDLB-CDC	CDC	87748	HHS Region 8	2016	C. jejuni	1829289	69	69069	933	ST-403CC
	PNUSAC001065	GCA_004940805_1	SRR5017142	PRJNA239251	EDLB-CDC	CDC	87749	HHS Region 8	2016	C. jejuni	1649690	43	80258	8	ST-21CC
	PNUSAC001002	GCA_004940725_1	SRR5017158	PRJNA239251	EDLB-CDC	CDC	87751	HHS Region 3	2016	C. coli	1850903	58	214479	1050	CC828
	PNUSAC001010	GCA_004940705_1	SRR4734696	PRJNA239251	EDLB-CDC	CDC	87752	HHS Region 8	2016	C. jejuni	1734596	29	102282	81	ST-61CC
	PNUSAC000998	GCA_004940645_1	SRR4460447	PRJNA239251	EDLB-CDC	CDC	87754	HHS Region 6	2016	C. jejuni	1643920	46	76464	922	ST-21CC
	PNUSAC000982	GCA_004940315_1	SRR4432581	PRJNA239251	EDLB-CDC	CDC	87755	HHS Region 3	2016	C. coli	1746336	45	124064	828	CC828
	PNUSAC000983	GCA_004940285_1	SRR4432583	PRJNA239251	EDLB-CDC	CDC	87756	HHS Region 3	2016	C. coli	1655370	27	130769	7818	CC828
	PNUSAC000989	GCA_004940245_1	SRR4432574	PRJNA239251	EDLB-CDC	CDC	87757	HHS Region 3	2016	C. jejuni	1797710	40	89577	48	ST-48CC
	PNUSAC000977	GCA_004940225_1	SRR4432562	PRJNA239251	EDLB-CDC	CDC	87758	HHS Region 3	2016	C. jejuni	1836421	70	123101	939	ST-353CC
	PNUSAC000971	GCA_004940205_1	SRR4432570	PRJNA239251	EDLB-CDC	CDC	87759	HHS Region 3	2016	C. jejuni	1661969	31	104423	50	ST-21CC
	PNUSAC000969	GCA_004940185_1	SRR4432571	PRJNA239251	EDLB-CDC	CDC	87760	HHS Region 3	2016	C. jejuni	1747169	32	151168	22	ST-22CC
	PNUSAC000984	GCA_004940165_1	SRR4432565	PRJNA239251	EDLB-CDC	CDC	87761	HHS Region 3	2016	C. jejuni	1750485	59	84310	353	ST-353CC
	PNUSAC000980	GCA_004940125_1	SRR4432566	PRJNA239251	EDLB-CDC	CDC	87762	HHS Region 3	2016	C. jejuni	1698057	38	98712	Incomplete	Unassigned
	PNUSAC000970	GCA_004940105_1	SRR4432558	PRJNA239251	EDLB-CDC	CDC	87763	HHS Region 3	2016	C. jejuni	1729753	40	106399	50	ST-21CC
	PNUSAC000957	GCA_004939945_1	SRR4417842	PRJNA239251	EDLB-CDC	CDC	87764	HHS Region 8	2016	C. jejuni	1630336	101	27234	8	ST-21CC
	PNUSAC000955	GCA_004939865_1	SRR4417840	PRJNA239251	EDLB-CDC	CDC	87765	HHS Region 3	2016	C. jejuni	1605989	52	58474	22	ST-22CC
	PNUSAC000953	GCA_004939845_1	SRR4417838	PRJNA239251	EDLB-CDC	CDC	87766	HHS Region 8	2016	C. jejuni	1626336	64	53575	8	ST-21CC
	PNUSAC000944	GCA_004939805_1	SRR4417837	PRJNA239251	EDLB-CDC	CDC	87767	HHS Region 5	2016	C. jejuni	1734964	27	218385	353	ST-353CC
	PNUSAC000889	GCA_004939745_1	SRR4341015	PRJNA239251	EDLB-CDC	CDC	87768	HHS Region 10	2016	C. jejuni	1837891	55	111176	379	ST-52CC
	PNUSAC000891	GCA_004939705_1	SRR4341017	PRJNA239251	EDLB-CDC	CDC	87769	HHS Region 10	2016	C. jejuni	1722111	18	244265	929	ST-257CC
	PNUSAC000921	GCA_004938585_1	SRR4297647	PRJNA239251	EDLB-CDC	CDC	87770	HHS Region 8	2016	C. jejuni	1643816	23	104335	474	ST-48CC
	PNUSAC000922	GCA_004938565_1	SRR4297642	PRJNA239251	EDLB-CDC	CDC	87771	HHS Region 6	2016	C. jejuni	1631723	21	175747	51	ST-443CC
	PNUSAC000926	GCA_004938545_1	SRR4297646	PRJNA239251	EDLB-CDC	CDC	87772	HHS Region 8	2016	C. jejuni	1647817	22	164823	468	ST-353CC
	PNUSAC000918	GCA_004938045_1	SRR4280284	PRJNA239251	EDLB-CDC	CDC	87773	HHS Region 8	2016	C. jejuni	1636213	62	88100	8	ST-21CC
	PNUSAC000913	GCA_004937945_1	SRR4280279	PRJNA239251	EDLB-CDC	CDC	87774	HHS Region 8	2016	C. jejuni	1608113	124	26618	8	ST-21CC
	PNUSAC000878	GCA_004937645_1	SRR4244906	PRJNA239251	EDLB-CDC	CDC	87775	HHS Region 6	2016	C. jejuni	1666793	26	144307	10574	ST-45CC
[truncated: 6,858 more rows]

## Sheet: TableS2
Table S2: Non-human Campylobacter spp. isolate genomes used in this study (n=16,703).																			*ML dataset=16,703	**Self-test dataset: 15,924
																					att		att	att
	strain_identifier	file	Genome size (bp)	Contigs	N50	Accession	Bioproject	collected_by	pubMLST_id	country	year	source	species	ST (MLST)	clonal_complex (MLST)	ML dataset(*)	Self-test dataset (**)			C. jejuni	C. jejuni	C. coli	C. coli	total	total total	removed
	CVM N18C162	GCA_004872895_1	1789782	53	71832	SRR8662789	PRJNA292664	FDA	98336	USA	2018	turkey	C. coli	1161	ST-1150 complex	YES	YES		chicken	5573	5573	3822	3822	9395	9395	0
	CVM N18C198	GCA_004872925_1	1635982	72	50039	SRR8662773	PRJNA292664	FDA	98335	USA	2018	chicken	C. jejuni	5794	ST-443 complex	YES	YES		environment	187	0	61	0	0	248	248
	CVM N18C223	GCA_004872945_1	1667088	181	18904	SRR8662759	PRJNA292664	FDA	98334	USA	2018	chicken	C. jejuni	50	ST-21 complex	YES	YES		cow	3836	3836	1187	1187	5023	5023	0
	CVM N18C119	GCA_004873105_1	1653300	16	170407	SRR8662730	PRJNA292664	FDA	98333	USA	2018	chicken	C. coli	829	ST-828 complex	YES	YES		wild bird	322	322	43	6	328	365	37
	CVM N18C118	GCA_004873145_1	1821881	83	86599	SRR8662729	PRJNA292664	FDA	98332	USA	2018	chicken	C. jejuni	939	ST-353 complex	YES	YES		pig	61	1	1114	1111	1112	1175	63
	CVM N18C125	GCA_004873245_1	1730929	82	67745	SRR8662728	PRJNA292664	FDA	98331	USA	2018	turkey	C. jejuni	6676	ST-460 complex	YES	NO		turkey	99	0	398	398	398	497	99
	CVM N18C214	GCA_004873325_1	1703737	86	37249	SRR8662743	PRJNA292664	FDA	98330	USA	2018	chicken	C. jejuni	222	ST-206 complex	YES	YES		total	10078	9732	6625	6524	16256	16703	447
	CVM N18C116	GCA_004873385_1	1684156	45	89007	SRR8662731	PRJNA292664	FDA	98329	USA	2018	chicken	C. jejuni	51	ST-443 complex	YES	YES
	CVM N18C218	GCA_004873405_1	1695534	78	61655	SRR8662745	PRJNA292664	FDA	98328	USA	2018	chicken	C. jejuni	3694	ST-48 complex	YES	YES
	CVM N18C157	GCA_004873425_1	1687112	30	138349	SRR8662788	PRJNA292664	FDA	98327	USA	2018	chicken	C. jejuni	51	ST-443 complex	YES	YES
	CVM N18C131	GCA_004873605_1	1769835	31	130303	SRR8662756	PRJNA292664	FDA	98326	USA	2018	chicken	C. coli	825	ST-828 complex	YES	YES
	CVM N18C224	GCA_004873685_1	1638783	100	33690	SRR8662762	PRJNA292664	FDA	98325	USA	2018	chicken	C. jejuni	51	ST-443 complex	YES	YES
	CVM N18C199	GCA_004873745_1	1701430	81	54950	SRR8662774	PRJNA292664	FDA	80802	USA	2018	chicken	C. jejuni	353	ST-353 complex	YES	YES
	CVM N18C215	GCA_004873865_1	1773827	44	107341	SRR8662744	PRJNA292664	FDA	98324	USA	2018	chicken	C. coli	829	ST-828 complex	YES	YES
	CVM N18C219	GCA_004873905_1	1769413	110	38957	SRR8662746	PRJNA292664	FDA	98323	USA	2018	chicken	C. jejuni	924	ST-607 complex	YES	YES
	CVM N18C117	GCA_004874105_1	1812310	123	60909	SRR8662732	PRJNA292664	FDA	98322	USA	2018	chicken	C. jejuni	939	ST-353 complex	YES	YES
	CVM N18C124	GCA_004874165_1	1863512	60	124136	SRR8662727	PRJNA292664	FDA	98321	USA	2018	chicken	C. coli	829	ST-828 complex	YES	YES
	CVM N18C212	GCA_004874205_1	1760360	89	35496	SRR8662737	PRJNA292664	FDA	98320	USA	2018	chicken	C. coli	829	ST-828 complex	YES	YES
	CVM N18C123	GCA_004874265_1	1672849	32	112470	SRR8662734	PRJNA292664	FDA	98319	USA	2018	chicken	C. jejuni	429	ST-48 complex	YES	YES
	CVM N18C120	GCA_004874285_1	1650264	50	70360	SRR8662735	PRJNA292664	FDA	98318	USA	2018	chicken	C. coli	829	ST-828 complex	YES	YES
	CVM N18C222	GCA_004874345_1	1762006	102	43427	SRR8662760	PRJNA292664	FDA	98317	USA	2018	chicken	C. jejuni	2867	unassigned	YES	YES
	CVM N18C121	GCA_004874365_1	1665810	34	128462	SRR8662736	PRJNA292664	FDA	98316	USA	2018	chicken	C. jejuni	222	ST-206 complex	YES	YES
	CVM N18C122	GCA_004874385_1	1716064	45	79053	SRR8662733	PRJNA292664	FDA	98315	USA	2018	chicken	C. jejuni	222	ST-206 complex	YES	YES
	CVM N18C210	GCA_004874425_1	1646406	176	16264	SRR8662739	PRJNA292664	FDA	98314	USA	2018	chicken	C. jejuni	48	ST-48 complex	YES	YES
	CVM N18C129	GCA_004874445_1	1643830	83	34856	SRR8662750	PRJNA292664	FDA	98313	USA	2018	chicken	C. coli	7818	ST-828 complex	YES	YES
	CVM N18C181	GCA_004874485_1	1876126	98	87712	SRR8662771	PRJNA292664	FDA	98312	USA	2018	chicken	C. coli	1050	ST-828 complex	YES	YES
	CVM N18C135	GCA_004874525_1	1725401	95	31404	SRR8662748	PRJNA292664	FDA	98311	USA	2018	chicken	C. jejuni	454	ST-21 complex	YES	YES
	CVM N18C211	GCA_004874565_1	1803441	140	29516	SRR8662740	PRJNA292664	FDA	98309	USA	2018	chicken	C. jejuni	607	ST-607 complex	YES	YES
	CVM N18C190	GCA_004874585_1	1661191	76	42413	SRR8662775	PRJNA292664	FDA	98310	USA	2018	chicken	C. jejuni	597	ST-21 complex	YES	YES
	CVM N18C134	GCA_004874605_1	1819725	175	21977	SRR8662747	PRJNA292664	FDA	98307	USA	2018	chicken	C. coli	1119	ST-828 complex	YES	YES
	CVM N18C217	GCA_004874645_1	1723216	56	76851	SRR8662742	PRJNA292664	FDA	98308	USA	2018	chicken	C. coli	3262	ST-828 complex	YES	YES
	CVM N18C180	GCA_004874685_1	1751620	188	23728	SRR8662772	PRJNA292664	FDA	98306	USA	2018	chicken	C. jejuni	939	ST-353 complex	YES	YES
	CVM N18C126	GCA_004874695_1	1733616	63	96130	SRR8662751	PRJNA292664	FDA	98305	USA	2018	turkey	C. jejuni	6676	ST-460 complex	YES	NO
	CVM N18C128	GCA_004874725_1	1751594	61	73211	SRR8662749	PRJNA292664	FDA	98304	USA	2018	chicken	C. jejuni	6639	ST-48 complex	YES	YES
	CVM N18C132	GCA_004874765_1	1797011	47	106838	SRR8662753	PRJNA292664	FDA	98303	USA	2018	turkey	C. coli	1192	ST-1150 complex	YES	YES
	CVM N18C127	GCA_004874785_1	1637189	75	55144	SRR8662752	PRJNA292664	FDA	98302	USA	2018	chicken	C. jejuni	51	ST-443 complex	YES	YES
	CVM N18C130	GCA_004874845_1	1700938	38	103852	SRR8662755	PRJNA292664	FDA	98301	USA	2018	chicken	C. jejuni	22	ST-22 complex	YES	YES
	CVM N18C189	GCA_004874865_1	1719078	86	45045	SRR8662763	PRJNA292664	FDA	98300	USA	2018	chicken	C. jejuni	2132	ST-353 complex	YES	YES
	CVM N18C133	GCA_004874885_1	1639783	51	63620	SRR8662754	PRJNA292664	FDA	98298	USA	2018	chicken	C. jejuni	22	ST-22 complex	YES	YES
	CVM N18C220	GCA_004874895_1	1876487	118	50569	SRR8662758	PRJNA292664	FDA	98299	USA	2018	chicken	C. coli	1063	ST-828 complex	YES	YES
	CVM N18C187	GCA_004874965_1	1676611	90	40378	SRR8662765	PRJNA292664	FDA	98297	USA	2018	chicken	C. jejuni	6091	ST-45 complex	YES	YES
	CVM N18C188	GCA_004874985_1	1654153	188	17774	SRR8662764	PRJNA292664	FDA	98296	USA	2018	chicken	C. jejuni	10732	ST-48 complex	YES	YES
	CVM N18C186	GCA_004875025_1	1724628	120	30461	SRR8662766	PRJNA292664	FDA	98294	USA	2018	chicken	C. jejuni	10703	ST-353 complex	YES	YES
	CVM N18C191	GCA_004875035_1	1682065	41	103636	SRR8662776	PRJNA292664	FDA	98295	USA	2018	chicken	C. jejuni	222	ST-206 complex	YES	YES
	CVM N18C185	GCA_004875085_1	1641128	129	21972	SRR8662767	PRJNA292664	FDA	98293	USA	2018	chicken	C. jejuni	21	ST-21 complex	YES	YES
	CVM N18C183	GCA_004875105_1	1735018	114	35662	SRR8662769	PRJNA292664	FDA	98292	USA	2018	chicken	C. jejuni	12418	ST-353 complex	YES	YES
	CVM N18C184	GCA_004875125_1	1652163	129	26210	SRR8662768	PRJNA292664	FDA	98291	USA	2018	chicken	C. jejuni	10718	ST-443 complex	YES	YES
	CVM N18C193	GCA_004875185_1	1671123	125	28560	SRR8662778	PRJNA292664	FDA	98290	USA	2018	chicken	C. coli	829	ST-828 complex	YES	YES
	CVM N18C182	GCA_004875225_1	1650810	86	31944	SRR8662770	PRJNA292664	FDA	98289	USA	2018	chicken	C. jejuni	222	ST-206 complex	YES	YES
	CVM N18C195	GCA_004875235_1	1712418	203	17786	SRR8662780	PRJNA292664	FDA	98287	USA	2018	chicken	C. jejuni	464	ST-464 complex	YES	YES
	CVM N18C192	GCA_004875245_1	1717481	79	49999	SRR8662777	PRJNA292664	FDA	98288	USA	2018	chicken	C. jejuni	12601	ST-48 complex	YES	YES
	CVM N18C194	GCA_004875285_1	1740058	169	22531	SRR8662779	PRJNA292664	FDA	98286	USA	2018	chicken	C. jejuni	607	ST-607 complex	YES	YES
	CVM N18C196	GCA_004875345_1	1727735	68	61108	SRR8662781	PRJNA292664	FDA	98285	USA	2018	chicken	C. jejuni	405	ST-353 complex	YES	YES
	CVM N18C163	GCA_004875365_1	1673872	35	183727	SRR8662784	PRJNA292664	FDA	98284	USA	2018	chicken	C. jejuni	1839	ST-607 complex	YES	YES
	CVM N18C158	GCA_004875385_1	1696561	15	265613	SRR8662787	PRJNA292664	FDA	98283	USA	2018	chicken	C. coli	899	ST-828 complex	YES	YES
	CVM N18C167	GCA_004875405_1	1774642	108	32782	SRR8662785	PRJNA292664	FDA	98282	USA	2018	chicken	C. jejuni	2275	ST-52 complex	YES	YES
	CVM N18C138	GCA_004875885_1	1865825	99	60210	SRR8662804	PRJNA292664	FDA	98281	USA	2018	chicken	C. jejuni	1212	ST-607 complex	YES	YES
	CVM N18C168	GCA_004875905_1	1788143	68	52218	SRR8662792	PRJNA292664	FDA	98280	USA	2018	chicken	C. jejuni	2275	ST-52 complex	YES	YES
	CVM N18C266	GCA_004875925_1	1880034	156	45141	SRR8662852	PRJNA292664	FDA	98279	USA	2018	chicken	C. coli	1050	ST-828 complex	YES	YES
	CVM N18C293	GCA_004875945_1	1808640	146	36395	SRR8662854	PRJNA292664	FDA	98278	USA	2018	chicken	C. jejuni	2517	ST-353 complex	YES	YES
	CVM N18C154	GCA_004875965_1	1630299	74	38672	SRR8662818	PRJNA292664	FDA	98277	USA	2018	chicken	C. jejuni	48	ST-48 complex	YES	YES
	CVM N18C139	GCA_004875985_1	1809495	107	66870	SRR8662803	PRJNA292664	FDA	98276	USA	2018	chicken	C. jejuni	2083	unassigned	YES	YES
	CVM N18C169	GCA_004876005_1	1678199	107	28315	SRR8662791	PRJNA292664	FDA	98275	USA	2018	chicken	C. coli	829	ST-828 complex	YES	YES
	CVM N18C137	GCA_004876025_1	1669243	47	74865	SRR8662805	PRJNA292664	FDA	98273	USA	2018	chicken	C. coli	829	ST-828 complex	YES	YES
	CVM N18C143	GCA_004876045_1	1723610	45	106138	SRR8662807	PRJNA292664	FDA	98274	USA	2018	chicken	C. jejuni	7634	unassigned	YES	YES
	CVM N18C274	GCA_004876065_1	1766431	137	30192	SRR8662837	PRJNA292664	FDA	98271	USA	2018	chicken	C. jejuni	12411	ST-353 complex	YES	YES
	CVM N18C142	GCA_004876085_1	1698961	33	146036	SRR8662808	PRJNA292664	FDA	98272	USA	2018	chicken	C. jejuni	7634	unassigned	YES	YES
	CVM N18C136	GCA_004876105_1	1760366	65	81568	SRR8662806	PRJNA292664	FDA	98270	USA	2018	chicken	C. jejuni	353	ST-353 complex	YES	YES
	CVM N18C146	GCA_004876125_1	1737357	70	84703	SRR8662819	PRJNA292664	FDA	98269	USA	2018	chicken	C. jejuni	2132	ST-353 complex	YES	YES
	CVM N18C272	GCA_004876145_1	1765203	152	26794	SRR8662835	PRJNA292664	FDA	98268	USA	2018	chicken	C. coli	10428	ST-828 complex	YES	YES
	CVM N18C312	GCA_004876165_1	1740451	125	28650	SRR8662880	PRJNA292664	FDA	98267	USA	2018	chicken	C. jejuni	10843	ST-353 complex	YES	YES
	CVM N18C314	GCA_004876185_1	1682452	66	61710	SRR8662882	PRJNA292664	FDA	98266	USA	2018	chicken	C. jejuni	48	ST-48 complex	YES	YES
	CVM N18C147	GCA_004876205_1	1717752	34	117729	SRR8662820	PRJNA292664	FDA	98265	USA	2018	chicken	C. jejuni	353	ST-353 complex	YES	YES
	CVM N18C148	GCA_004876225_1	1753542	51	61239	SRR8662821	PRJNA292664	FDA	98264	USA	2018	chicken	C. coli	3262	ST-828 complex	YES	YES
	CVM N18C176	GCA_004876245_1	1672123	113	31178	SRR8662793	PRJNA292664	FDA	98263	USA	2018	turkey	C. coli	829	ST-828 complex	YES	YES
	CVM N18C174	GCA_004876265_1	1746059	167	20319	SRR8662795	PRJNA292664	FDA	98262	USA	2018	chicken	C. jejuni	939	ST-353 complex	YES	YES
	CVM N18C273	GCA_004876285_1	1773889	171	24419	SRR8662834	PRJNA292664	FDA	98261	USA	2018	chicken	C. jejuni	939	ST-353 complex	YES	YES
	CVM N18C286	GCA_004876305_1	1666449	142	24036	SRR8662857	PRJNA292664	FDA	80809	USA	2018	chicken	C. coli	8176	ST-828 complex	YES	YES
	CVM N18C177	GCA_004876325_1	1630366	243	11192	SRR8662794	PRJNA292664	FDA	98260	USA	2018	chicken	C. jejuni	51	ST-443 complex	YES	YES
	CVM N18C269	GCA_004876345_1	1763281	161	24695	SRR8662838	PRJNA292664	FDA	98259	USA	2018	chicken	C. jejuni	2146	ST-464 complex	YES	YES
	CVM N18C161	GCA_004876365_1	1781233	45	114819	SRR8662790	PRJNA292664	FDA	98258	USA	2018	chicken	C. jejuni	824	ST-257 complex	YES	YES
	CVM N18C175	GCA_004876385_1	1784330	28	162647	SRR8662796	PRJNA292664	FDA	98257	USA	2018	chicken	C. coli	3262	ST-828 complex	YES	YES
	CVM N18C329	GCA_004876405_1	1860244	114	42243	SRR8662865	PRJNA292664	FDA	98256	USA	2018	chicken	C. coli	1050	ST-828 complex	YES	YES
	CVM N18C267	GCA_004876425_1	1754636	194	17970	SRR8662853	PRJNA292664	FDA	98254	USA	2018	chicken	C. jejuni	464	ST-464 complex	YES	YES
	CVM N18C268	GCA_004876445_1	1719504	88	53327	SRR8662839	PRJNA292664	FDA	98255	USA	2018	chicken	C. jejuni	464	ST-464 complex	YES	YES
	CVM N18C171	GCA_004876465_1	1679508	68	50352	SRR8662800	PRJNA292664	FDA	98253	USA	2018	chicken	C. jejuni	48	ST-48 complex	YES	YES
	CVM N18C178	GCA_004876485_1	1706774	152	22946	SRR8662801	PRJNA292664	FDA	98251	USA	2018	chicken	C. jejuni	2132	ST-353 complex	YES	YES
	CVM N18C170	GCA_004876505_1	1685605	78	42105	SRR8662799	PRJNA292664	FDA	98252	USA	2018	chicken	C. coli	829	ST-828 complex	YES	YES
	CVM N18C292	GCA_004876525_1	1648949	139	22973	SRR8662855	PRJNA292664	FDA	98250	USA	2018	chicken	C. jejuni	10068	ST-48 complex	YES	YES
	CVM N18C287	GCA_004876545_1	1639128	83	43102	SRR8662856	PRJNA292664	FDA	80808	USA	2018	chicken	C. coli	10069	ST-353 complex	YES	YES
	CVM N18C179	GCA_004876565_1	1812852	108	41349	SRR8662802	PRJNA292664	FDA	98249	USA	2018	chicken	C. jejuni	939	ST-353 complex	YES	YES
	CVM N18C140	GCA_004876585_1	1757592	80	71992	SRR8662810	PRJNA292664	FDA	98248	USA	2018	chicken	C. jejuni	2083	unassigned	YES	YES
	CVM N18C315	GCA_004876605_1	1732142	183	22787	SRR8662881	PRJNA292664	FDA	98247	USA	2018	chicken	C. jejuni	939	ST-353 complex	YES	YES
	CVM N18C145	GCA_004876625_1	1667630	59	56454	SRR8662811	PRJNA292664	FDA	98246	USA	2018	chicken	C. jejuni	8	ST-21 complex	YES	YES
	CVM N18C141	GCA_004876645_1	1755916	51	111194	SRR8662809	PRJNA292664	FDA	98245	USA	2018	turkey	C. jejuni	353	ST-353 complex	YES	NO
	CVM N18C282	GCA_004876665_1	1794979	121	32472	SRR8662868	PRJNA292664	FDA	98244	USA	2018	chicken	C. jejuni	6676	ST-460 complex	YES	YES
	CVM N18C144	GCA_004876685_1	1755404	80	44938	SRR8662812	PRJNA292664	FDA	98243	USA	2018	chicken	C. jejuni	11409	ST-353 complex	YES	YES
	CVM N18C313	GCA_004876705_1	1788958	241	16160	SRR8662879	PRJNA292664	FDA	98242	USA	2018	chicken	C. coli	1119	ST-828 complex	YES	YES
	CVM N18C155	GCA_004876725_1	1748380	103	31885	SRR8662813	PRJNA292664	FDA	98241	USA	2018	chicken	C. jejuni	6752	ST-353 complex	YES	YES
	CVM N18C156	GCA_004876745_1	1690761	31	115157	SRR8662814	PRJNA292664	FDA	98240	USA	2018	chicken	C. coli	3753	ST-828 complex	YES	YES
	CVM N18C153	GCA_004876785_1	1872177	161	33211	SRR8662817	PRJNA292664	FDA	98238	USA	2018	chicken	C. coli	8064	ST-828 complex	YES	YES
	CVM N18C302	GCA_004876805_1	1680324	57	75227	SRR8662892	PRJNA292664	FDA	98236	USA	2018	chicken	C. jejuni	353	ST-353 complex	YES	YES
	CVM N18C151	GCA_004876815_1	1834753	136	43268	SRR8662815	PRJNA292664	FDA	98237	USA	2018	chicken	C. coli	1119	ST-828 complex	YES	YES
	CVM N18C240	GCA_004876845_1	1798122	93	35341	SRR8662944	PRJNA292664	FDA	98235	USA	2018	chicken	C. jejuni	460	ST-460 complex	YES	YES
	CVM N18C150	GCA_004876865_1	1715916	50	90400	SRR8662822	PRJNA292664	FDA	98234	USA	2018	chicken	C. coli	829	ST-828 complex	YES	YES
	CVM N18C200	GCA_004876885_1	1784106	145	32037	SRR8662824	PRJNA292664	FDA	80804	USA	2018	chicken	C. coli	1050	ST-828 complex	YES	YES
	CVM N18C203	GCA_004876905_1	1772538	115	35021	SRR8662825	PRJNA292664	FDA	80805	USA	2018	chicken	C. jejuni	353	ST-353 complex	YES	YES
	CVM N18C201	GCA_004876925_1	1672998	161	20304	SRR8662823	PRJNA292664	FDA	80803	USA	2018	chicken	C. jejuni	50	ST-21 complex	YES	YES
	CVM N18C202	GCA_004876945_1	1719271	94	40558	SRR8662826	PRJNA292664	FDA	80806	USA	2018	chicken	C. coli	1109	ST-828 complex	YES	YES
	CVM N18C277	GCA_004876965_1	1613647	228	13644	SRR8662842	PRJNA292664	FDA	98232	USA	2018	chicken	C. jejuni	354	ST-354 complex	YES	YES
	CVM N18C450	GCA_004876975_1	1746652	57	110593	SRR8662941	PRJNA292664	FDA	98233	USA	2018	chicken	C. jejuni	353	ST-353 complex	YES	YES
	CVM N18C204	GCA_004877005_1	1633179	111	27454	SRR8662828	PRJNA292664	FDA	98231	USA	2018	chicken	C. coli	829	ST-828 complex	YES	YES
	CVM N18C206	GCA_004877025_1	1707371	47	92337	SRR8662830	PRJNA292664	FDA	98230	USA	2018	chicken	C. coli	10861	ST-828 complex	YES	YES
	CVM N18C209	GCA_004877045_1	1645227	63	76050	SRR8662831	PRJNA292664	FDA	98229	USA	2018	chicken	C. jejuni	45	ST-45 complex	YES	YES
	CVM N18C276	GCA_004877065_1	1676325	269	11991	SRR8662843	PRJNA292664	FDA	98228	USA	2018	chicken	C. jejuni	2146	ST-464 complex	YES	YES
	CVM N18C271	GCA_004877085_1	1610116	66	47303	SRR8662840	PRJNA292664	FDA	98227	USA	2018	chicken	C. jejuni	22	ST-22 complex	YES	YES
	CVM N18C270	GCA_004877105_1	1723090	89	49687	SRR8662841	PRJNA292664	FDA	98225	USA	2018	chicken	C. jejuni	354	ST-354 complex	YES	YES
	CVM N18C262	GCA_004877125_1	1649212	48	79538	SRR8662846	PRJNA292664	FDA	98226	USA	2018	chicken	C. jejuni	2787	ST-21 complex	YES	YES
	CVM N18C265	GCA_004877145_1	1835975	161	30803	SRR8662845	PRJNA292664	FDA	98224	USA	2018	chicken	C. jejuni	1212	ST-607 complex	YES	YES
	CVM N18C251	GCA_004877165_1	1777772	88	53678	SRR8662850	PRJNA292664	FDA	98223	USA	2018	chicken	C. jejuni	6662	ST-354 complex	YES	YES
	CVM N18C263	GCA_004877185_1	1630119	78	43082	SRR8662847	PRJNA292664	FDA	98222	USA	2018	chicken	C. jejuni	137	ST-45 complex	YES	YES
	CVM N18C289	GCA_004877205_1	1846339	190	21107	SRR8662855	PRJNA292664	FDA	80807	USA	2018	chicken	C. coli	10068	ST-48 complex	YES	YES
	CVM N18C291	GCA_004877225_1	1735617	203	17929	SRR8662856	PRJNA292664	FDA	98221	USA	2018	chicken	C. jejuni	10069	ST-353 complex	YES	YES
	CVM N18C294	GCA_004877245_1	1731087	70	44995	SRR8662861	PRJNA292664	FDA	98220	USA	2018	chicken	C. coli	829	ST-828 complex	YES	YES
	CVM N18C298	GCA_004877265_1	1627470	60	45525	SRR8662859	PRJNA292664	FDA	98219	USA	2018	chicken	C. coli	829	ST-828 complex	YES	YES
	CVM N18C366	GCA_004877285_1	1691581	23	197681	SRR8662956	PRJNA292664	FDA	98218	USA	2018	chicken	C. jejuni	48	ST-48 complex	YES	YES
	CVM N18C299	GCA_004877305_1	1721937	67	46925	SRR8662858	PRJNA292664	FDA	98217	USA	2018	chicken	C. coli	3262	ST-828 complex	YES	YES
	CVM N18C295	GCA_004877325_1	1872029	86	68271	SRR8662860	PRJNA292664	FDA	98216	USA	2018	chicken	C. coli	11407	ST-828 complex	YES	YES
	CVM N18C328	GCA_004877345_1	1750813	73	62482	SRR8662864	PRJNA292664	FDA	98215	USA	2018	chicken	C. jejuni	10843	ST-353 complex	YES	YES
	CVM N18C283	GCA_004877365_1	1705888	231	12902	SRR8662869	PRJNA292664	FDA	98214	USA	2018	chicken	C. coli	10861	ST-828 complex	YES	YES
	CVM N18C284	GCA_004877385_1	1699908	139	23098	SRR8662870	PRJNA292664	FDA	98213	USA	2018	chicken	C. jejuni	48	ST-48 complex	YES	YES
	CVM N18C301	GCA_004877395_1	1711067	135	29522	SRR8662862	PRJNA292664	FDA	98211	USA	2018	chicken	C. jejuni	464	ST-464 complex	YES	YES
	CVM N18C300	GCA_004877425_1	1725574	49	77145	SRR8662863	PRJNA292664	FDA	98212	USA	2018	chicken	C. coli	1173	ST-828 complex	YES	YES
	CVM N18C285	GCA_004877445_1	1684223	105	29199	SRR8662867	PRJNA292664	FDA	80810	USA	2018	chicken	C. coli	1082	ST-828 complex	YES	YES
	CVM N18C330	GCA_004877465_1	1746106	165	27018	SRR8662876	PRJNA292664	FDA	98210	USA	2018	chicken	C. jejuni	11017	ST-464 complex	YES	YES
	CVM N18C281	GCA_004877485_1	1679202	95	34807	SRR8662875	PRJNA292664	FDA	98209	USA	2018	chicken	C. jejuni	3735	ST-353 complex	YES	YES
	CVM N18C278	GCA_004877505_1	1892562	137	33568	SRR8662872	PRJNA292664	FDA	98208	USA	2018	chicken	C. coli	1050	ST-828 complex	YES	YES
	CVM N18C279	GCA_004877525_1	1731209	123	31950	SRR8662873	PRJNA292664	FDA	98207	USA	2018	chicken	C. jejuni	2132	ST-353 complex	YES	YES
	CVM N18C322	GCA_004877545_1	1695201	57	49298	SRR8662877	PRJNA292664	FDA	98206	USA	2018	chicken	C. coli	829	ST-828 complex	YES	YES
	CVM N18C321	GCA_004877565_1	1696634	96	30639	SRR8662878	PRJNA292664	FDA	98205	USA	2018	chicken	C. coli	7818	ST-828 complex	YES	YES
	CVM N18C320	GCA_004877585_1	1774139	123	46741	SRR8662885	PRJNA292664	FDA	98204	USA	2018	chicken	C. jejuni	11403	unassigned	YES	YES
	CVM N18C280	GCA_004877605_1	1626748	87	37191	SRR8662874	PRJNA292664	FDA	98203	USA	2018	chicken	C. coli	829	ST-828 complex	YES	YES
	CVM N18C317	GCA_004877625_1	1627283	93	30770	SRR8662884	PRJNA292664	FDA	98201	USA	2018	chicken	C. jejuni	982	ST-21 complex	YES	YES
	CVM N18C318	GCA_004877645_1	1728338	56	91035	SRR8662883	PRJNA292664	FDA	98202	USA	2018	chicken	C. jejuni	464	ST-464 complex	YES	YES
	CVM N18C319	GCA_004877665_1	1822166	145	31500	SRR8662886	PRJNA292664	FDA	98200	USA	2018	chicken	C. coli	8176	ST-828 complex	YES	YES
	CVM N18C311	GCA_004877685_1	1768135	91	49351	SRR8662889	PRJNA292664	FDA	98199	USA	2018	chicken	C. jejuni	2905	ST-353 complex	YES	YES
	CVM N18C327	GCA_004877705_1	1724948	66	46977	SRR8662887	PRJNA292664	FDA	98198	USA	2018	chicken	C. coli	899	ST-828 complex	YES	YES
	CVM N18C310	GCA_004877725_1	1779608	65	84843	SRR8662888	PRJNA292664	FDA	98197	USA	2018	chicken	C. jejuni	10372	ST-353 complex	YES	YES
	CVM N18C305	GCA_004877745_1	1729400	177	26478	SRR8662891	PRJNA292664	FDA	98196	USA	2018	chicken	C. jejuni	3510	ST-353 complex	YES	YES
	CVM N18C304	GCA_004877765_1	1764920	98	53615	SRR8662890	PRJNA292664	FDA	98195	USA	2018	chicken	C. jejuni	939	ST-353 complex	YES	YES
	CVM N18C308	GCA_004877785_1	1637571	66	45202	SRR8662894	PRJNA292664	FDA	98194	USA	2018	chicken	C. jejuni	267	ST-283 complex	YES	YES
	CVM N18C303	GCA_004877805_1	1806553	101	58512	SRR8662893	PRJNA292664	FDA	98193	USA	2018	chicken	C. coli	10772	ST-828 complex	YES	YES
	CVM N18C309	GCA_004877825_1	1653840	31	86158	SRR8662895	PRJNA292664	FDA	98192	USA	2018	chicken	C. coli	829	ST-828 complex	YES	YES
	CVM N18C307	GCA_004877845_1	1905520	155	40132	SRR8662897	PRJNA292664	FDA	98191	USA	2018	chicken	C. coli	1050	ST-828 complex	YES	YES
	CVM N18C306	GCA_004877855_1	1738845	123	25298	SRR8662896	PRJNA292664	FDA	98190	USA	2018	chicken	C. jejuni	452	ST-353 complex	YES	YES
	CVM N18C338	GCA_004877885_1	1702927	59	51804	SRR8662900	PRJNA292664	FDA	98189	USA	2018	chicken	C. jejuni	222	ST-206 complex	YES	YES
	CVM N18C340	GCA_004877905_1	1707560	150	25623	SRR8662898	PRJNA292664	FDA	98188	USA	2018	chicken	C. jejuni	6676	ST-460 complex	YES	YES
	CVM N18C339	GCA_004877915_1	1686304	296	10354	SRR8662899	PRJNA292664	FDA	98187	USA	2018	chicken	C. jejuni	607	ST-607 complex	YES	YES
	CVM N18C241	GCA_004877945_1	1794637	119	41881	SRR8662917	PRJNA292664	FDA	98186	USA	2018	chicken	C. coli	1119	ST-828 complex	YES	YES
	CVM N18C444	GCA_004877965_1	1795796	60	82108	SRR8662948	PRJNA292664	FDA	98185	USA	2018	chicken	C. jejuni	607	ST-607 complex	YES	YES
	CVM N18C446	GCA_004877985_1	1795071	87	48581	SRR8662947	PRJNA292664	FDA	98184	USA	2018	chicken	C. jejuni	607	ST-607 complex	YES	YES
	CVM N18C442	GCA_004878005_1	1715694	58	84467	SRR8662948	PRJNA292664	FDA	80812	USA	2018	chicken	C. coli	607	ST-607 complex	YES	YES
	CVM N18C439	GCA_004878025_1	1694966	25	122086	SRR8662949	PRJNA292664	FDA	98183	USA	2018	chicken	C. coli	899	ST-828 complex	YES	YES
	CVM N18C447	GCA_004878045_1	1684709	52	71781	SRR8662954	PRJNA292664	FDA	98182	USA	2018	chicken	C. jejuni	48	ST-48 complex	YES	YES
	CVM N18C458	GCA_004878185_1	1693456	32	89619	SRR8662974	PRJNA292664	FDA	98181	USA	2018	chicken	C. coli	899	ST-828 complex	YES	YES
	CVM N18C456	GCA_004878195_1	1776114	106	49600	SRR8662966	PRJNA292664	FDA	98180	USA	2018	chicken	C. coli	829	ST-828 complex	YES	YES
	CVM N18C358	GCA_004878225_1	1730127	49	90885	SRR8662965	PRJNA292664	FDA	98179	USA	2018	chicken	C. jejuni	464	ST-464 complex	YES	YES
	CVM N18C459	GCA_004878245_1	1775714	126	31723	SRR8662975	PRJNA292664	FDA	98178	USA	2018	chicken	C. jejuni	3510	ST-353 complex	YES	YES
	CVM N18C454	GCA_004878265_1	1612121	78	31510	SRR8662968	PRJNA292664	FDA	98177	USA	2018	chicken	C. jejuni	3	ST-49 complex	YES	YES
	CVM N18C417	GCA_004878285_1	1841820	100	73774	SRR8662979	PRJNA292664	FDA	98176	USA	2018	chicken	C. coli	10452	ST-828 complex	YES	YES
	CVM N18C350	GCA_004878305_1	1794942	103	56105	SRR8662986	PRJNA292664	FDA	98175	USA	2018	chicken	C. jejuni	2934	ST-353 complex	YES	YES
	CVM N18C415	GCA_004878325_1	1721136	50	99554	SRR8662981	PRJNA292664	FDA	98174	USA	2018	chicken	C. coli	828	ST-828 complex	YES	YES
	CVM N18C418	GCA_004878345_1	1760669	51	62991	SRR8662978	PRJNA292664	FDA	98173	USA	2018	chicken	C. jejuni	61	ST-61 complex	YES	YES
	CVM N18C423	GCA_004878365_1	1728372	42	80458	SRR8662977	PRJNA292664	FDA	98172	USA	2018	chicken	C. coli	829	ST-828 complex	YES	YES
	CVM N18C416	GCA_004878385_1	1655747	45	90195	SRR8662980	PRJNA292664	FDA	98171	USA	2018	chicken	C. jejuni	451	ST-21 complex	YES	YES
	CVM N18C348	GCA_004878405_1	1783613	304	11636	SRR8662988	PRJNA292664	FDA	98170	USA	2018	chicken	C. coli	829	ST-828 complex	YES	YES
	CVM N18C347	GCA_004878425_1	1657154	136	23880	SRR8662987	PRJNA292664	FDA	98169	USA	2018	chicken	C. jejuni	6647	ST-49 complex	YES	YES
	CVM N18C419	GCA_004878445_1	1634890	64	53403	SRR8662985	PRJNA292664	FDA	98168	USA	2018	chicken	C. jejuni	45	ST-45 complex	YES	YES
	CVM N18C424	GCA_004878465_1	1727450	47	81415	SRR8662976	PRJNA292664	FDA	98167	USA	2018	turkey	C. coli	3262	ST-828 complex	YES	YES
	CVM N18C434	GCA_004878485_1	1706732	46	98260	SRR8662998	PRJNA292664	FDA	80816	USA	2018	chicken	C. jejuni	353	ST-353 complex	YES	YES
	CVM N18C431	GCA_004878505_1	1826959	113	60880	SRR8662989	PRJNA292664	FDA	98166	USA	2018	chicken	C. coli	1050	ST-828 complex	YES	YES
	CVM N18C432	GCA_004878525_1	1739866	84	78312	SRR8662990	PRJNA292664	FDA	98165	USA	2018	chicken	C. jejuni	464	ST-464 complex	YES	YES
	CVM N18C433	GCA_004878545_1	1829521	77	61929	SRR8662997	PRJNA292664	FDA	80815	USA	2018	chicken	C. jejuni	353	ST-353 complex	YES	YES
	CVM N18C425	GCA_004878565_1	1778214	87	68187	SRR8662993	PRJNA292664	FDA	98164	USA	2018	chicken	C. jejuni	4370	ST-353 complex	YES	YES
	CVM N18C426	GCA_004878585_1	1747866	147	35237	SRR8662994	PRJNA292664	FDA	98163	USA	2018	chicken	C. jejuni	824	ST-257 complex	YES	YES
	CVM N18C427	GCA_004878605_1	1887381	265	16412	SRR8662995	PRJNA292664	FDA	98162	USA	2018	chicken	C. coli	1017	ST-828 complex	YES	YES
	CVM N18C393	GCA_004878625_1	1720456	78	55251	SRR8663001	PRJNA292664	FDA	98161	USA	2018	chicken	C. jejuni	464	ST-464 complex	YES	YES
	CVM N18C396	GCA_004878645_1	1747026	81	58406	SRR8663006	PRJNA292664	FDA	98160	USA	2018	chicken	C. coli	3262	ST-828 complex	YES	YES
	CVM N18C395	GCA_004878665_1	1701729	50	90681	SRR8663003	PRJNA292664	FDA	98159	USA	2018	chicken	C. jejuni	2787	ST-21 complex	YES	YES
	CVM N18C397	GCA_004878685_1	1674826	29	104005	SRR8663005	PRJNA292664	FDA	98158	USA	2018	chicken	C. coli	10458	ST-828 complex	YES	YES
	CVM N18C399	GCA_004878705_1	1767522	43	118939	SRR8663007	PRJNA292664	FDA	98157	USA	2018	chicken	C. coli	1175	ST-828 complex	YES	YES
	CVM N18C398	GCA_004878725_1	1741658	32	119838	SRR8663008	PRJNA292664	FDA	98156	USA	2018	chicken	C. jejuni	6752	ST-353 complex	YES	YES
	CVM N18C402	GCA_004878745_1	1877434	145	29816	SRR8663009	PRJNA292664	FDA	98155	USA	2018	chicken	C. coli	829	ST-828 complex	YES	YES
	CVM N18C408	GCA_004878765_1	1689912	50	94439	SRR8663010	PRJNA292664	FDA	98154	USA	2018	chicken	C. jejuni	464	ST-464 complex	YES	YES
	CVM N18C465	GCA_004878785_1	1755838	60	76909	SRR8662942	PRJNA292664	FDA	98153	USA	2018	chicken	C. jejuni	607	ST-607 complex	YES	YES
	CVM N18C453	GCA_004878805_1	1715567	73	55191	SRR8662971	PRJNA292664	FDA	98152	USA	2018	chicken	C. coli	902	ST-828 complex	YES	YES
	CVM N18C334	GCA_004878825_1	1671823	92	34819	SRR8662904	PRJNA292664	FDA	98151	USA	2018	chicken	C. jejuni	3694	ST-48 complex	YES	YES
	CVM N18C455	GCA_004878845_1	1858245	250	14443	SRR8662969	PRJNA292664	FDA	98150	USA	2018	chicken	C. coli	829	ST-828 complex	YES	YES
	CVM N18C401	GCA_004878865_1	1696957	102	42032	SRR8663012	PRJNA292664	FDA	98149	USA	2018	chicken	C. coli	1068	ST-828 complex	YES	YES
	CVM N18C323	GCA_004878885_1	1750568	90	47212	SRR8662928	PRJNA292664	FDA	98148	USA	2018	turkey	C. jejuni	10350	ST-52 complex	YES	NO
	CVM N18C341	GCA_004878905_1	1604363	218	12095	SRR8662907	PRJNA292664	FDA	98147	USA	2018	chicken	C. jejuni	475	ST-48 complex	YES	YES
	CVM N18C325	GCA_004878925_1	1736676	62	85981	SRR8662930	PRJNA292664	FDA	98146	USA	2018	chicken	C. jejuni	3879	ST-353 complex	YES	YES
	CVM N18C342	GCA_004878945_1	1810485	57	111822	SRR8662906	PRJNA292664	FDA	98144	USA	2018	chicken	C. jejuni	1212	ST-607 complex	YES	YES
	CVM N18C333	GCA_004878965_1	1757085	112	47743	SRR8662905	PRJNA292664	FDA	98145	USA	2018	chicken	C. jejuni	3510	ST-353 complex	YES	YES
	CVM N18C437	GCA_004878985_1	1764364	175	22359	SRR8662949	PRJNA292664	FDA	80813	USA	2018	chicken	C. coli	899	ST-828 complex	YES	YES
	CVM N18C367	GCA_004879005_1	1708618	30	98765	SRR8662957	PRJNA292664	FDA	98143	USA	2018	chicken	C. jejuni	12406	ST-206 complex	YES	YES
	CVM N18C250	GCA_004879025_1	1693505	51	117937	SRR8662908	PRJNA292664	FDA	98142	USA	2018	chicken	C. jejuni	464	ST-464 complex	YES	YES
	CVM N18C467	GCA_004879045_1	1819188	147	25127	SRR8662940	PRJNA292664	FDA	98141	USA	2018	chicken	C. jejuni	4838	ST-353 complex	YES	YES
	CVM N18C235	GCA_004879065_1	1761827	215	17258	SRR8662923	PRJNA292664	FDA	98140	USA	2018	chicken	C. coli	829	ST-828 complex	YES	YES
	CVM N18C364	GCA_004879085_1	1845996	126	49363	SRR8662958	PRJNA292664	FDA	98138	USA	2018	chicken	C. coli	9453	ST-828 complex	YES	YES
	CVM N18C443	GCA_004879095_1	1644752	39	89605	SRR8662945	PRJNA292664	FDA	98139	USA	2018	chicken	C. jejuni	475	ST-48 complex	YES	YES
	CVM N18C230	GCA_004879125_1	1659247	41	80580	SRR8662924	PRJNA292664	FDA	98137	USA	2018	chicken	C. jejuni	22	ST-22 complex	YES	YES
	CVM N18C462	GCA_004879145_1	1767492	113	33372	SRR8662955	PRJNA292664	FDA	98136	USA	2018	chicken	C. jejuni	2517	ST-353 complex	YES	YES
	CVM N18C449	GCA_004879165_1	1685297	53	69244	SRR8662972	PRJNA292664	FDA	98135	USA	2018	chicken	C. jejuni	48	ST-48 complex	YES	YES
	CVM N18C451	GCA_004879185_1	1728454	54	95215	SRR8662973	PRJNA292664	FDA	98134	USA	2018	chicken	C. jejuni	353	ST-353 complex	YES	YES
	CVM N18C422	GCA_004879205_1	1599051	228	12464	SRR8662982	PRJNA292664	FDA	98133	USA	2018	chicken	C. jejuni	incomplete	NA	YES	YES
	CVM N18C452	GCA_004879225_1	1782992	72	68689	SRR8662970	PRJNA292664	FDA	98132	USA	2018	chicken	C. jejuni	6676	ST-460 complex	YES	YES
	CVM N18C400	GCA_004879245_1	1689668	84	41701	SRR8663011	PRJNA292664	FDA	98131	USA	2018	chicken	C. jejuni	22	ST-22 complex	YES	YES
	CVM N18C412	GCA_004879265_1	1690646	54	65838	SRR8663014	PRJNA292664	FDA	98130	USA	2018	chicken	C. jejuni	48	ST-48 complex	YES	YES
	CVM N18C392	GCA_004879305_1	1747120	62	95236	SRR8663002	PRJNA292664	FDA	98129	USA	2018	chicken	C. jejuni	464	ST-464 complex	YES	YES
	CVM N18C420	GCA_004879325_1	1711386	174	21191	SRR8662984	PRJNA292664	FDA	98128	USA	2018	chicken	C. jejuni	1838	ST-353 complex	YES	YES
	CVM N18C411	GCA_004879345_1	1750009	209	16583	SRR8663013	PRJNA292664	FDA	98127	USA	2018	chicken	C. jejuni	6676	ST-460 complex	YES	YES
	CVM N18C430	GCA_004879365_1	1838278	105	79626	SRR8662996	PRJNA292664	FDA	98126	USA	2018	chicken	C. coli	10452	ST-828 complex	YES	YES
	CVM N18C390	GCA_004879385_1	1658729	60	57791	SRR8663000	PRJNA292664	FDA	98125	USA	2018	chicken	C. jejuni	13440	ST-21 complex	YES	YES
	CVM N18C391	GCA_004879395_1	1677470	57	54121	SRR8662999	PRJNA292664	FDA	98124	USA	2018	chicken	C. jejuni	13440	ST-21 complex	YES	YES
	CVM N18C435	GCA_004879425_1	1699241	49	77275	SRR8662950	PRJNA292664	FDA	80814	USA	2018	chicken	C. jejuni	48	ST-48 complex	YES	YES
	CVM N18C336	GCA_004879445_1	1759686	134	30422	SRR8662902	PRJNA292664	FDA	98123	USA	2018	chicken	C. jejuni	12666	unassigned	YES	YES
	CVM N18C335	GCA_004879465_1	1621968	79	43078	SRR8662903	PRJNA292664	FDA	98121	USA	2018	chicken	C. jejuni	137	ST-45 complex	YES	YES
	CVM N18C242	GCA_004879485_1	1674407	68	56989	SRR8662916	PRJNA292664	FDA	98122	USA	2018	chicken	C. jejuni	5794	ST-443 complex	YES	YES
	CVM N18C243	GCA_004879505_1	1929741	131	39338	SRR8662915	PRJNA292664	FDA	98119	USA	2018	chicken	C. coli	829	ST-828 complex	YES	YES
	CVM N18C249	GCA_004879525_1	1685344	48	117440	SRR8662909	PRJNA292664	FDA	98120	USA	2018	chicken	C. coli	828	ST-828 complex	YES	YES
	CVM N18C234	GCA_004879545_1	1689301	193	16956	SRR8662920	PRJNA292664	FDA	98118	USA	2018	chicken	C. coli	1181	ST-828 complex	YES	YES
	CVM N18C237	GCA_004879565_1	1807528	133	36097	SRR8662919	PRJNA292664	FDA	98117	USA	2018	chicken	C. coli	1698	ST-828 complex	YES	YES
	CVM N18C233	GCA_004879585_1	1739625	64	62174	SRR8662921	PRJNA292664	FDA	98115	USA	2018	chicken	C. coli	1181	ST-828 complex	YES	YES
	CVM N18C236	GCA_004879605_1	1802777	102	57664	SRR8662922	PRJNA292664	FDA	98116	USA	2018	chicken	C. coli	829	ST-828 complex	YES	YES
	CVM N18C345	GCA_004879625_1	1692270	72	44442	SRR8662932	PRJNA292664	FDA	98113	USA	2018	chicken	C. coli	829	ST-828 complex	YES	YES
	CVM N18C346	GCA_004879645_1	1857854	155	27079	SRR8662933	PRJNA292664	FDA	98114	USA	2018	chicken	C. coli	8176	ST-828 complex	YES	YES
	CVM N18C324	GCA_004879665_1	1697261	52	66094	SRR8662929	PRJNA292664	FDA	98111	USA	2018	chicken	C. coli	829	ST-828 complex	YES	YES
	CVM N18C326	GCA_004879685_1	1776586	152	30094	SRR8662931	PRJNA292664	FDA	98112	USA	2018	chicken	C. jejuni	12411	ST-353 complex	YES	YES
	CVM N18C344	GCA_004879705_1	1728848	159	23315	SRR8662935	PRJNA292664	FDA	98110	USA	2018	chicken	C. jejuni	2132	ST-353 complex	YES	YES
	CVM N18C343	GCA_004879725_1	1713161	187	20682	SRR8662934	PRJNA292664	FDA	98109	USA	2018	chicken	C. jejuni	6676	ST-460 complex	YES	YES
	CVM N18C468	GCA_004879745_1	1742747	69	57155	SRR8662938	PRJNA292664	FDA	98107	USA	2018	chicken	C. jejuni	464	ST-464 complex	YES	YES
	CVM N18C331	GCA_004879755_1	1708376	176	18139	SRR8662936	PRJNA292664	FDA	98108	USA	2018	chicken	C. jejuni	353	ST-353 complex	YES	YES
	CVM N18C332	GCA_004879785_1	1631716	139	21440	SRR8662937	PRJNA292664	FDA	98106	USA	2018	chicken	C. coli	7818	ST-828 complex	YES	YES
	CVM N18C466	GCA_004879805_1	1715537	63	69974	SRR8662939	PRJNA292664	FDA	98105	USA	2018	chicken	C. jejuni	10351	unassigned	YES	YES
	CVM N18C448	GCA_004879825_1	1681859	107	29278	SRR8662953	PRJNA292664	FDA	98104	USA	2018	chicken	C. coli	899	ST-828 complex	YES	YES
	CVM N18C438	GCA_004879845_1	1745964	175	19610	SRR8662950	PRJNA292664	FDA	98103	USA	2018	chicken	C. jejuni	48	ST-48 complex	YES	YES
	CVM N18C362	GCA_004879865_1	1601331	29	129279	SRR8662960	PRJNA292664	FDA	98102	USA	2018	chicken	C. jejuni	583	ST-45 complex	YES	YES
	CVM N18C441	GCA_004879885_1	1650172	44	89576	SRR8662945	PRJNA292664	FDA	80811	USA	2018	chicken	C. jejuni	475	ST-48 complex	YES	YES
	CVM N18C359	GCA_004879905_1	1707047	80	45617	SRR8662962	PRJNA292664	FDA	98101	USA	2018	chicken	C. jejuni	353	ST-353 complex	YES	YES
	CVM N18C360	GCA_004879925_1	1719843	279	11203	SRR8662963	PRJNA292664	FDA	98100	USA	2018	chicken	C. jejuni	10843	ST-353 complex	YES	YES
	CVM N18C365	GCA_004879945_1	1664034	30	83424	SRR8662959	PRJNA292664	FDA	98099	USA	2018	chicken	C. jejuni	1244	ST-61 complex	YES	YES
	CVM N18C363	GCA_004879965_1	1804710	204	20276	SRR8662961	PRJNA292664	FDA	98098	USA	2018	chicken	C. coli	1119	ST-828 complex	YES	YES
	CVM N18C357	GCA_004879985_1	1671872	46	106448	SRR8662964	PRJNA292664	FDA	98097	USA	2018	chicken	C. jejuni	2787	ST-21 complex	YES	YES
	CVM N18C380	GCA_004880105_1	1780220	204	17957	SRR8663040	PRJNA292664	FDA	98096	USA	2018	chicken	C. coli	10428	ST-828 complex	YES	YES
	CVM N18C463	GCA_004880145_1	1770121	58	79235	SRR8663036	PRJNA292664	FDA	98095	USA	2018	chicken	C. jejuni	2132	ST-353 complex	YES	YES
	CVM N18C410	GCA_004880165_1	1657417	70	55088	SRR8663016	PRJNA292664	FDA	98094	USA	2018	chicken	C. coli	829	ST-828 complex	YES	YES
	CVM N18C372	GCA_004880185_1	1707520	30	104055	SRR8663022	PRJNA292664	FDA	98093	USA	2018	chicken	C. jejuni	11393	ST-48 complex	YES	YES
	CVM N18C379	GCA_004880225_1	1731400	102	46596	SRR8663039	PRJNA292664	FDA	98092	USA	2018	chicken	C. jejuni	3510	ST-353 complex	YES	YES
	CVM N18C355	GCA_004880245_1	1771905	50	85863	SRR8663037	PRJNA292664	FDA	98091	USA	2018	chicken	C. jejuni	353	ST-353 complex	YES	YES
	CVM N18C464	GCA_004880265_1	1730335	61	71704	SRR8663035	PRJNA292664	FDA	98090	USA	2018	chicken	C. jejuni	6175	ST-21 complex	YES	YES
	CVM N18C051	GCA_004880285_1	1646289	97	34994	SRR8663494	PRJNA292664	FDA	98089	USA	2018	chicken	C. jejuni	50	ST-21 complex	YES	YES
	CVM N18C387	GCA_004880305_1	1797055	114	57876	SRR8663047	PRJNA292664	FDA	98088	USA	2018	chicken	C. coli	1063	ST-828 complex	YES	YES
	CVM N18C356	GCA_004880325_1	1878088	188	23695	SRR8663038	PRJNA292664	FDA	98087	USA	2018	chicken	C. coli	1063	ST-828 complex	YES	YES
	CVM N18C413	GCA_004880345_1	1661288	43	85762	SRR8663017	PRJNA292664	FDA	98086	USA	2018	chicken	C. jejuni	6645	ST-49 complex	YES	YES
	CVM N18C385	GCA_004880365_1	1781308	195	21122	SRR8663045	PRJNA292664	FDA	98085	USA	2018	chicken	C. jejuni	9518	ST-607 complex	YES	YES
	CVM N18C351	GCA_004880385_1	1650586	43	89640	SRR8663031	PRJNA292664	FDA	98084	USA	2018	chicken	C. coli	7818	ST-828 complex	YES	YES
	CVM N18C349	GCA_004880425_1	1746016	167	18548	SRR8663033	PRJNA292664	FDA	98083	USA	2018	chicken	C. jejuni	4489	ST-353 complex	YES	YES
	CVM N18C386	GCA_004880465_1	1755562	146	28521	SRR8663046	PRJNA292664	FDA	98082	USA	2018	chicken	C. jejuni	3510	ST-353 complex	YES	YES
	CVM N18C375	GCA_004880525_1	1866265	174	24561	SRR8663020	PRJNA292664	FDA	98080	USA	2018	chicken	C. coli	829	ST-828 complex	YES	YES
	CVM N18C373	GCA_004880545_1	1810269	49	171304	SRR8663021	PRJNA292664	FDA	98081	USA	2018	chicken	C. jejuni	6779	ST-353 complex	YES	YES
	CVM N18C371	GCA_004880565_1	1732751	157	24089	SRR8663023	PRJNA292664	FDA	98079	USA	2018	chicken	C. jejuni	10221	ST-353 complex	YES	YES
	CVM N18C061	GCA_004880575_1	1809082	165	26588	SRR8663507	PRJNA292664	FDA	98078	USA	2018	chicken	C. jejuni	939	ST-353 complex	YES	YES
	CVM N18C388	GCA_004880645_1	1618232	141	19594	SRR8663048	PRJNA292664	FDA	98077	USA	2018	chicken	C. jejuni	52	ST-52 complex	YES	YES
	CVM N18C369	GCA_004880665_1	1684369	77	60065	SRR8663025	PRJNA292664	FDA	98076	USA	2018	chicken	C. jejuni	464	ST-464 complex	YES	YES
	CVM N18C381	GCA_004880725_1	1727587	143	28735	SRR8663041	PRJNA292664	FDA	98074	USA	2018	chicken	C. jejuni	2132	ST-353 complex	YES	YES
	CVM N18C035	GCA_004880745_1	1716584	74	78190	SRR8663485	PRJNA292664	FDA	98075	USA	2018	chicken	C. jejuni	353	ST-353 complex	YES	YES
	CVM N18C034	GCA_004880785_1	1676578	76	58547	SRR8663484	PRJNA292664	FDA	98073	USA	2018	chicken	C. jejuni	48	ST-48 complex	YES	YES
	CVM N18C050	GCA_004880805_1	1634544	71	41233	SRR8663495	PRJNA292664	FDA	98072	USA	2018	chicken	C. jejuni	51	ST-443 complex	YES	YES
	CVM N18C052	GCA_004880845_1	1639811	37	125622	SRR8663493	PRJNA292664	FDA	98071	USA	2018	turkey	C. jejuni	48	ST-48 complex	YES	NO
	CVM N18C055	GCA_004880865_1	1737375	56	82381	SRR8663496	PRJNA292664	FDA	98070	USA	2018	chicken	C. jejuni	48	ST-48 complex	YES	YES
	CVM N18C060	GCA_004880965_1	1674113	143	26020	SRR8663506	PRJNA292664	FDA	98069	USA	2018	chicken	C. jejuni	464	ST-464 complex	YES	YES
	CVM N18C067	GCA_004881105_1	1655249	66	61313	SRR8663516	PRJNA292664	FDA	98068	USA	2018	chicken	C. jejuni	45	ST-45 complex	YES	YES
	CVM N18C353	GCA_004881145_1	1649237	57	48013	SRR8663029	PRJNA292664	FDA	98067	USA	2018	chicken	C. coli	7818	ST-828 complex	YES	YES
	CVM N18C042	GCA_004881185_1	1644645	71	82083	SRR8663479	PRJNA292664	FDA	98066	USA	2018	chicken	C. coli	1082	ST-828 complex	YES	YES
	CVM N18C040	GCA_004881205_1	1621722	268	12238	SRR8663481	PRJNA292664	FDA	98065	USA	2018	chicken	C. jejuni	10068	ST-48 complex	YES	YES
	CVM N18C044	GCA_004881225_1	1795322	169	35247	SRR8663487	PRJNA292664	FDA	98064	USA	2018	chicken	C. coli	10452	ST-828 complex	YES	YES
	CVM N18C038	GCA_004881235_1	1725499	208	17630	SRR8663480	PRJNA292664	FDA	98063	USA	2018	chicken	C. coli	829	ST-828 complex	YES	YES
	CVM N18C043	GCA_004881265_1	1678119	73	39608	SRR8663486	PRJNA292664	FDA	98062	USA	2018	chicken	C. jejuni	2787	ST-21 complex	YES	YES
	CVM N18C041	GCA_004881285_1	1754330	66	61345	SRR8663478	PRJNA292664	FDA	98061	USA	2018	chicken	C. jejuni	6752	ST-353 complex	YES	YES
	CVM N18C047	GCA_004881305_1	1689842	227	15083	SRR8663490	PRJNA292664	FDA	98059	USA	2018	chicken	C. jejuni	353	ST-353 complex	YES	YES
	CVM N18C049	GCA_004881325_1	1649649	92	33258	SRR8663488	PRJNA292664	FDA	98060	USA	2018	chicken	C. jejuni	50	ST-21 complex	YES	YES
	CVM N18C046	GCA_004881345_1	1753645	153	25918	SRR8663491	PRJNA292664	FDA	98058	USA	2018	chicken	C. jejuni	13799	ST-460 complex	YES	YES
	CVM N18C113	GCA_004881365_1	1664431	48	68297	SRR8663500	PRJNA292664	FDA	98057	USA	2018	chicken	C. jejuni	222	ST-206 complex	YES	YES
	CVM N18C053	GCA_004881385_1	1820748	85	45986	SRR8663492	PRJNA292664	FDA	98056	USA	2018	chicken	C. jejuni	607	ST-607 complex	YES	YES
	CVM N18C114	GCA_004881405_1	1662428	52	66604	SRR8663499	PRJNA292664	FDA	98055	USA	2018	chicken	C. jejuni	222	ST-206 complex	YES	YES
	CVM N18C054	GCA_004881425_1	1649743	55	67809	SRR8663497	PRJNA292664	FDA	98054	USA	2018	chicken	C. coli	1082	ST-828 complex	YES	YES
	CVM N18C115	GCA_004881445_1	1689525	32	128445	SRR8663498	PRJNA292664	FDA	98053	USA	2018	chicken	C. jejuni	51	ST-443 complex	YES	YES
	CVM N18C111	GCA_004881465_1	1739880	53	81243	SRR8663502	PRJNA292664	FDA	98052	USA	2018	chicken	C. jejuni	11391	ST-1034 complex	YES	YES
	CVM N18C064	GCA_004881485_1	1814205	120	35000	SRR8663504	PRJNA292664	FDA	98051	USA	2018	chicken	C. jejuni	50	ST-21 complex	YES	YES
	CVM N18C112	GCA_004881505_1	1692615	52	67812	SRR8663501	PRJNA292664	FDA	98050	USA	2018	chicken	C. coli	829	ST-828 complex	YES	YES
	CVM N18C109	GCA_004881525_1	1767424	64	65852	SRR8663503	PRJNA292664	FDA	80817	USA	2018	chicken	C. jejuni	353	ST-353 complex	YES	YES
	CVM N18C056	GCA_004881545_1	1726821	61	69882	SRR8663510	PRJNA292664	FDA	98049	USA	2018	chicken	C. jejuni	5	ST-353 complex	YES	YES
	CVM N18C057	GCA_004881565_1	1866299	151	38302	SRR8663511	PRJNA292664	FDA	98048	USA	2018	chicken	C. coli	1063	ST-828 complex	YES	YES
	CVM N18C063	GCA_004881585_1	1658895	75	45618	SRR8663509	PRJNA292664	FDA	98047	USA	2018	chicken	C. coli	7818	ST-828 complex	YES	YES
	CVM N18C058	GCA_004881605_1	1831517	274	13397	SRR8663512	PRJNA292664	FDA	98046	USA	2018	chicken	C. coli	829	ST-828 complex	YES	YES
	CVM N18C074	GCA_004881625_1	1724330	221	14260	SRR8663515	PRJNA292664	FDA	98044	USA	2018	chicken	C. jejuni	10520	ST-353 complex	YES	YES
	CVM N18C059	GCA_004881645_1	1830382	240	16867	SRR8663513	PRJNA292664	FDA	98045	USA	2018	chicken	C. coli	829	ST-828 complex	YES	YES
	CVM N18C062	GCA_004881665_1	1816966	231	18777	SRR8663508	PRJNA292664	FDA	98043	USA	2018	chicken	C. jejuni	939	ST-353 complex	YES	YES
	CVM N18C075	GCA_004881685_1	1739928	217	17423	SRR8663514	PRJNA292664	FDA	98042	USA	2018	chicken	C. coli	1119	ST-828 complex	YES	YES
	CVM N18C036	GCA_004881765_1	1704163	133	30198	SRR8663482	PRJNA292664	FDA	98041	USA	2018	chicken	C. jejuni	10068	ST-48 complex	YES	YES
	CVM N18C382	GCA_004881825_1	1684763	59	67387	SRR8663042	PRJNA292664	FDA	98039	USA	2018	chicken	C. coli	828	ST-828 complex	YES	YES
	CVM N18C065	GCA_004881845_1	1802333	116	33494	SRR8663505	PRJNA292664	FDA	98040	USA	2018	chicken	C. jejuni	50	ST-21 complex	YES	YES
	CVM N18C037	GCA_004881885_1	1748485	178	22789	SRR8663483	PRJNA292664	FDA	98038	USA	2018	chicken	C. coli	1119	ST-828 complex	YES	YES
	CVM N18C370	GCA_004881925_1	1719978	69	65432	SRR8663024	PRJNA292664	FDA	98037	USA	2018	chicken	C. jejuni	460	ST-460 complex	YES	YES
	CVM N18C414	GCA_004881945_1	1651508	46	79589	SRR8663018	PRJNA292664	FDA	98036	USA	2018	chicken	C. jejuni	8	ST-21 complex	YES	YES
	CVM N18C354	GCA_004881985_1	1839103	151	29398	SRR8663030	PRJNA292664	FDA	98035	USA	2018	chicken	C. coli	1119	ST-828 complex	YES	YES
	CVM N18C352	GCA_004882005_1	1725766	84	44721	SRR8663032	PRJNA292664	FDA	98034	USA	2018	chicken	C. coli	3262	ST-828 complex	YES	YES
	CVM N18C377	GCA_004882025_1	1759748	279	12945	SRR8663028	PRJNA292664	FDA	98031	USA	2018	chicken	C. coli	10772	ST-828 complex	YES	YES
	CVM N18C378	GCA_004882035_1	1776101	187	21529	SRR8663027	PRJNA292664	FDA	98032	USA	2018	chicken	C. jejuni	353	ST-353 complex	YES	YES
	CVM N18C384	GCA_004882045_1	1848728	86	117518	SRR8663044	PRJNA292664	FDA	98030	USA	2018	chicken	C. coli	828	ST-828 complex	YES	YES
	CVM N18C409	GCA_004882065_1	1737621	94	35134	SRR8663015	PRJNA292664	FDA	98033	USA	2018	chicken	C. jejuni	10493	ST-353 complex	YES	YES
	CVM N18C383	GCA_004882105_1	1744301	62	71288	SRR8663043	PRJNA292664	FDA	98029	USA	2018	chicken	C. coli	1645	ST-828 complex	YES	YES
	CVM N18C461	GCA_004882125_1	1644224	76	50963	SRR8663034	PRJNA292664	FDA	98028	USA	2018	chicken	C. jejuni	52	ST-52 complex	YES	YES
	CVM N18C421	GCA_004882145_1	1684906	94	43243	SRR8662983	PRJNA292664	FDA	98027	USA	2018	chicken	C. jejuni	48	ST-48 complex	YES	YES
	CVM N18C095	GCA_004882185_1	1664759	38	96360	SRR8663544	PRJNA292664	FDA	98025	USA	2018	chicken	C. jejuni	2109	ST-45 complex	YES	YES
	CVM N18C103	GCA_004882205_1	1753102	50	92432	SRR8663558	PRJNA292664	FDA	98026	USA	2018	chicken	C. jejuni	10843	ST-353 complex	YES	YES
	CVM N18C066	GCA_004882225_1	1787522	75	49639	SRR8663517	PRJNA292664	FDA	98024	USA	2018	chicken	C. jejuni	12666	unassigned	YES	YES
	CVM N18C008	GCA_004882245_1	1796477	134	33486	SRR8663529	PRJNA292664	FDA	98023	USA	2018	chicken	C. jejuni	939	ST-353 complex	YES	YES
	CVM N18C068	GCA_004882265_1	1666396	117	28095	SRR8663519	PRJNA292664	FDA	98022	USA	2018	chicken	C. jejuni	6647	ST-49 complex	YES	YES
	CVM N18C031	GCA_004882285_1	1623057	87	44946	SRR8663576	PRJNA292664	FDA	98021	USA	2018	chicken	C. jejuni	51	ST-443 complex	YES	YES
	CVM N18C071	GCA_004882325_1	1719429	91	42458	SRR8663520	PRJNA292664	FDA	98020	USA	2018	chicken	C. coli	3262	ST-828 complex	YES	YES
	CVM N18C069	GCA_004882345_1	1738127	78	87048	SRR8663518	PRJNA292664	FDA	98019	USA	2018	chicken	C. coli	3262	ST-828 complex	YES	YES
	CVM N18C002	GCA_004882365_1	1773440	79	80812	SRR8663531	PRJNA292664	FDA	98018	USA	2018	turkey	C. jejuni	4380	ST-179 complex	YES	NO
	CVM N18C094	GCA_004882385_1	1698809	109	31678	SRR8663545	PRJNA292664	FDA	98017	USA	2018	chicken	C. jejuni	10357	ST-206 complex	YES	YES
	CVM N18C007	GCA_004882425_1	1753293	76	45612	SRR8663528	PRJNA292664	FDA	98016	USA	2018	chicken	C. jejuni	353	ST-353 complex	YES	YES
	CVM N18C092	GCA_004882445_1	1765220	105	51360	SRR8663547	PRJNA292664	FDA	98013	USA	2018	chicken	C. jejuni	12410	ST-45 complex	YES	YES
	CVM N18C093	GCA_004882465_1	1753066	129	23499	SRR8663546	PRJNA292664	FDA	98014	USA	2018	chicken	C. coli	825	ST-828 complex	YES	YES
	CVM N18C081	GCA_004882485_1	1706034	90	42317	SRR8663543	PRJNA292664	FDA	98015	USA	2018	chicken	C. jejuni	50	ST-21 complex	YES	YES
	CVM N18C108	GCA_004882505_1	1808348	105	45207	SRR8663563	PRJNA292664	FDA	80821	USA	2018	chicken	C. jejuni	10070	ST-353 complex	YES	YES
	CVM N18C104	GCA_004882525_1	1655751	37	130019	SRR8663559	PRJNA292664	FDA	98012	USA	2018	chicken	C. coli	1082	ST-828 complex	YES	YES
	CVM N18C105	GCA_004882545_1	1636755	55	85090	SRR8663560	PRJNA292664	FDA	80818	USA	2018	chicken	C. jejuni	5794	ST-443 complex	YES	YES
	CVM N18C106	GCA_004882565_1	1798532	94	75923	SRR8663561	PRJNA292664	FDA	80819	USA	2018	chicken	C. jejuni	3735	ST-353 complex	YES	YES
	CVM N18C023	GCA_004882585_1	1755779	88	35507	SRR8663578	PRJNA292664	FDA	98010	USA	2018	chicken	C. jejuni	353	ST-353 complex	YES	YES
	CVM N18C027	GCA_004882605_1	1742079	289	13016	SRR8663575	PRJNA292664	FDA	98011	USA	2018	chicken	C. jejuni	353	ST-353 complex	YES	YES
	CVM N18C107	GCA_004882625_1	1674281	43	93997	SRR8663562	PRJNA292664	FDA	80820	USA	2018	chicken	C. jejuni	353	ST-353 complex	YES	YES
	CVM N18C029	GCA_004882665_1	1735585	84	45826	SRR8663574	PRJNA292664	FDA	98009	USA	2018	chicken	C. jejuni	3735	ST-353 complex	YES	YES
	CVM N18C070	GCA_004882685_1	1645269	120	24235	SRR8663521	PRJNA292664	FDA	98008	USA	2018	chicken	C. coli	7818	ST-828 complex	YES	YES
	CVM N18C030	GCA_004882705_1	1718217	140	21834	SRR8663577	PRJNA292664	FDA	98007	USA	2018	chicken	C. coli	899	ST-828 complex	YES	YES
	CVM N18C073	GCA_004882725_1	1763258	225	16623	SRR8663522	PRJNA292664	FDA	98006	USA	2018	chicken	C. jejuni	2132	ST-353 complex	YES	YES
	CVM N18C009	GCA_004882765_1	1647805	93	47133	SRR8663524	PRJNA292664	FDA	98005	USA	2018	turkey	C. coli	1082	ST-828 complex	YES	YES
	CVM N18C010	GCA_004882785_1	1732101	72	58643	SRR8663525	PRJNA292664	FDA	98004	USA	2018	chicken	C. jejuni	475	ST-48 complex	YES	YES
	CVM N18C072	GCA_004882805_1	1746608	262	14212	SRR8663523	PRJNA292664	FDA	98002	USA	2018	chicken	C. jejuni	10382	ST-353 complex	YES	YES
	CVM N18C005	GCA_004882845_1	1620552	140	22045	SRR8663526	PRJNA292664	FDA	98003	USA	2018	chicken	C. coli	829	ST-828 complex	YES	YES
	CVM N18C003	GCA_004882865_1	1725639	52	73033	SRR8663532	PRJNA292664	FDA	98001	USA	2018	chicken	C. coli	3262	ST-828 complex	YES	YES
	CVM N18C004	GCA_004882925_1	1724901	102	39858	SRR8663533	PRJNA292664	FDA	98000	USA	2018	chicken	C. jejuni	11058	ST-353 complex	YES	YES
	CVM N18C076	GCA_004882945_1	1618641	130	23005	SRR8663538	PRJNA292664	FDA	97998	USA	2018	chicken	C. jejuni	52	ST-52 complex	YES	YES
	CVM N18C077	GCA_004882955_1	1800761	162	22194	SRR8663539	PRJNA292664	FDA	97999	USA	2018	chicken	C. jejuni	50	ST-21 complex	YES	YES
	CVM N18C083	GCA_004882985_1	1770533	113	31726	SRR8663541	PRJNA292664	FDA	97997	USA	2018	chicken	C. coli	1698	ST-828 complex	YES	YES
	CVM N18C082	GCA_004883005_1	1626028	115	23705	SRR8663540	PRJNA292664	FDA	97996	USA	2018	chicken	C. jejuni	incomplete	NA	YES	YES
	CVM N18C080	GCA_004883025_1	1659449	71	56206	SRR8663542	PRJNA292664	FDA	97995	USA	2018	chicken	C. jejuni	50	ST-21 complex	YES	YES
	CVM N18C001	GCA_004883045_1	1693214	87	56241	SRR8663530	PRJNA292664	FDA	97994	USA	2018	chicken	C. jejuni	464	ST-464 complex	YES	YES
	CVM N18C078	GCA_004883065_1	1717069	52	102366	SRR8663536	PRJNA292664	FDA	97993	USA	2018	chicken	C. coli	828	ST-828 complex	YES	YES
	CVM N18C097	GCA_004883085_1	1689004	55	81167	SRR8663552	PRJNA292664	FDA	97992	USA	2018	chicken	C. jejuni	2787	ST-21 complex	YES	YES
	CVM N18C088	GCA_004883125_1	1784859	98	95810	SRR8663551	PRJNA292664	FDA	97991	USA	2018	chicken	C. jejuni	939	ST-353 complex	YES	YES
	CVM N18C090	GCA_004883145_1	1635215	259	10467	SRR8663549	PRJNA292664	FDA	97990	USA	2018	chicken	C. coli	10458	ST-828 complex	YES	YES
	CVM N18C091	GCA_004883165_1	1686955	94	44948	SRR8663548	PRJNA292664	FDA	97989	USA	2018	chicken	C. coli	1173	ST-828 complex	YES	YES
	CVM N18C089	GCA_004883185_1	1654284	125	24176	SRR8663550	PRJNA292664	FDA	97988	USA	2018	chicken	C. coli	10458	ST-828 complex	YES	YES
	CVM N18C098	GCA_004883205_1	1709793	49	98482	SRR8663554	PRJNA292664	FDA	97987	USA	2018	chicken	C. jejuni	3735	ST-353 complex	YES	YES
	CVM N18C096	GCA_004883225_1	1715165	198	17057	SRR8663553	PRJNA292664	FDA	97986	USA	2018	chicken	C. jejuni	6676	ST-460 complex	YES	YES
	CVM N18C020	GCA_004883245_1	1688706	93	35787	SRR8663565	PRJNA292664	FDA	97985	USA	2018	chicken	C. coli	829	ST-828 complex	YES	YES
	CVM N18C101	GCA_004883265_1	1732630	20	178278	SRR8663556	PRJNA292664	FDA	97984	USA	2018	chicken	C. coli	899	ST-828 complex	YES	YES
	CVM N18C012	GCA_004883285_1	1717198	47	96907	SRR8663567	PRJNA292664	FDA	97983	USA	2018	chicken	C. coli	829	ST-828 complex	YES	YES
	CVM N18C019	GCA_004883305_1	1671350	133	23701	SRR8663564	PRJNA292664	FDA	97982	USA	2018	chicken	C. jejuni	982	ST-21 complex	YES	YES
	CVM N18C102	GCA_004883325_1	1637618	57	63763	SRR8663557	PRJNA292664	FDA	97981	USA	2018	chicken	C. coli	825	ST-828 complex	YES	YES
	CVM N18C100	GCA_004883345_1	1735279	61	81318	SRR8663555	PRJNA292664	FDA	97980	USA	2018	chicken	C. jejuni	10351	unassigned	YES	YES
	CVM N18C013	GCA_004883365_1	1764049	79	55224	SRR8663568	PRJNA292664	FDA	97979	USA	2018	chicken	C. coli	829	ST-828 complex	YES	YES
	CVM N18C011	GCA_004883385_1	1734582	99	53455	SRR8663566	PRJNA292664	FDA	97978	USA	2018	chicken	C. jejuni	2132	ST-353 complex	YES	YES
	CVM N18C014	GCA_004883405_1	1738355	81	58459	SRR8663569	PRJNA292664	FDA	97977	USA	2018	chicken	C. jejuni	50	ST-21 complex	YES	YES
	CVM N18C016	GCA_004883425_1	1851525	146	46466	SRR8663571	PRJNA292664	FDA	97976	USA	2018	chicken	C. coli	829	ST-828 complex	YES	YES
	CVM N18C015	GCA_004883445_1	1741938	55	77603	SRR8663570	PRJNA292664	FDA	97975	USA	2018	chicken	C. jejuni	50	ST-21 complex	YES	YES
	CVM N18C017	GCA_004883465_1	1753971	63	77803	SRR8663572	PRJNA292664	FDA	97974	USA	2018	chicken	C. jejuni	1218	ST-353 complex	YES	YES
	CVM N18C018	GCA_004883485_1	1709309	73	64799	SRR8663573	PRJNA292664	FDA	97973	USA	2018	chicken	C. jejuni	460	ST-460 complex	YES	YES
	CVM N18C026	GCA_004883505_1	1803074	103	36583	SRR8663580	PRJNA292664	FDA	97971	USA	2018	turkey	C. jejuni	460	ST-460 complex	YES	NO
	CVM N18C024	GCA_004883525_1	1755650	128	42391	SRR8663581	PRJNA292664	FDA	97972	USA	2018	chicken	C. jejuni	10382	ST-353 complex	YES	YES
	CVM N18C021	GCA_004883545_1	1718909	71	72183	SRR8663579	PRJNA292664	FDA	97970	USA	2018	chicken	C. coli	1614	ST-828 complex	YES	YES
	CVM N18C032	GCA_004883565_1	1757434	69	58800	SRR8663583	PRJNA292664	FDA	97968	USA	2018	chicken	C. jejuni	6752	ST-353 complex	YES	YES
	CVM N18C033	GCA_004883585_1	1823095	77	72865	SRR8663582	PRJNA292664	FDA	97969	USA	2018	chicken	C. coli	10428	ST-828 complex	YES	YES
	CVM N18C006	GCA_004884065_1	1615106	69	51873	SRR8663527	PRJNA292664	FDA	97967	USA	2018	chicken	C. jejuni	50	ST-21 complex	YES	YES
	CVM N18C079	GCA_004884125_1	1776018	39	114721	SRR8663537	PRJNA292664	FDA	97966	USA	2018	chicken	C. jejuni	6175	ST-21 complex	YES	YES
	CVM N62615	GCA_004944945_1	1707201	71	43190	SRR5414813	PRJNA292664	FDA	62110	USA	2015	chicken	C. jejuni	50	ST-21 complex	YES	YES
	CVM N56589	GCA_004944965_1	1755420	52	99961	SRR5414453	PRJNA292664	FDA	97964	USA	2015	chicken	C. jejuni	10835	ST-353 complex	YES	YES
	CVM N58039	GCA_004944995_1	1726513	68	42307	SRR5414481	PRJNA292664	FDA	97963	USA	2015	chicken	C. jejuni	467	ST-49 complex	YES	YES
	CVM N62616	GCA_004945025_1	1607423	35	97722	SRR5414814	PRJNA292664	FDA	97962	USA	2015	chicken	C. jejuni	52	ST-52 complex	YES	YES
	CVM N62614	GCA_004945065_1	1707353	51	62239	SRR5414812	PRJNA292664	FDA	62109	USA	2015	chicken	C. jejuni	50	ST-21 complex	YES	YES
	CVM N62636	GCA_004945085_1	1737909	32	128316	SRR5414834	PRJNA292664	FDA	97960	USA	2015	chicken	C. jejuni	10350	ST-52 complex	YES	YES
	CVM N62626	GCA_004945105_1	1719879	57	62345	SRR5414824	PRJNA292664	FDA	97959	USA	2015	chicken	C. jejuni	10351	unassigned	YES	YES
	CVM N58043	GCA_004945125_1	1709041	100	33326	SRR5414485	PRJNA292664	FDA	97958	USA	2015	chicken	C. jejuni	353	ST-353 complex	YES	YES
	CVM N56602	GCA_004945145_1	1748271	44	125977	SRR5414466	PRJNA292664	FDA	97957	USA	2015	chicken	C. jejuni	452	ST-353 complex	YES	YES
	CVM N56615	GCA_004945185_1	1865711	76	101318	SRR5414478	PRJNA292664	FDA	97956	USA	2015	chicken	C. coli	829	ST-828 complex	YES	YES
	CVM N56601	GCA_004945205_1	1843082	42	151857	SRR5414465	PRJNA292664	FDA	97955	USA	2015	chicken	C. coli	10999	ST-828 complex	YES	YES
	CVM N62630	GCA_004945245_1	1762309	56	69774	SRR5414828	PRJNA292664	FDA	97954	USA	2015	chicken	C. jejuni	353	ST-353 complex	YES	YES
	CVM N55760	GCA_004945765_1	1694237	35	76720	SRR5414326	PRJNA292664	FDA	97951	USA	2015	chicken	C. coli	899	ST-828 complex	YES	YES
	CVM N55871	GCA_004945805_1	1650013	81	38674	SRR5414331	PRJNA292664	FDA	97950	USA	2015	chicken	C. jejuni	22	ST-22 complex	YES	YES
	CVM N55897	GCA_004945825_1	1652315	43	86025	SRR5414356	PRJNA292664	FDA	97949	USA	2015	chicken	C. jejuni	21	ST-21 complex	YES	YES
	CVM N55874	GCA_004945865_1	1717005	49	83265	SRR5414333	PRJNA292664	FDA	97948	USA	2015	chicken	C. jejuni	10351	unassigned	YES	YES
	CVM N55899	GCA_004945905_1	1726080	54	91496	SRR5414358	PRJNA292664	FDA	97947	USA	2015	turkey	C. coli	3262	ST-828 complex	YES	YES
	CVM N55900	GCA_004945925_1	1669043	41	118709	SRR5414359	PRJNA292664	FDA	97946	USA	2015	chicken	C. coli	11290	ST-828 complex	YES	YES
	CVM N55890	GCA_004945985_1	1797804	108	41854	SRR5414349	PRJNA292664	FDA	97945	USA	2015	chicken	C. jejuni	939	ST-353 complex	YES	YES
	CVM N55887	GCA_004946015_1	1841842	61	90563	SRR5414346	PRJNA292664	FDA	97944	USA	2015	chicken	C. jejuni	incomplete	NA	YES	YES
	CVM N55763	GCA_004946065_1	1755764	49	80660	SRR5414329	PRJNA292664	FDA	97943	USA	2015	chicken	C. jejuni	50	ST-21 complex	YES	YES
	CVM N55902	GCA_004946105_1	1724919	56	79584	SRR5414361	PRJNA292664	FDA	97942	USA	2015	chicken	C. jejuni	137	ST-45 complex	YES	YES
	CVM N55904	GCA_004946125_1	1653501	39	108790	SRR5414363	PRJNA292664	FDA	97941	USA	2015	chicken	C. jejuni	10501	unassigned	YES	YES
	CVM N55885	GCA_004946145_1	1742244	63	67279	SRR5414344	PRJNA292664	FDA	97940	USA	2015	chicken	C. jejuni	2132	ST-353 complex	YES	YES
	CVM N55905	GCA_004946165_1	1738047	28	129128	SRR5414364	PRJNA292664	FDA	97939	USA	2015	chicken	C. jejuni	137	ST-45 complex	YES	YES
	CVM N56269	GCA_004946185_1	1681818	50	62194	SRR5414401	PRJNA292664	FDA	97938	USA	2015	chicken	C. jejuni	222	ST-206 complex	YES	YES
	CVM N55914	GCA_004946205_1	1834549	71	83556	SRR5414373	PRJNA292664	FDA	97937	USA	2015	chicken	C. coli	854	ST-828 complex	YES	YES
	CVM N55907	GCA_004946225_1	1670925	26	159593	SRR5414366	PRJNA292664	FDA	97936	USA	2015	chicken	C. coli	11290	ST-828 complex	YES	YES
	CVM N55924	GCA_004946245_1	1755810	18	169814	SRR5414383	PRJNA292664	FDA	97934	USA	2015	chicken	C. coli	899	ST-828 complex	YES	YES
	CVM N55921	GCA_004946265_1	1804519	86	53007	SRR5414380	PRJNA292664	FDA	97935	USA	2015	chicken	C. jejuni	939	ST-353 complex	YES	YES
	CVM N55932	GCA_004946285_1	1780542	91	84938	SRR5414391	PRJNA292664	FDA	97932	USA	2015	chicken	C. jejuni	3510	ST-353 complex	YES	YES
	CVM N56273	GCA_004946305_1	1653489	25	129333	SRR5414405	PRJNA292664	FDA	97933	USA	2015	chicken	C. coli	829	ST-828 complex	YES	YES
	CVM N55934	GCA_004946325_1	1694585	47	65184	SRR5414393	PRJNA292664	FDA	97931	USA	2015	chicken	C. coli	829	ST-828 complex	YES	YES
	CVM N55935	GCA_004946345_1	1721104	53	82908	SRR5414394	PRJNA292664	FDA	97930	USA	2015	chicken	C. jejuni	3515	ST-353 complex	YES	YES
	CVM N56279	GCA_004946365_1	1657992	32	104068	SRR5414411	PRJNA292664	FDA	97929	USA	2015	chicken	C. jejuni	21	ST-21 complex	YES	YES
	CVM N56292	GCA_004946385_1	1741133	29	176439	SRR5414423	PRJNA292664	FDA	97928	USA	2015	chicken	C. jejuni	2132	ST-353 complex	YES	YES
	CVM N56263	GCA_004946405_1	1854747	90	95926	SRR5414395	PRJNA292664	FDA	97927	USA	2015	chicken	C. coli	1119	ST-828 complex	YES	YES
	CVM N56295	GCA_004946425_1	1698184	32	146737	SRR5414426	PRJNA292664	FDA	97926	USA	2015	chicken	C. jejuni	12603	ST-354 complex	YES	YES
	CVM N56582	GCA_004946445_1	1743344	25	162486	SRR5414446	PRJNA292664	FDA	97925	USA	2015	chicken	C. coli	825	ST-828 complex	YES	YES
	CVM N56297	GCA_004946465_1	1693198	27	181166	SRR5414428	PRJNA292664	FDA	97924	USA	2015	chicken	C. jejuni	52	ST-52 complex	YES	YES
	CVM N56304	GCA_004946485_1	1801541	61	62440	SRR5414435	PRJNA292664	FDA	62103	USA	2015	chicken	C. coli	3262	ST-828 complex	YES	YES
	CVM N56575	GCA_004946505_1	1857581	62	87525	SRR5414439	PRJNA292664	FDA	97923	USA	2015	chicken	C. coli	829	ST-828 complex	YES	YES
	CVM N58040	GCA_004946525_1	1746424	159	19848	SRR5414482	PRJNA292664	FDA	97922	USA	2015	chicken	C. jejuni	929	ST-257 complex	YES	YES
	CVM N56584	GCA_004946545_1	1743424	46	87572	SRR5414448	PRJNA292664	FDA	97921	USA	2015	chicken	C. jejuni	460	ST-460 complex	YES	YES
	CVM N56587	GCA_004946565_1	1674344	33	181429	SRR5414451	PRJNA292664	FDA	97919	USA	2015	chicken	C. jejuni	354	ST-354 complex	YES	YES
	CVM N56298	GCA_004946575_1	1807962	66	134475	SRR5414429	PRJNA292664	FDA	97920	USA	2015	chicken	C. jejuni	939	ST-353 complex	YES	YES
	CVM N58050	GCA_004946605_1	1744436	136	22889	SRR5414491	PRJNA292664	FDA	97918	USA	2015	chicken	C. jejuni	353	ST-353 complex	YES	YES
	CVM N58041	GCA_004946625_1	1832187	111	31751	SRR5414483	PRJNA292664	FDA	97917	USA	2015	chicken	C. jejuni	4838	ST-353 complex	YES	YES
	CVM N58044	GCA_004946645_1	1825749	72	66147	SRR5414486	PRJNA292664	FDA	97916	USA	2015	chicken	C. coli	11370	ST-1150 complex	YES	YES
	CVM N59383	GCA_004946665_1	1685138	91	37590	SRR5414714	PRJNA292664	FDA	97915	USA	2015	chicken	C. coli	829	ST-828 complex	YES	YES
	CVM N62551	GCA_004946675_1	1678286	44	68223	SRR5414749	PRJNA292664	FDA	97914	USA	2015	chicken	C. coli	828	ST-828 complex	YES	YES
	CVM N58784	GCA_004946705_1	1767991	68	48038	SRR5414659	PRJNA292664	FDA	97913	USA	2015	chicken	C. coli	899	ST-828 complex	YES	YES
	CVM N62558	GCA_004946725_1	1670484	28	106383	SRR5414756	PRJNA292664	FDA	97912	USA	2015	chicken	C. jejuni	597	ST-21 complex	YES	YES
	CVM N59401	GCA_004946745_1	1721432	103	33839	SRR5414731	PRJNA292664	FDA	97911	USA	2015	chicken	C. coli	899	ST-828 complex	YES	YES
	CVM N62561	GCA_004946765_1	1872458	79	140561	SRR5414759	PRJNA292664	FDA	97909	USA	2015	chicken	C. coli	1050	ST-828 complex	YES	YES
	CVM N58743	GCA_004946785_1	1925680	90	84207	SRR5414619	PRJNA292664	FDA	97910	USA	2015	chicken	C. coli	829	ST-828 complex	YES	YES
	CVM N58046	GCA_004946805_1	1741584	245	12149	SRR5414488	PRJNA292664	FDA	97908	USA	2015	chicken	C. jejuni	2517	ST-353 complex	YES	YES
	CVM N59373	GCA_004946825_1	1850966	134	41907	SRR5414704	PRJNA292664	FDA	97907	USA	2015	chicken	C. coli	1063	ST-828 complex	YES	YES
	CVM N62556	GCA_004946845_1	1641684	45	84544	SRR5414754	PRJNA292664	FDA	97906	USA	2015	chicken	C. jejuni	48	ST-48 complex	YES	YES
	CVM N62562	GCA_004946865_1	1645188	26	99554	SRR5414760	PRJNA292664	FDA	97905	USA	2015	chicken	C. jejuni	48	ST-48 complex	YES	YES
	CVM N62563	GCA_004946885_1	1641401	28	91254	SRR5414761	PRJNA292664	FDA	97904	USA	2015	chicken	C. jejuni	918	ST-48 complex	YES	YES
	CVM N62565	GCA_004946905_1	1660021	31	148560	SRR5414763	PRJNA292664	FDA	97903	USA	2015	chicken	C. coli	829	ST-828 complex	YES	YES
	CVM N62564	GCA_004946925_1	1792028	93	68982	SRR5414762	PRJNA292664	FDA	97902	USA	2015	chicken	C. jejuni	939	ST-353 complex	YES	YES
	CVM N62567	GCA_004946945_1	1854150	122	40715	SRR5414765	PRJNA292664	FDA	97901	USA	2015	chicken	C. coli	1063	ST-828 complex	YES	YES
	CVM N62568	GCA_004946965_1	1751299	26	163499	SRR5414766	PRJNA292664	FDA	97900	USA	2015	chicken	C. coli	829	ST-828 complex	YES	YES
	CVM N62573	GCA_004946985_1	1773077	36	125458	SRR5414771	PRJNA292664	FDA	97899	USA	2015	chicken	C. coli	825	ST-828 complex	YES	YES
	CVM N62571	GCA_004947005_1	1929174	75	94442	SRR5414769	PRJNA292664	FDA	97898	USA	2015	chicken	C. coli	829	ST-828 complex	YES	YES
	CVM N62569	GCA_004947025_1	1621766	42	81373	SRR5414767	PRJNA292664	FDA	97897	USA	2015	chicken	C. jejuni	45	ST-45 complex	YES	YES
	CVM N62581	GCA_004947045_1	1710255	37	103481	SRR5414779	PRJNA292664	FDA	97896	USA	2015	chicken	C. jejuni	353	ST-353 complex	YES	YES
	CVM N62576	GCA_004947065_1	1777804	97	80975	SRR5414774	PRJNA292664	FDA	97895	USA	2015	chicken	C. coli	1050	ST-828 complex	YES	YES
	CVM N62578	GCA_004947085_1	1753951	47	73791	SRR5414776	PRJNA292664	FDA	97894	USA	2015	chicken	C. jejuni	50	ST-21 complex	YES	YES
	CVM N62591	GCA_004947105_1	1727426	72	45073	SRR5414789	PRJNA292664	FDA	97893	USA	2015	chicken	C. jejuni	354	ST-354 complex	YES	YES
	CVM N62582	GCA_004947125_1	1671465	39	82442	SRR5414780	PRJNA292664	FDA	97892	USA	2015	chicken	C. jejuni	467	ST-49 complex	YES	YES
	CVM N62583	GCA_004947145_1	1808525	162	33149	SRR5414781	PRJNA292664	FDA	97891	USA	2015	chicken	C. jejuni	939	ST-353 complex	YES	YES
	CVM N62594	GCA_004947165_1	1694352	38	87255	SRR5414792	PRJNA292664	FDA	97890	USA	2015	chicken	C. coli	829	ST-828 complex	YES	YES
	CVM N62599	GCA_004947185_1	1721679	86	82414	SRR5414797	PRJNA292664	FDA	97889	USA	2015	chicken	C. jejuni	5	ST-353 complex	YES	YES
	CVM N62590	GCA_004947205_1	1690376	43	76002	SRR5414788	PRJNA292664	FDA	97888	USA	2015	chicken	C. coli	828	ST-828 complex	YES	YES
	CVM N62595	GCA_004947225_1	1902388	136	43225	SRR5414793	PRJNA292664	FDA	97887	USA	2015	chicken	C. coli	829	ST-828 complex	YES	YES
	CVM N62600	GCA_004947245_1	1794831	76	77048	SRR5414798	PRJNA292664	FDA	97886	USA	2015	chicken	C. jejuni	2132	ST-353 complex	YES	YES
	CVM N62598	GCA_004947265_1	1678760	48	82473	SRR5414796	PRJNA292664	FDA	97885	USA	2015	chicken	C. jejuni	48	ST-48 complex	YES	YES
	CVM N62589	GCA_004947285_1	1717646	63	80662	SRR5414787	PRJNA292664	FDA	97884	USA	2015	chicken	C. jejuni	50	ST-21 complex	YES	YES
	CVM N62601	GCA_004947305_1	1693992	23	163073	SRR5414799	PRJNA292664	FDA	97883	USA	2015	chicken	C. coli	829	ST-828 complex	YES	YES
	CVM N62605	GCA_004947325_1	1728608	49	84970	SRR5414803	PRJNA292664	FDA	97882	USA	2015	chicken	C. coli	3262	ST-828 complex	YES	YES
	CVM N62603	GCA_004947345_1	1759737	64	78852	SRR5414801	PRJNA292664	FDA	97881	USA	2015	chicken	C. jejuni	929	ST-257 complex	YES	YES
	CVM N62607	GCA_004947365_1	1729164	63	56108	SRR5414805	PRJNA292664	FDA	97880	USA	2015	chicken	C. coli	899	ST-828 complex	YES	YES
	CVM N62609	GCA_004947385_1	1766217	31	134177	SRR5414807	PRJNA292664	FDA	97879	USA	2015	chicken	C. jejuni	353	ST-353 complex	YES	YES
	CVM N62638	GCA_004947405_1	1714639	41	91236	SRR5414836	PRJNA292664	FDA	97878	USA	2015	chicken	C. jejuni	353	ST-353 complex	YES	YES
	CVM N62613	GCA_004947425_1	1693125	23	249066	SRR5414811	PRJNA292664	FDA	62060	USA	2015	chicken	C. jejuni	353	ST-353 complex	YES	YES
	CVM N62637	GCA_004947445_1	1672220	48	71998	SRR5414835	PRJNA292664	FDA	97877	USA	2015	chicken	C. jejuni	6647	ST-49 complex	YES	YES
	CVM N62623	GCA_004947465_1	1917614	171	30224	SRR5414821	PRJNA292664	FDA	97876	USA	2015	chicken	C. coli	8064	ST-828 complex	YES	YES
	CVM N62648	GCA_004947485_1	1705175	19	144191	SRR5414846	PRJNA292664	FDA	97875	USA	2015	chicken	C. coli	829	ST-828 complex	YES	YES
	CVM N62631	GCA_004947505_1	1733789	40	139453	SRR5414829	PRJNA292664	FDA	97874	USA	2015	chicken	C. jejuni	8495	ST-353 complex	YES	YES
	CVM N62650	GCA_004947525_1	1642777	40	77814	SRR5414848	PRJNA292664	FDA	97873	USA	2015	chicken	C. jejuni	45	ST-45 complex	YES	YES
	CVM N62985	GCA_004947545_1	1719208	28	168194	SRR5414867	PRJNA292664	FDA	97872	USA	2015	chicken	C. coli	3262	ST-828 complex	YES	YES
	CVM N62652	GCA_004947565_1	1749673	92	42789	SRR5414850	PRJNA292664	FDA	97871	USA	2015	chicken	C. jejuni	3510	ST-353 complex	YES	YES
	CVM N62654	GCA_004947585_1	1727298	55	69737	SRR5414852	PRJNA292664	FDA	97870	USA	2015	chicken	C. jejuni	3510	ST-353 complex	YES	YES
	CVM N62995	GCA_004947605_1	1633182	27	130002	SRR5414877	PRJNA292664	FDA	97869	USA	2015	chicken	C. coli	829	ST-828 complex	YES	YES
	CVM N63001	GCA_004947625_1	1855885	52	106585	SRR5414883	PRJNA292664	FDA	97868	USA	2015	chicken	C. jejuni	607	ST-607 complex	YES	YES
	CVM N62987	GCA_004947645_1	1671164	28	110890	SRR5414869	PRJNA292664	FDA	97867	USA	2015	chicken	C. jejuni	50	ST-21 complex	YES	YES
	CVM N62989	GCA_004947655_1	1762391	52	136727	SRR5414871	PRJNA292664	FDA	97866	USA	2015	chicken	C. jejuni	939	ST-353 complex	YES	YES
	CVM N62994	GCA_004947685_1	1678196	27	146933	SRR5414876	PRJNA292664	FDA	97865	USA	2015	chicken	C. jejuni	48	ST-48 complex	YES	YES
	CVM N62646	GCA_004947705_1	1734315	73	57301	SRR5414844	PRJNA292664	FDA	97860	USA	2015	chicken	C. coli	829	ST-828 complex	YES	YES
	CVM N62983	GCA_004947725_1	1740889	65	49419	SRR5414865	PRJNA292664	FDA	97864	USA	2015	chicken	C. jejuni	3510	ST-353 complex	YES	YES
	CVM N62993	GCA_004947745_1	1792776	64	71167	SRR5414875	PRJNA292664	FDA	97863	USA	2015	chicken	C. jejuni	10382	ST-353 complex	YES	YES
	CVM N62981	GCA_004947765_1	1910415	81	97349	SRR5414863	PRJNA292664	FDA	97861	USA	2015	chicken	C. coli	8064	ST-828 complex	YES	YES
	CVM N62640	GCA_004947785_1	1734044	22	265474	SRR5414838	PRJNA292664	FDA	97862	USA	2015	chicken	C. coli	829	ST-828 complex	YES	YES
	CVM N63003	GCA_004947925_1	1879241	134	53434	SRR5414885	PRJNA292664	FDA	97859	USA	2015	chicken	C. coli	1063	ST-828 complex	YES	YES
	CVM N63025	GCA_004947965_1	1669592	20	186466	SRR5414906	PRJNA292664	FDA	97858	USA	2015	chicken	C. jejuni	469	ST-42 complex	YES	YES
	CVM N63030	GCA_004948125_1	1743365	29	219081	SRR5414911	PRJNA292664	FDA	97857	USA	2015	chicken	C. jejuni	1911	unassigned	YES	YES
	CVM N63027	GCA_004948185_1	1895122	50	137394	SRR5414908	PRJNA292664	FDA	97856	USA	2015	chicken	C. coli	1101	ST-828 complex	YES	YES
	CVM N63004	GCA_004948235_1	1682601	66	49499	SRR5414886	PRJNA292664	FDA	97855	USA	2015	chicken	C. jejuni	3735	ST-353 complex	YES	YES
	CVM N63009	GCA_004948265_1	1868434	55	142234	SRR5414891	PRJNA292664	FDA	97854	USA	2015	chicken	C. coli	1050	ST-828 complex	YES	YES
	CVM N63007	GCA_004948325_1	1730176	36	147904	SRR5414889	PRJNA292664	FDA	97853	USA	2015	chicken	C. jejuni	10356	ST-353 complex	YES	YES
	CVM N63005	GCA_004948365_1	1898131	116	39745	SRR5414887	PRJNA292664	FDA	97852	USA	2015	chicken	C. coli	8064	ST-828 complex	YES	YES
	CVM N63006	GCA_004948385_1	1706124	36	103391	SRR5414888	PRJNA292664	FDA	97851	USA	2015	chicken	C. jejuni	48	ST-48 complex	YES	YES
	CVM N63021	GCA_004948425_1	1654028	34	98678	SRR5414903	PRJNA292664	FDA	97850	USA	2015	chicken	C. jejuni	21	ST-21 complex	YES	YES
	CVM N63024	GCA_004948475_1	1806757	25	139743	SRR5414905	PRJNA292664	FDA	97849	USA	2015	chicken	C. coli	1192	ST-1150 complex	YES	YES
	CVM N63028	GCA_004948525_1	1732256	32	175975	SRR5414909	PRJNA292664	FDA	97848	USA	2015	chicken	C. jejuni	1911	unassigned	YES	YES
	CVM N63019	GCA_004948585_1	1695162	29	109542	SRR5414901	PRJNA292664	FDA	97847	USA	2015	chicken	C. coli	899	ST-828 complex	YES	YES
	CVM N16C001	GCA_004971725_1	1750510	65	51775	SRR6108024	PRJNA292664	FDA	97846	USA	2016	chicken	C. jejuni	10351	unassigned	YES	YES
	CVM N16C008	GCA_004972405_1	1771667	57	108860	SRR6108044	PRJNA292664	FDA	97845	USA	2016	chicken	C. jejuni	653	ST-354 complex	YES	YES
	CVM N16C006	GCA_004972445_1	1696883	136	21600	SRR6108042	PRJNA292664	FDA	97844	USA	2016	chicken	C. coli	1174	ST-828 complex	YES	YES
	CVM N16C002	GCA_004972525_1	1792284	151	25244	SRR6108038	PRJNA292664	FDA	97843	USA	2016	chicken	C. coli	1119	ST-828 complex	YES	YES
	CVM N16C153	GCA_004972545_1	1860647	99	70034	SRR6108186	PRJNA292664	FDA	97842	USA	2016	chicken	C. coli	1063	ST-828 complex	YES	YES
	CVM N16C010	GCA_004972565_1	1729021	39	113190	SRR6108045	PRJNA292664	FDA	97841	USA	2016	chicken	C. jejuni	10351	unassigned	YES	YES
	CVM N16C332	GCA_004972585_1	1920915	92	72910	SRR6108363	PRJNA292664	FDA	97839	USA	2016	chicken	C. coli	1050	ST-828 complex	YES	YES
	CVM N16C025	GCA_004972605_1	1659600	32	144306	SRR6108059	PRJNA292664	FDA	97840	USA	2016	chicken	C. jejuni	45	ST-45 complex	YES	YES
	CVM N16C028	GCA_004972645_1	1713305	69	67715	SRR6108062	PRJNA292664	FDA	97838	USA	2016	chicken	C. jejuni	50	ST-21 complex	YES	YES
	CVM N16C209	GCA_004972665_1	1709605	36	89532	SRR6108242	PRJNA292664	FDA	97837	USA	2016	chicken	C. jejuni	353	ST-353 complex	YES	YES
	CVM N16C227	GCA_004972685_1	1674609	65	60879	SRR6108260	PRJNA292664	FDA	97836	USA	2016	chicken	C. jejuni	48	ST-48 complex	YES	YES
	CVM N16C052	GCA_004972705_1	1638157	32	112825	SRR6108086	PRJNA292664	FDA	97835	USA	2016	chicken	C. jejuni	474	ST-48 complex	YES	YES
	CVM N16C036	GCA_004972725_1	1871423	127	46406	SRR6108070	PRJNA292664	FDA	97834	USA	2016	chicken	C. coli	8176	ST-828 complex	YES	YES
	CVM N16C335	GCA_004972745_1	1913691	114	54034	SRR6108366	PRJNA292664	FDA	97833	USA	2016	chicken	C. coli	828	ST-828 complex	YES	YES
	CVM N16C339	GCA_004972765_1	1716268	72	67680	SRR6108370	PRJNA292664	FDA	97832	USA	2016	chicken	C. jejuni	2829	ST-353 complex	YES	YES
	CVM N16C104	GCA_004972785_1	1614073	30	135677	SRR6108138	PRJNA292664	FDA	97831	USA	2016	chicken	C. jejuni	45	ST-45 complex	YES	YES
	CVM N16C020	GCA_004972805_1	1706073	101	35257	SRR6108054	PRJNA292664	FDA	97830	USA	2016	chicken	C. jejuni	10351	unassigned	YES	YES
	CVM N16C160	GCA_004972825_1	1702862	62	60538	SRR6108193	PRJNA292664	FDA	97829	USA	2016	chicken	C. jejuni	597	ST-21 complex	YES	YES
	CVM N16C206	GCA_004972845_1	1721691	26	212943	SRR6108239	PRJNA292664	FDA	97828	USA	2016	chicken	C. coli	1082	ST-828 complex	YES	YES
	CVM N16C217	GCA_004972865_1	1916095	78	130213	SRR6108250	PRJNA292664	FDA	97827	USA	2016	chicken	C. coli	1063	ST-828 complex	YES	YES
	CVM N16C079	GCA_004972885_1	1851256	98	62986	SRR6108113	PRJNA292664	FDA	97826	USA	2016	chicken	C. coli	829	ST-828 complex	YES	YES
	CVM N16C208	GCA_004972905_1	1680125	39	113500	SRR6108241	PRJNA292664	FDA	97825	USA	2016	chicken	C. jejuni	48	ST-48 complex	YES	YES
	CVM N16C119	GCA_004972925_1	1757880	52	157037	SRR6108153	PRJNA292664	FDA	97824	USA	2016	chicken	C. jejuni	939	ST-353 complex	YES	YES
	CVM N16C222	GCA_004972945_1	1697722	26	130280	SRR6108255	PRJNA292664	FDA	97823	USA	2016	chicken	C. coli	829	ST-828 complex	YES	YES
	CVM N16C019	GCA_004972965_1	1611196	70	56128	SRR6108053	PRJNA292664	FDA	97822	USA	2016	chicken	C. jejuni	45	ST-45 complex	YES	YES
	CVM N16C195	GCA_004972985_1	1852494	184	24086	SRR6108228	PRJNA292664	FDA	97821	USA	2016	chicken	C. coli	8176	ST-828 complex	YES	YES
	CVM N16C146	GCA_004973005_1	1728826	25	118504	SRR6108179	PRJNA292664	FDA	97820	USA	2016	chicken	C. coli	3262	ST-828 complex	YES	YES
	CVM N16C131	GCA_004973025_1	1927601	81	129024	SRR6108165	PRJNA292664	FDA	97819	USA	2016	chicken	C. coli	1063	ST-828 complex	YES	YES
	CVM N16C138	GCA_004973045_1	1754956	58	178052	SRR6108172	PRJNA292664	FDA	97818	USA	2016	chicken	C. jejuni	3736	ST-353 complex	YES	YES
	CVM N16C110	GCA_004973065_1	1806015	49	137909	SRR6108144	PRJNA292664	FDA	97817	USA	2016	chicken	C. coli	1050	ST-828 complex	YES	YES
	CVM N16C165	GCA_004973075_1	1657766	36	209598	SRR6108198	PRJNA292664	FDA	97815	USA	2016	chicken	C. coli	829	ST-828 complex	YES	YES
	CVM N16C100	GCA_004973105_1	1720123	33	179572	SRR6108134	PRJNA292664	FDA	97816	USA	2016	chicken	C. jejuni	354	ST-354 complex	YES	YES
	CVM N16C105	GCA_004973125_1	1780827	95	43187	SRR6108139	PRJNA292664	FDA	97814	USA	2016	chicken	C. coli	825	ST-828 complex	YES	YES
	CVM N16C024	GCA_004973145_1	1709526	78	54725	SRR6108058	PRJNA292664	FDA	97813	USA	2016	chicken	C. jejuni	48	ST-48 complex	YES	YES
	CVM N16C182	GCA_004973165_1	1840811	47	142824	SRR6108215	PRJNA292664	FDA	97812	USA	2016	chicken	C. coli	1173	ST-828 complex	YES	YES
	CVM N16C202	GCA_004973185_1	1703345	28	95840	SRR6108235	PRJNA292664	FDA	97811	USA	2016	chicken	C. jejuni	429	ST-48 complex	YES	YES
	CVM N16C181	GCA_004973205_1	1751189	50	101504	SRR6108214	PRJNA292664	FDA	97809	USA	2016	chicken	C. coli	828	ST-828 complex	YES	YES
	CVM N16C154	GCA_004973225_1	1723974	30	105034	SRR6108187	PRJNA292664	FDA	97810	USA	2016	chicken	C. jejuni	353	ST-353 complex	YES	YES
	CVM N16C236	GCA_004973245_1	1783151	31	162483	SRR6108269	PRJNA292664	FDA	97808	USA	2016	chicken	C. coli	829	ST-828 complex	YES	YES
	CVM N16C029	GCA_004973265_1	1719750	59	69945	SRR6108063	PRJNA292664	FDA	97807	USA	2016	chicken	C. jejuni	48	ST-48 complex	YES	YES
	CVM N16C235	GCA_004973285_1	1746270	29	153072	SRR6108268	PRJNA292664	FDA	97806	USA	2016	chicken	C. jejuni	137	ST-45 complex	YES	YES
	CVM N16C226	GCA_004973305_1	1681392	44	129627	SRR6108259	PRJNA292664	FDA	97805	USA	2016	chicken	C. jejuni	21	ST-21 complex	YES	YES
	CVM N16C211	GCA_004973325_1	1669497	21	155690	SRR6108244	PRJNA292664	FDA	97804	USA	2016	chicken	C. jejuni	474	ST-48 complex	YES	YES
	CVM N16C221	GCA_004973345_1	1778745	61	94965	SRR6108254	PRJNA292664	FDA	97803	USA	2016	chicken	C. jejuni	10382	ST-353 complex	YES	YES
	CVM N16C186	GCA_004973365_1	1761240	34	127209	SRR6108219	PRJNA292664	FDA	97802	USA	2016	chicken	C. jejuni	222	ST-206 complex	YES	YES
	CVM N16C074	GCA_004973385_1	1735817	43	74051	SRR6108108	PRJNA292664	FDA	97801	USA	2016	turkey	C. jejuni	354	ST-354 complex	YES	NO
	CVM N16C133	GCA_004973405_1	1816965	77	137498	SRR6108167	PRJNA292664	FDA	97800	USA	2016	chicken	C. jejuni	9451	ST-353 complex	YES	YES
	CVM N16C043	GCA_004973425_1	1679090	101	36164	SRR6108077	PRJNA292664	FDA	97799	USA	2016	chicken	C. jejuni	222	ST-206 complex	YES	YES
	CVM N16C060	GCA_004973445_1	1697753	58	57549	SRR6108094	PRJNA292664	FDA	97798	USA	2016	chicken	C. jejuni	50	ST-21 complex	YES	YES
	CVM N16C118	GCA_004973465_1	1851827	45	132733	SRR6108152	PRJNA292664	FDA	97797	USA	2016	chicken	C. coli	887	ST-828 complex	YES	YES
	CVM N16C011	GCA_004973485_1	1710813	92	34245	SRR6108046	PRJNA292664	FDA	97796	USA	2016	chicken	C. coli	5305	ST-828 complex	YES	YES
	CVM N16C148	GCA_004973505_1	1730093	37	123924	SRR6108181	PRJNA292664	FDA	97795	USA	2016	chicken	C. coli	3262	ST-828 complex	YES	YES
	CVM N16C083	GCA_004973525_1	1820701	52	102268	SRR6108117	PRJNA292664	FDA	97794	USA	2016	chicken	C. jejuni	2132	ST-353 complex	YES	YES
	CVM N16C125	GCA_004973545_1	1632937	23	345320	SRR6108159	PRJNA292664	FDA	97793	USA	2016	chicken	C. jejuni	52	ST-52 complex	YES	YES
	CVM N16C193	GCA_004973565_1	1725901	59	62551	SRR6108226	PRJNA292664	FDA	97792	USA	2016	chicken	C. coli	3262	ST-828 complex	YES	YES
	CVM N16C177	GCA_004973585_1	1745334	34	111080	SRR6108210	PRJNA292664	FDA	97791	USA	2016	chicken	C. jejuni	354	ST-354 complex	YES	YES
	CVM N16C057	GCA_004973605_1	1688652	50	91594	SRR6108091	PRJNA292664	FDA	97790	USA	2016	chicken	C. coli	1173	ST-828 complex	YES	YES
	CVM N16C137	GCA_004973625_1	1759040	57	181027	SRR6108171	PRJNA292664	FDA	97789	USA	2016	chicken	C. jejuni	3736	ST-353 complex	YES	YES
	CVM N16C023	GCA_004973645_1	1649984	102	42358	SRR6108057	PRJNA292664	FDA	97788	USA	2016	chicken	C. jejuni	45	ST-45 complex	YES	YES
	CVM N16C061	GCA_004973665_1	1694492	54	68460	SRR6108095	PRJNA292664	FDA	97786	USA	2016	chicken	C. coli	827	ST-828 complex	YES	YES
	CVM N16C175	GCA_004973685_1	1710695	37	179795	SRR6108208	PRJNA292664	FDA	97787	USA	2016	chicken	C. jejuni	11363	ST-464 complex	YES	YES
	CVM N16C101	GCA_004973705_1	1781174	48	89905	SRR6108135	PRJNA292664	FDA	97784	USA	2016	chicken	C. coli	1698	ST-828 complex	YES	YES
	CVM N16C112	GCA_004973715_1	1741763	63	81547	SRR6108146	PRJNA292664	FDA	97785	USA	2016	chicken	C. jejuni	10891	ST-353 complex	YES	YES
	CVM N16C171	GCA_004973745_1	1714254	26	148246	SRR6108204	PRJNA292664	FDA	97782	USA	2016	chicken	C. jejuni	353	ST-353 complex	YES	YES
	CVM N16C336	GCA_004973765_1	1706432	118	26770	SRR6108367	PRJNA292664	FDA	97783	USA	2016	turkey	C. coli	899	ST-828 complex	YES	YES
	CVM N16C170	GCA_004973785_1	1892018	81	133000	SRR6108203	PRJNA292664	FDA	97777	USA	2016	chicken	C. coli	1017	ST-828 complex	YES	YES
	CVM N16C132	GCA_004973805_1	1864014	74	127790	SRR6108166	PRJNA292664	FDA	97781	USA	2016	chicken	C. coli	10452	ST-828 complex	YES	YES
	CVM N16C122	GCA_004973825_1	1756574	41	111464	SRR6108156	PRJNA292664	FDA	97780	USA	2016	chicken	C. jejuni	21	ST-21 complex	YES	YES
	CVM N16C086	GCA_004973845_1	1876466	121	65328	SRR6108120	PRJNA292664	FDA	97779	USA	2016	chicken	C. coli	829	ST-828 complex	YES	YES
	CVM N16C159	GCA_004973865_1	1738723	34	103841	SRR6108192	PRJNA292664	FDA	97778	USA	2016	chicken	C. jejuni	454	ST-21 complex	YES	YES
	CVM N16C179	GCA_004973885_1	1778502	28	181589	SRR6108212	PRJNA292664	FDA	97776	USA	2016	chicken	C. jejuni	353	ST-353 complex	YES	YES
	CVM N16C064	GCA_004973905_1	1841860	106	54240	SRR6108098	PRJNA292664	FDA	97774	USA	2016	chicken	C. coli	829	ST-828 complex	YES	YES
	CVM N16C180	GCA_004973915_1	1622029	31	181404	SRR6108213	PRJNA292664	FDA	97775	USA	2016	chicken	C. jejuni	52	ST-52 complex	YES	YES
	CVM N16C223	GCA_004973945_1	1785750	57	132778	SRR6108256	PRJNA292664	FDA	97773	USA	2016	chicken	C. jejuni	2132	ST-353 complex	YES	YES
	CVM N16C168	GCA_004973965_1	1810419	62	116341	SRR6108201	PRJNA292664	FDA	97772	USA	2016	chicken	C. coli	11323	ST-828 complex	YES	YES
	CVM N16C230	GCA_004973985_1	1680544	39	109755	SRR6108263	PRJNA292664	FDA	97771	USA	2016	chicken	C. jejuni	658	ST-658 complex	YES	YES
	CVM N16C167	GCA_004974005_1	1646252	61	54624	SRR6108200	PRJNA292664	FDA	97770	USA	2016	chicken	C. jejuni	6639	ST-48 complex	YES	YES
	CVM N16C215	GCA_004974025_1	1707091	26	153970	SRR6108248	PRJNA292664	FDA	97769	USA	2016	chicken	C. jejuni	21	ST-21 complex	YES	YES
	CVM N16C071	GCA_004974045_1	1679061	38	103743	SRR6108105	PRJNA292664	FDA	97768	USA	2016	chicken	C. jejuni	48	ST-48 complex	YES	YES
	CVM N16C197	GCA_004974065_1	1919328	95	87284	SRR6108230	PRJNA292664	FDA	97767	USA	2016	chicken	C. coli	1063	ST-828 complex	YES	YES
	CVM N16C345	GCA_004974085_1	1643451	25	184829	SRR6108376	PRJNA292664	FDA	97766	USA	2016	chicken	C. jejuni	45	ST-45 complex	YES	YES
	CVM N16C158	GCA_004974105_1	1885127	127	47122	SRR6108191	PRJNA292664	FDA	97765	USA	2016	chicken	C. coli	8064	ST-828 complex	YES	YES
	CVM N16C229	GCA_004974125_1	1819296	88	45607	SRR6108262	PRJNA292664	FDA	97764	USA	2016	chicken	C. coli	829	ST-828 complex	YES	YES
	CVM N16C007	GCA_004974145_1	1790502	145	34679	SRR6108043	PRJNA292664	FDA	97763	USA	2016	chicken	C. jejuni	2132	ST-353 complex	YES	YES
	CVM N16C088	GCA_004974165_1	1786432	56	65243	SRR6108122	PRJNA292664	FDA	97762	USA	2016	chicken	C. jejuni	11359	unassigned	YES	YES
	CVM N16C151	GCA_004974185_1	1670474	23	114839	SRR6108184	PRJNA292664	FDA	97761	USA	2016	chicken	C. jejuni	21	ST-21 complex	YES	YES
	CVM N16C075	GCA_004974205_1	1777791	35	112877	SRR6108109	PRJNA292664	FDA	97760	USA	2016	chicken	C. coli	825	ST-828 complex	YES	YES
	CVM N16C094	GCA_004974225_1	1657559	58	48657	SRR6108128	PRJNA292664	FDA	97759	USA	2016	chicken	C. jejuni	21	ST-21 complex	YES	YES
	CVM N16C140	GCA_004974245_1	1735533	25	136905	SRR6108173	PRJNA292664	FDA	97758	USA	2016	chicken	C. jejuni	353	ST-353 complex	YES	YES
	CVM N16C334	GCA_004974265_1	1692869	34	81094	SRR6108365	PRJNA292664	FDA	97757	USA	2016	chicken	C. jejuni	7634	unassigned	YES	YES
	CVM N16C026	GCA_004974275_1	1858904	67	135640	SRR6108060	PRJNA292664	FDA	97756	USA	2016	chicken	C. coli	10857	ST-828 complex	YES	YES
	CVM N16C135	GCA_004974305_1	1769715	33	219846	SRR6108169	PRJNA292664	FDA	97755	USA	2016	chicken	C. jejuni	1218	ST-353 complex	YES	YES
	CVM N16C233	GCA_004974325_1	1801707	74	132068	SRR6108266	PRJNA292664	FDA	97754	USA	2016	chicken	C. jejuni	939	ST-353 complex	YES	YES
	CVM N16C255	GCA_004974345_1	1752044	53	64573	SRR6108287	PRJNA292664	FDA	97753	USA	2016	chicken	C. jejuni	10351	unassigned	YES	YES
	CVM N16C093	GCA_004974365_1	1834795	79	105687	SRR6108127	PRJNA292664	FDA	97752	USA	2016	chicken	C. coli	8176	ST-828 complex	YES	YES
	CVM N16C242	GCA_004974385_1	1794044	59	92549	SRR6108275	PRJNA292664	FDA	97751	USA	2016	chicken	C. jejuni	353	ST-353 complex	YES	YES
	CVM N16C240	GCA_004974405_1	1767450	67	68585	SRR6108273	PRJNA292664	FDA	97750	USA	2016	chicken	C. jejuni	222	ST-206 complex	YES	YES
	CVM N16C265	GCA_004974425_1	1693541	34	130233	SRR6108297	PRJNA292664	FDA	97749	USA	2016	chicken	C. coli	829	ST-828 complex	YES	YES
	CVM N16C281	GCA_004974445_1	1801651	100	82358	SRR6108313	PRJNA292664	FDA	97748	USA	2016	chicken	C. jejuni	939	ST-353 complex	YES	YES
	CVM N16C250	GCA_004974465_1	1656605	19	163756	SRR6108283	PRJNA292664	FDA	97747	USA	2016	chicken	C. coli	7818	ST-828 complex	YES	YES
	CVM N16C288	GCA_004974485_1	1700682	94	46640	SRR6108320	PRJNA292664	FDA	97746	USA	2016	chicken	C. jejuni	6647	ST-49 complex	YES	YES
	CVM N16C297	GCA_004974505_1	1632716	59	49544	SRR6108329	PRJNA292664	FDA	97745	USA	2016	chicken	C. jejuni	51	ST-443 complex	YES	YES
	CVM N16C293	GCA_004974525_1	1723919	53	102422	SRR6108325	PRJNA292664	FDA	97744	USA	2016	turkey	C. coli	3262	ST-828 complex	YES	YES
	CVM N16C299	GCA_004974535_1	1776563	77	96185	SRR6108331	PRJNA292664	FDA	97743	USA	2016	chicken	C. jejuni	6662	ST-354 complex	YES	YES
	CVM N16C290	GCA_004974565_1	1802032	77	90509	SRR6108322	PRJNA292664	FDA	97742	USA	2016	chicken	C. jejuni	3510	ST-353 complex	YES	YES
	CVM N16C300	GCA_004974585_1	1752883	29	136479	SRR6108332	PRJNA292664	FDA	97741	USA	2016	chicken	C. coli	829	ST-828 complex	YES	YES
	CVM N16C313	GCA_004974605_1	1720901	105	31769	SRR6108344	PRJNA292664	FDA	97740	USA	2016	chicken	C. coli	1614	ST-828 complex	YES	YES
	CVM N16C304	GCA_004974625_1	1851658	61	114660	SRR6108335	PRJNA292664	FDA	97739	USA	2016	chicken	C. coli	10771	ST-828 complex	YES	YES
	CVM N16C302	GCA_004974645_1	1778540	73	65999	SRR6108334	PRJNA292664	FDA	97738	USA	2016	chicken	C. coli	1698	ST-828 complex	YES	YES
	CVM N16C306	GCA_004974665_1	1769151	39	129898	SRR6108337	PRJNA292664	FDA	97737	USA	2016	chicken	C. coli	872	ST-828 complex	YES	YES
	CVM N16C310	GCA_004974685_1	1627611	69	65373	SRR6108341	PRJNA292664	FDA	97736	USA	2016	chicken	C. jejuni	4243	ST-443 complex	YES	YES
	CVM N16C309	GCA_004974705_1	1634607	34	99123	SRR6108340	PRJNA292664	FDA	97735	USA	2016	chicken	C. jejuni	922	ST-922 complex	YES	YES
	CVM N16C307	GCA_004974725_1	1756853	75	43067	SRR6108338	PRJNA292664	FDA	97734	USA	2016	chicken	C. jejuni	3856	ST-48 complex	YES	YES
	CVM N16C320	GCA_004974745_1	1761219	37	162894	SRR6108351	PRJNA292664	FDA	97733	USA	2016	chicken	C. coli	3262	ST-828 complex	YES	YES
	CVM N16C315	GCA_004974765_1	1892306	90	90706	SRR6108346	PRJNA292664	FDA	97732	USA	2016	turkey	C. coli	1050	ST-828 complex	YES	YES
	CVM N16C314	GCA_004974785_1	1897364	72	141077	SRR6108345	PRJNA292664	FDA	97731	USA	2016	chicken	C. coli	1050	ST-828 complex	YES	YES
	CVM N16C322	GCA_004974805_1	1859381	137	35710	SRR6108353	PRJNA292664	FDA	97729	USA	2016	chicken	C. coli	8064	ST-828 complex	YES	YES
	CVM N16C316	GCA_004974825_1	1794306	63	123075	SRR6108347	PRJNA292664	FDA	97730	USA	2016	chicken	C. jejuni	1212	ST-607 complex	YES	YES
	CVM N16C321	GCA_004974845_1	1818378	50	153720	SRR6108352	PRJNA292664	FDA	97727	USA	2016	chicken	C. jejuni	10382	ST-353 complex	YES	YES
	CVM N16C326	GCA_004974865_1	1745491	38	163455	SRR6108357	PRJNA292664	FDA	97728	USA	2016	chicken	C. coli	1645	ST-828 complex	YES	YES
	CVM N16C347	GCA_004974885_1	1896515	79	128825	SRR6108378	PRJNA292664	FDA	97726	USA	2016	chicken	C. coli	1119	ST-828 complex	YES	YES
	CVM N16C346	GCA_004974905_1	1707275	15	234204	SRR6108377	PRJNA292664	FDA	97725	USA	2016	chicken	C. jejuni	1904	ST-443 complex	YES	YES
	CVM N16C325	GCA_004974925_1	1773690	72	68466	SRR6108356	PRJNA292664	FDA	97724	USA	2016	chicken	C. jejuni	10382	ST-353 complex	YES	YES
	CVM N16C327	GCA_004974935_1	1815821	64	98065	SRR6108358	PRJNA292664	FDA	97723	USA	2016	chicken	C. jejuni	10382	ST-353 complex	YES	YES
	CVM N16C330	GCA_004974965_1	1818818	202	20698	SRR6108361	PRJNA292664	FDA	97722	USA	2016	chicken	C. coli	1017	ST-828 complex	YES	YES
	CVM N16C364	GCA_004974985_1	1754112	81	58508	SRR6108395	PRJNA292664	FDA	97721	USA	2016	chicken	C. jejuni	50	ST-21 complex	YES	YES
	CVM N16C363	GCA_004975005_1	1608255	30	151715	SRR6108394	PRJNA292664	FDA	97720	USA	2016	chicken	C. jejuni	45	ST-45 complex	YES	YES
	CVM N16C341	GCA_004975025_1	1666961	49	91924	SRR6108372	PRJNA292664	FDA	97719	USA	2016	chicken	C. jejuni	222	ST-206 complex	YES	YES
	CVM N16C352	GCA_004975045_1	1777551	421	10202	SRR6108383	PRJNA292664	FDA	97717	USA	2016	chicken	C. coli	829	ST-828 complex	YES	YES
	CVM N16C349	GCA_004975065_1	1756975	39	91278	SRR6108380	PRJNA292664	FDA	97718	USA	2016	chicken	C. jejuni	6752	ST-353 complex	YES	YES
	CVM N16C370	GCA_004975085_1	1777868	73	88772	SRR6108401	PRJNA292664	FDA	97716	USA	2016	chicken	C. jejuni	939	ST-353 complex	YES	YES
	CVM N16C365	GCA_004975105_1	1784761	46	105219	SRR6108396	PRJNA292664	FDA	97715	USA	2016	chicken	C. jejuni	50	ST-21 complex	YES	YES
	CVM N16C366	GCA_004975125_1	1694213	19	161322	SRR6108397	PRJNA292664	FDA	97714	USA	2016	chicken	C. coli	829	ST-828 complex	YES	YES
	CVM N16C393	GCA_004975145_1	1761925	45	108731	SRR6108422	PRJNA292664	FDA	97713	USA	2016	chicken	C. jejuni	353	ST-353 complex	YES	YES
	CVM N16C372	GCA_004975165_1	1757620	27	148477	SRR6108403	PRJNA292664	FDA	97712	USA	2016	chicken	C. jejuni	6752	ST-353 complex	YES	YES
	CVM N16C367	GCA_004975185_1	1745184	37	258934	SRR6108398	PRJNA292664	FDA	97711	USA	2016	chicken	C. coli	902	ST-828 complex	YES	YES
	CVM N16C397	GCA_004975205_1	1706482	49	82409	SRR6108426	PRJNA292664	FDA	97710	USA	2016	chicken	C. jejuni	464	ST-464 complex	YES	YES
	CVM N16C399	GCA_004975225_1	1698075	56	82408	SRR6108428	PRJNA292664	FDA	97709	USA	2016	chicken	C. jejuni	464	ST-464 complex	YES	YES
	CVM N16C404	GCA_004975245_1	1786419	91	100277	SRR6108433	PRJNA292664	FDA	97708	USA	2016	chicken	C. jejuni	354	ST-354 complex	YES	YES
	CVM N16C420	GCA_004975265_1	1733987	32	106380	SRR6108449	PRJNA292664	FDA	97707	USA	2016	chicken	C. jejuni	31	ST-21 complex	YES	YES
	CVM N16C409	GCA_004975285_1	1861766	83	139637	SRR6108438	PRJNA292664	FDA	97706	USA	2016	chicken	C. coli	1119	ST-828 complex	YES	YES
	CVM N16C408	GCA_004975305_1	1790233	49	171087	SRR6108437	PRJNA292664	FDA	97705	USA	2016	chicken	C. jejuni	10382	ST-353 complex	YES	YES
	CVM N16C423	GCA_004975325_1	1637794	36	143130	SRR6108452	PRJNA292664	FDA	97704	USA	2016	chicken	C. jejuni	982	ST-21 complex	YES	YES
	CVM N16C416	GCA_004975345_1	1808780	30	179050	SRR6108445	PRJNA292664	FDA	97703	USA	2016	chicken	C. jejuni	3330	unassigned	YES	YES
	CVM N16C410	GCA_004975365_1	1697421	62	90542	SRR6108439	PRJNA292664	FDA	97702	USA	2016	chicken	C. jejuni	353	ST-353 complex	YES	YES
	CVM N16C430	GCA_004975385_1	1774766	89	96237	SRR6108459	PRJNA292664	FDA	97701	USA	2016	chicken	C. jejuni	939	ST-353 complex	YES	YES
	CVM N16C422	GCA_004975405_1	1764693	77	67818	SRR6108451	PRJNA292664	FDA	97700	USA	2016	chicken	C. jejuni	939	ST-353 complex	YES	YES
	CVM N16C431	GCA_004975425_1	1668449	30	94641	SRR6108460	PRJNA292664	FDA	97699	USA	2016	chicken	C. coli	10458	ST-828 complex	YES	YES
	CVM N16C444	GCA_004975445_1	1640134	28	181174	SRR6108473	PRJNA292664	FDA	97698	USA	2016	chicken	C. jejuni	12423	ST-52 complex	YES	YES
	CVM N16C432	GCA_004975465_1	1719216	171	19509	SRR6108461	PRJNA292664	FDA	97697	USA	2016	chicken	C. coli	1068	ST-828 complex	YES	YES
	CVM N16C433	GCA_004975485_1	1690187	46	93020	SRR6108462	PRJNA292664	FDA	97696	USA	2016	chicken	C. coli	894	ST-828 complex	YES	YES
	CVM N16C442	GCA_004975505_1	1738672	41	105946	SRR6108471	PRJNA292664	FDA	97695	USA	2016	chicken	C. coli	825	ST-828 complex	YES	YES
	CVM N16C274	GCA_004975525_1	1728207	77	52062	SRR6108306	PRJNA292664	FDA	97694	USA	2016	chicken	C. coli	1645	ST-828 complex	YES	YES
	CVM N16C267	GCA_004975545_1	1695822	37	81873	SRR6108299	PRJNA292664	FDA	97693	USA	2016	chicken	C. coli	829	ST-828 complex	YES	YES
	CVM N16C247	GCA_004975565_1	1737782	52	69294	SRR6108280	PRJNA292664	FDA	97692	USA	2016	chicken	C. coli	1645	ST-828 complex	YES	YES
	CVM N16C286	GCA_004975585_1	1759516	57	67895	SRR6108318	PRJNA292664	FDA	97691	USA	2016	chicken	C. jejuni	353	ST-353 complex	YES	YES
	CVM N16C234	GCA_004975605_1	1756435	33	188491	SRR6108267	PRJNA292664	FDA	97690	USA	2016	chicken	C. jejuni	21	ST-21 complex	YES	YES
	CVM N16C287	GCA_004975625_1	1852621	156	36830	SRR6108319	PRJNA292664	FDA	97689	USA	2016	chicken	C. coli	829	ST-828 complex	YES	YES
	CVM N16C257	GCA_004975645_1	1806858	127	33151	SRR6108289	PRJNA292664	FDA	97688	USA	2016	chicken	C. jejuni	6752	ST-353 complex	YES	YES
	CVM N16C243	GCA_004975665_1	1776824	85	102447	SRR6108276	PRJNA292664	FDA	97687	USA	2016	chicken	C. jejuni	939	ST-353 complex	YES	YES
	CVM N16C279	GCA_004975685_1	1657327	52	65732	SRR6108311	PRJNA292664	FDA	97686	USA	2016	chicken	C. jejuni	52	ST-52 complex	YES	YES
	CVM N16C558	GCA_004975705_1	1700386	56	67293	SRR6108580	PRJNA292664	FDA	97685	USA	2016	chicken	C. jejuni	50	ST-21 complex	YES	YES
	CVM N16C256	GCA_004975725_1	1819775	33	173974	SRR6108288	PRJNA292664	FDA	97683	USA	2016	chicken	C. coli	828	ST-828 complex	YES	YES
	CVM N16C452	GCA_004975745_1	1744059	45	148622	SRR6108481	PRJNA292664	FDA	97684	USA	2016	chicken	C. jejuni	2132	ST-353 complex	YES	YES
	CVM N16C451	GCA_004975765_1	1600131	99	32945	SRR6108480	PRJNA292664	FDA	97682	USA	2016	chicken	C. jejuni	2787	ST-21 complex	YES	YES
	CVM N16C450	GCA_004975785_1	1758775	36	118347	SRR6108479	PRJNA292664	FDA	97681	USA	2016	chicken	C. coli	825	ST-828 complex	YES	YES
	CVM N16C554	GCA_004975805_1	1772974	40	97891	SRR6108576	PRJNA292664	FDA	97680	USA	2016	chicken	C. jejuni	459	ST-42 complex	YES	YES
	CVM N16C449	GCA_004975825_1	1669613	27	188263	SRR6108478	PRJNA292664	FDA	97679	USA	2016	chicken	C. jejuni	51	ST-443 complex	YES	YES
	CVM N16C564	GCA_004975845_1	1606072	35	88261	SRR6108586	PRJNA292664	FDA	97678	USA	2016	chicken	C. jejuni	22	ST-22 complex	YES	YES
	CVM N16C557	GCA_004975865_1	1811577	51	116665	SRR6108579	PRJNA292664	FDA	97677	USA	2016	chicken	C. jejuni	607	ST-607 complex	YES	YES
	CVM N16C562	GCA_004975885_1	1727610	36	108558	SRR6108584	PRJNA292664	FDA	97676	USA	2016	chicken	C. coli	3262	ST-828 complex	YES	YES
	CVM N16C561	GCA_004975905_1	1691600	33	119432	SRR6108583	PRJNA292664	FDA	97675	USA	2016	chicken	C. jejuni	353	ST-353 complex	YES	YES
	CVM N16C374	GCA_004975925_1	1777024	63	86040	SRR6108405	PRJNA292664	FDA	97674	USA	2016	chicken	C. jejuni	10382	ST-353 complex	YES	YES
	CVM N16C448	GCA_004975945_1	1759468	34	141679	SRR6108477	PRJNA292664	FDA	97672	USA	2016	chicken	C. coli	825	ST-828 complex	YES	YES
	CVM N16C375	GCA_004975965_1	1671610	38	104463	SRR6108406	PRJNA292664	FDA	97673	USA	2016	chicken	C. jejuni	50	ST-21 complex	YES	YES
	CVM N16C376	GCA_004975985_1	1698647	94	44015	SRR6108407	PRJNA292664	FDA	97671	USA	2016	chicken	C. coli	1096	ST-828 complex	YES	YES
	CVM N16C390	GCA_004976005_1	1702613	49	97295	SRR6108419	PRJNA292664	FDA	97670	USA	2016	chicken	C. jejuni	353	ST-353 complex	YES	YES
	CVM N16C392	GCA_004976025_1	1609085	34	157673	SRR6108421	PRJNA292664	FDA	97669	USA	2016	chicken	C. jejuni	22	ST-22 complex	YES	YES
	CVM N16C386	GCA_004976045_1	1812282	124	35731	SRR6108415	PRJNA292664	FDA	97668	USA	2016	chicken	C. jejuni	939	ST-353 complex	YES	YES
	CVM N16C394	GCA_004976065_1	1727368	62	67612	SRR6108423	PRJNA292664	FDA	97667	USA	2016	chicken	C. coli	1614	ST-828 complex	YES	YES
	CVM N16C389	GCA_004976085_1	1667775	42	98613	SRR6108418	PRJNA292664	FDA	97666	USA	2016	turkey	C. jejuni	50	ST-21 complex	YES	NO
	CVM N16C424	GCA_004976105_1	1908329	104	49130	SRR6108453	PRJNA292664	FDA	97665	USA	2016	chicken	C. coli	3262	ST-828 complex	YES	YES
	CVM N16C436	GCA_004976125_1	1848540	52	128223	SRR6108465	PRJNA292664	FDA	97664	USA	2016	chicken	C. coli	1050	ST-828 complex	YES	YES
	CVM N16C437	GCA_004976145_1	1835971	114	46552	SRR6108466	PRJNA292664	FDA	97662	USA	2016	chicken	C. coli	829	ST-828 complex	YES	YES
	CVM N16C461	GCA_004976165_1	1686932	34	130041	SRR6108490	PRJNA292664	FDA	97663	USA	2016	chicken	C. coli	829	ST-828 complex	YES	YES
	CVM N16C446	GCA_004976185_1	1760505	32	163382	SRR6108475	PRJNA292664	FDA	97661	USA	2016	chicken	C. coli	825	ST-828 complex	YES	YES
	CVM N16C447	GCA_004976205_1	1760940	34	135904	SRR6108476	PRJNA292664	FDA	97660	USA	2016	chicken	C. coli	825	ST-828 complex	YES	YES
	CVM N16C458	GCA_004976225_1	1761704	28	130254	SRR6108487	PRJNA292664	FDA	97659	USA	2016	chicken	C. coli	899	ST-828 complex	YES	YES
	CVM N16C455	GCA_004976245_1	1866148	86	114644	SRR6108484	PRJNA292664	FDA	97658	USA	2016	chicken	C. jejuni	2517	ST-353 complex	YES	YES
	CVM N16C482	GCA_004976265_1	1863274	60	129093	SRR6108505	PRJNA292664	FDA	97657	USA	2016	chicken	C. coli	1017	ST-828 complex	YES	YES
	CVM N16C477	GCA_004976285_1	1735602	34	103647	SRR6108500	PRJNA292664	FDA	97656	USA	2016	chicken	C. jejuni	454	ST-21 complex	YES	YES
	CVM N16C478	GCA_004976305_1	1683217	27	109126	SRR6108501	PRJNA292664	FDA	97655	USA	2016	chicken	C. jejuni	1838	ST-353 complex	YES	YES
	CVM N16C471	GCA_004976315_1	1722856	75	50024	SRR6108494	PRJNA292664	FDA	97654	USA	2016	chicken	C. jejuni	2132	ST-353 complex	YES	YES
	CVM N16C474	GCA_004976345_1	1870267	90	162701	SRR6108497	PRJNA292664	FDA	97653	USA	2016	chicken	C. coli	829	ST-828 complex	YES	YES
	CVM N16C472	GCA_004976365_1	1698504	22	109958	SRR6108495	PRJNA292664	FDA	97652	USA	2016	chicken	C. coli	829	ST-828 complex	YES	YES
	CVM N16C454	GCA_004976385_1	1788473	43	122514	SRR6108483	PRJNA292664	FDA	97651	USA	2016	chicken	C. jejuni	10382	ST-353 complex	YES	YES
	CVM N16C483	GCA_004976405_1	1778738	38	112020	SRR6108506	PRJNA292664	FDA	97650	USA	2016	chicken	C. jejuni	353	ST-353 complex	YES	YES
	CVM N16C486	GCA_004976425_1	1635720	32	130006	SRR6108509	PRJNA292664	FDA	97649	USA	2016	chicken	C. coli	5604	ST-828 complex	YES	YES
	CVM N16C480	GCA_004976445_1	1727548	34	153189	SRR6108503	PRJNA292664	FDA	97648	USA	2016	chicken	C. coli	828	ST-828 complex	YES	YES
	CVM N16C453	GCA_004976465_1	1725091	36	142217	SRR6108482	PRJNA292664	FDA	97647	USA	2016	chicken	C. coli	1082	ST-828 complex	YES	YES
	CVM N16C485	GCA_004976485_1	1681002	33	148056	SRR6108508	PRJNA292664	FDA	97646	USA	2016	chicken	C. jejuni	50	ST-21 complex	YES	YES
	CVM N16C481	GCA_004976505_1	1772931	84	99468	SRR6108504	PRJNA292664	FDA	97645	USA	2016	chicken	C. jejuni	3510	ST-353 complex	YES	YES
	CVM N16C503	GCA_004976525_1	1744308	33	146171	SRR6108526	PRJNA292664	FDA	97644	USA	2016	chicken	C. coli	1645	ST-828 complex	YES	YES
	CVM N16C495	GCA_004976545_1	1638242	22	135753	SRR6108518	PRJNA292664	FDA	97643	USA	2016	chicken	C. coli	829	ST-828 complex	YES	YES
	CVM N16C487	GCA_004976565_1	1857856	83	117684	SRR6108510	PRJNA292664	FDA	97642	USA	2016	chicken	C. coli	1017	ST-828 complex	YES	YES
	CVM N16C490	GCA_004976585_1	1838727	57	102968	SRR6108513	PRJNA292664	FDA	97641	USA	2016	chicken	C. jejuni	1212	ST-607 complex	YES	YES
	CVM N16C493	GCA_004976605_1	1639557	24	112046	SRR6108516	PRJNA292664	FDA	97640	USA	2016	chicken	C. jejuni	474	ST-48 complex	YES	YES
	CVM N16C502	GCA_004976625_1	1709487	25	160433	SRR6108525	PRJNA292664	FDA	97639	USA	2016	chicken	C. jejuni	48	ST-48 complex	YES	YES
	CVM N16C497	GCA_004976645_1	1630950	48	78405	SRR6108520	PRJNA292664	FDA	97638	USA	2016	chicken	C. coli	829	ST-828 complex	YES	YES
	CVM N16C506	GCA_004976665_1	1635434	24	161573	SRR6108529	PRJNA292664	FDA	97637	USA	2016	turkey	C. coli	829	ST-828 complex	YES	YES
	CVM N16C509	GCA_004976685_1	1690260	29	178082	SRR6108532	PRJNA292664	FDA	97636	USA	2016	chicken	C. jejuni	464	ST-464 complex	YES	YES
	CVM N16C507	GCA_004976705_1	1664578	32	92123	SRR6108530	PRJNA292664	FDA	97635	USA	2016	chicken	C. jejuni	50	ST-21 complex	YES	YES
	CVM N16C512	GCA_004976725_1	1605443	31	100398	SRR6108535	PRJNA292664	FDA	97633	USA	2016	chicken	C. jejuni	45	ST-45 complex	YES	YES
	CVM N16C519	GCA_004976745_1	1831493	95	85900	SRR6108542	PRJNA292664	FDA	97634	USA	2016	chicken	C. jejuni	939	ST-353 complex	YES	YES
	CVM N16C518	GCA_004976765_1	1862376	104	76797	SRR6108541	PRJNA292664	FDA	97632	USA	2016	turkey	C. coli	1050	ST-828 complex	YES	YES
	CVM N16C521	GCA_004976785_1	1761626	23	162679	SRR6108544	PRJNA292664	FDA	97630	USA	2016	chicken	C. coli	899	ST-828 complex	YES	YES
	CVM N16C520	GCA_004976805_1	1794243	79	103950	SRR6108543	PRJNA292664	FDA	97631	USA	2016	chicken	C. jejuni	11348	ST-353 complex	YES	YES
	CVM N16C524	GCA_004976825_1	1753495	24	181348	SRR6108547	PRJNA292664	FDA	97629	USA	2016	chicken	C. jejuni	3735	ST-353 complex	YES	YES
	CVM N16C533	GCA_004976845_1	1639288	74	43987	SRR6108556	PRJNA292664	FDA	97628	USA	2016	chicken	C. jejuni	45	ST-45 complex	YES	YES
	CVM N16C527	GCA_004976865_1	1720192	31	207134	SRR6108550	PRJNA292664	FDA	97627	USA	2016	chicken	C. jejuni	354	ST-354 complex	YES	YES
	CVM N16C522	GCA_004976885_1	1919519	71	145548	SRR6108545	PRJNA292664	FDA	97626	USA	2016	chicken	C. coli	1119	ST-828 complex	YES	YES
	CVM N16C528	GCA_004976905_1	1646593	29	145656	SRR6108551	PRJNA292664	FDA	97625	USA	2016	chicken	C. jejuni	45	ST-45 complex	YES	YES
	CVM N16C534	GCA_004976925_1	1732358	60	77807	SRR6108557	PRJNA292664	FDA	97624	USA	2016	chicken	C. jejuni	353	ST-353 complex	YES	YES
	CVM N16C553	GCA_004976945_1	1665399	37	81963	SRR6108575	PRJNA292664	FDA	97623	USA	2016	chicken	C. coli	10458	ST-828 complex	YES	YES
	CVM N16C531	GCA_004976965_1	1783092	52	90333	SRR6108554	PRJNA292664	FDA	97622	USA	2016	chicken	C. jejuni	12666	unassigned	YES	YES
	CVM N16C544	GCA_004976985_1	1735674	45	78393	SRR6108567	PRJNA292664	FDA	97621	USA	2016	chicken	C. jejuni	454	ST-21 complex	YES	YES
	CVM N16C541	GCA_004977005_1	1705565	30	99462	SRR6108564	PRJNA292664	FDA	97620	USA	2016	chicken	C. jejuni	222	ST-206 complex	YES	YES
	CVM N16C570	GCA_004977025_1	1912620	85	101678	SRR6108590	PRJNA292664	FDA	97619	USA	2016	chicken	C. coli	829	ST-828 complex	YES	YES
	CVM N16C567	GCA_004977105_1	1659994	14	293464	SRR6108587	PRJNA292664	FDA	97618	USA	2016	chicken	C. jejuni	929	ST-257 complex	YES	YES
	CVM N16C578	GCA_004977205_1	1833440	260	29465	SRR6108595	PRJNA292664	FDA	97617	USA	2016	chicken	C. jejuni	353	ST-353 complex	YES	YES
	CVM N58049	GCA_005002845_1	1665544	127	22967	SRR5414490	PRJNA292664	FDA	97616	USA	2015	chicken	C. jejuni	353	ST-353 complex	YES	YES
	CVM N55920	GCA_005002915_1	1713144	46	86536	SRR5414379	PRJNA292664	FDA	97615	USA	2015	chicken	C. jejuni	50	ST-21 complex	YES	YES
	CVM N62651	GCA_005003135_1	1644985	79	33663	SRR5414849	PRJNA292664	FDA	97614	USA	2015	chicken	C. jejuni	52	ST-52 complex	YES	YES
	CVM N55930	GCA_005003275_1	1742952	38	75439	SRR5414389	PRJNA292664	FDA	97613	USA	2015	chicken	C. coli	829	ST-828 complex	YES	YES
	CVM N56305	GCA_005003355_1	1738952	78	78744	SRR5414436	PRJNA292664	FDA	61882	USA	2015	chicken	C. jejuni	1839	ST-607 complex	YES	YES
	CVM N56613	GCA_005003455_1	1721186	46	86820	SRR5414476	PRJNA292664	FDA	97612	USA	2015	chicken	C. jejuni	354	ST-354 complex	YES	YES
	CVM N55875	GCA_005003595_1	1751172	57	69615	SRR5414334	PRJNA292664	FDA	97611	USA	2015	chicken	C. coli	860	ST-828 complex	YES	YES
	CVM N56580	GCA_005003655_1	1777528	57	91674	SRR5414444	PRJNA292664	FDA	97610	USA	2015	chicken	C. jejuni	13799	ST-460 complex	YES	YES
	CVM N56303	GCA_005003775_1	1810400	31	168668	SRR5414434	PRJNA292664	FDA	62102	USA	2015	chicken	C. coli	3262	ST-828 complex	YES	YES
	CVM N55910	GCA_005003795_1	1832023	56	95867	SRR5414369	PRJNA292664	FDA	97609	USA	2015	chicken	C. coli	3262	ST-828 complex	YES	YES
	CVM N62579	GCA_005003815_1	1660634	30	98741	SRR5414777	PRJNA292664	FDA	97608	USA	2015	chicken	C. jejuni	52	ST-52 complex	YES	YES
	CVM N62566	GCA_005003985_1	1686350	52	83922	SRR5414764	PRJNA292664	FDA	97607	USA	2015	chicken	C. jejuni	3735	ST-353 complex	YES	YES
	CVM N56287	GCA_005004065_1	1721194	49	59820	SRR5414419	PRJNA292664	FDA	97605	USA	2015	chicken	C. coli	3262	ST-828 complex	YES	YES
	CVM N62997	GCA_005004135_1	1724971	37	101837	SRR5414879	PRJNA292664	FDA	97604	USA	2015	chicken	C. coli	11346	ST-828 complex	YES	YES
	CVM N56577	GCA_005004215_1	1853930	52	122429	SRR5414441	PRJNA292664	FDA	97603	USA	2015	chicken	C. coli	829	ST-828 complex	YES	YES
	CVM N55895	GCA_005004235_1	1775250	49	108858	SRR5414354	PRJNA292664	FDA	97601	USA	2015	chicken	C. jejuni	10382	ST-353 complex	YES	YES
	CVM N62574	GCA_005004255_1	1845517	71	87228	SRR5414772	PRJNA292664	FDA	97602	USA	2015	chicken	C. jejuni	11345	ST-353 complex	YES	YES
	CVM N62661	GCA_005004295_1	1727402	41	107653	SRR5414859	PRJNA292664	FDA	97600	USA	2015	chicken	C. jejuni	464	ST-464 complex	YES	YES
	CVM N62596	GCA_005004315_1	1735359	55	78440	SRR5414794	PRJNA292664	FDA	97599	USA	2015	chicken	C. jejuni	2275	ST-52 complex	YES	YES
	CVM N62621	GCA_005004395_1	1782320	121	51838	SRR5414819	PRJNA292664	FDA	97598	USA	2015	chicken	C. jejuni	2083	unassigned	YES	YES
	CVM N55915	GCA_005004415_1	1693687	37	79539	SRR5414374	PRJNA292664	FDA	97597	USA	2015	chicken	C. coli	829	ST-828 complex	YES	YES
	CVM N58051	GCA_005004595_1	1648370	87	34495	SRR5414492	PRJNA292664	FDA	97596	USA	2015	chicken	C. jejuni	52	ST-52 complex	YES	YES
	CVM N62641	GCA_005004755_1	1763687	41	101433	SRR5414839	PRJNA292664	FDA	97595	USA	2015	chicken	C. jejuni	50	ST-21 complex	YES	YES
	CVM N56592	GCA_005004775_1	1789635	41	89226	SRR5414456	PRJNA292664	FDA	97594	USA	2015	turkey	C. coli	1192	ST-1150 complex	YES	YES
	CVM N55911	GCA_005004915_1	1853602	84	104485	SRR5414370	PRJNA292664	FDA	97593	USA	2015	chicken	C. jejuni	939	ST-353 complex	YES	YES
	CVM N55926	GCA_005004975_1	1659331	26	147074	SRR5414385	PRJNA292664	FDA	97592	USA	2015	chicken	C. jejuni	11224	ST-45 complex	YES	YES
	CVM N63002	GCA_005005135_1	1821420	64	131384	SRR5414884	PRJNA292664	FDA	97591	USA	2015	chicken	C. jejuni	10852	ST-353 complex	YES	YES
	CVM N63012	GCA_005005155_1	1704859	35	101106	SRR5414894	PRJNA292664	FDA	97590	USA	2015	chicken	C. jejuni	918	ST-48 complex	YES	YES
	CVM N63017	GCA_005005195_1	1710923	74	65603	SRR5414899	PRJNA292664	FDA	97589	USA	2015	chicken	C. jejuni	1839	ST-607 complex	YES	YES
	CVM N62999	GCA_005005215_1	1750279	69	88273	SRR5414881	PRJNA292664	FDA	97588	USA	2015	chicken	C. jejuni	10382	ST-353 complex	YES	YES
	CVM N56591	GCA_005006135_1	1973861	94	81503	SRR5414455	PRJNA292664	FDA	97587	USA	2015	chicken	C. coli	1063	ST-828 complex	YES	YES
	CVM N56278	GCA_005006195_1	1657985	23	130378	SRR5414410	PRJNA292664	FDA	97586	USA	2015	chicken	C. coli	7818	ST-828 complex	YES	YES
	CVM N56294	GCA_005006215_1	1700104	15	163731	SRR5414425	PRJNA292664	FDA	97585	USA	2015	chicken	C. coli	829	ST-828 complex	YES	YES
	CVM N55884	GCA_005006755_1	1826234	74	58438	SRR5414343	PRJNA292664	FDA	97584	USA	2015	chicken	C. jejuni	11058	ST-353 complex	YES	YES
	CVM N55894	GCA_005006775_1	1633591	37	88773	SRR5414353	PRJNA292664	FDA	97583	USA	2015	chicken	C. jejuni	4243	ST-443 complex	YES	YES
	CVM N55896	GCA_005006795_1	1698143	77	50806	SRR5414355	PRJNA292664	FDA	97582	USA	2015	chicken	C. jejuni	2132	ST-353 complex	YES	YES
	CVM N55906	GCA_005006815_1	1735273	46	93032	SRR5414365	PRJNA292664	FDA	97581	USA	2015	chicken	C. jejuni	10387	ST-353 complex	YES	YES
	CVM N55909	GCA_005006835_1	1619277	31	119453	SRR5414368	PRJNA292664	FDA	97580	USA	2015	chicken	C. jejuni	45	ST-45 complex	YES	YES
	CVM N56607	GCA_005006855_1	1633082	68	37906	SRR5414470	PRJNA292664	FDA	97579	USA	2015	chicken	C. jejuni	7634	unassigned	YES	YES
	CVM N56283	GCA_005006875_1	1601897	36	92514	SRR5414415	PRJNA292664	FDA	97578	USA	2015	chicken	C. jejuni	52	ST-52 complex	YES	YES
	CVM N56288	GCA_005006895_1	1817573	62	189747	SRR5414420	PRJNA292664	FDA	97577	USA	2015	chicken	C. jejuni	353	ST-353 complex	YES	YES
	CVM N16C560	GCA_005007315_1	1649474	54	45520	SRR6108582	PRJNA292664	FDA	97576	USA	2016	chicken	C. coli	829	ST-828 complex	YES	YES
	CVM N16C504	GCA_005007515_1	1764508	61	174733	SRR6108527	PRJNA292664	FDA	97575	USA	2016	chicken	C. jejuni	939	ST-353 complex	YES	YES
	CVM N16C492	GCA_005007555_1	1737084	28	145838	SRR6108515	PRJNA292664	FDA	97574	USA	2016	chicken	C. jejuni	48	ST-48 complex	YES	YES
	CVM N16C549	GCA_005007615_1	1822393	89	83824	SRR6108572	PRJNA292664	FDA	97573	USA	2016	chicken	C. jejuni	10511	ST-353 complex	YES	YES
	CVM N16C082	GCA_005007675_1	1765574	41	147691	SRR6108116	PRJNA292664	FDA	97572	USA	2016	chicken	C. jejuni	4370	ST-353 complex	YES	YES
	CVM N16C511	GCA_005007695_1	1601442	33	112235	SRR6108534	PRJNA292664	FDA	97571	USA	2016	chicken	C. jejuni	45	ST-45 complex	YES	YES
	CVM N16C117	GCA_005007755_1	1714672	33	105223	SRR6108151	PRJNA292664	FDA	97570	USA	2016	chicken	C. jejuni	50	ST-21 complex	YES	YES
	CVM N16C067	GCA_005007795_1	1728439	63	84437	SRR6108101	PRJNA292664	FDA	97568	USA	2016	chicken	C. jejuni	5	ST-353 complex	YES	YES
	CVM N16C017	GCA_005007815_1	1759691	50	115556	SRR6108051	PRJNA292664	FDA	97569	USA	2016	chicken	C. jejuni	10351	unassigned	YES	YES
	CVM N16C141	GCA_005007895_1	1714365	33	92517	SRR6108174	PRJNA292664	FDA	97567	USA	2016	chicken	C. jejuni	56	unassigned	YES	YES
	CVM N16C102	GCA_005007955_1	1787703	127	27912	SRR6108136	PRJNA292664	FDA	97566	USA	2016	chicken	C. jejuni	607	ST-607 complex	YES	YES
	CVM N16C124	GCA_005007975_1	1803729	56	90232	SRR6108158	PRJNA292664	FDA	97565	USA	2016	chicken	C. jejuni	607	ST-607 complex	YES	YES
	CVM N16C166	GCA_005008035_1	1678256	37	99205	SRR6108199	PRJNA292664	FDA	97564	USA	2016	chicken	C. jejuni	6639	ST-48 complex	YES	YES
	CVM N16C005	GCA_005008115_1	1707093	94	38370	SRR6108041	PRJNA292664	FDA	97563	USA	2016	chicken	C. jejuni	354	ST-354 complex	YES	YES
	CVM N16C087	GCA_005008155_1	1833786	37	249794	SRR6108121	PRJNA292664	FDA	97562	USA	2016	chicken	C. jejuni	607	ST-607 complex	YES	YES
	CVM N16C156	GCA_005008175_1	1730324	23	140551	SRR6108189	PRJNA292664	FDA	97561	USA	2016	chicken	C. jejuni	41	ST-41 complex	YES	YES
	CVM N16C526	GCA_005008275_1	1788370	28	286818	SRR6108549	PRJNA292664	FDA	97560	USA	2016	chicken	C. jejuni	4370	ST-353 complex	YES	YES
	CVM N16C494	GCA_005008295_1	1785404	66	132029	SRR6108517	PRJNA292664	FDA	97559	USA	2016	chicken	C. jejuni	939	ST-353 complex	YES	YES
	CVM N16C572	GCA_005008335_1	1605460	34	101419	SRR6108592	PRJNA292664	FDA	97558	USA	2016	chicken	C. jejuni	22	ST-22 complex	YES	YES
	CVM N16C489	GCA_005008715_1	1631756	53	69772	SRR6108512	PRJNA292664	FDA	97557	USA	2016	chicken	C. jejuni	45	ST-45 complex	YES	YES
	CVM N16C546	GCA_005008775_1	1697921	40	107433	SRR6108569	PRJNA292664	FDA	97556	USA	2016	chicken	C. jejuni	969	ST-354 complex	YES	YES
	CVM N62619	GCA_005008895_1	1606428	43	80001	SRR5414817	PRJNA292664	FDA	97555	USA	2015	chicken	C. jejuni	52	ST-52 complex	YES	YES
	CVM N16C042	GCA_005008935_1	1713030	77	49093	SRR6108076	PRJNA292664	FDA	97554	USA	2016	chicken	C. jejuni	50	ST-21 complex	YES	YES
	CVM N16C463	GCA_005008955_1	1743454	58	93048	SRR6108492	PRJNA292664	FDA	97553	USA	2016	chicken	C. jejuni	10068	ST-48 complex	YES	YES
	CVM N16C027	GCA_005008975_1	1747637	43	90153	SRR6108061	PRJNA292664	FDA	97552	USA	2016	chicken	C. jejuni	50	ST-21 complex	YES	YES
	CVM N62617	GCA_005009035_1	1683617	74	45878	SRR5414815	PRJNA292664	FDA	97551	USA	2015	chicken	C. jejuni	1287	ST-1287 complex	YES	YES
	CVM N16C003	GCA_005009155_1	1661045	69	45419	SRR6108039	PRJNA292664	FDA	97549	USA	2016	chicken	C. jejuni	137	ST-45 complex	YES	YES
	CVM N62627	GCA_005009175_1	1714786	40	97898	SRR5414825	PRJNA292664	FDA	97550	USA	2015	chicken	C. jejuni	10351	unassigned	YES	YES
	CVM N16C569	GCA_005009415_1	1725920	61	67436	SRR6108589	PRJNA292664	FDA	97548	USA	2016	turkey	C. jejuni	2905	ST-353 complex	YES	NO
	CVM N16C032	GCA_005009455_1	1826693	64	51540	SRR6108066	PRJNA292664	FDA	97547	USA	2016	chicken	C. jejuni	21	ST-21 complex	YES	YES
	CVM N16C476	GCA_005009515_1	1791145	78	87464	SRR6108499	PRJNA292664	FDA	97546	USA	2016	chicken	C. jejuni	3510	ST-353 complex	YES	YES
	CVM N62998	GCA_005009855_1	1701485	25	148213	SRR5414880	PRJNA292664	FDA	97545	USA	2015	chicken	C. jejuni	806	ST-21 complex	YES	YES
	CVM N62647	GCA_005009885_1	1722488	113	27298	SRR5414845	PRJNA292664	FDA	97544	USA	2015	chicken	C. jejuni	454	ST-21 complex	YES	YES
	CVM N63008	GCA_005009915_1	1701570	31	138016	SRR5414890	PRJNA292664	FDA	97543	USA	2015	chicken	C. jejuni	353	ST-353 complex	YES	YES
	CVM N62580	GCA_005009995_1	1820626	153	21606	SRR5414778	PRJNA292664	FDA	97542	USA	2015	chicken	C. coli	829	ST-828 complex	YES	YES
	CVM N62662	GCA_005010035_1	1852257	59	85160	SRR5414860	PRJNA292664	FDA	97541	USA	2015	chicken	C. coli	829	ST-828 complex	YES	YES
	CVM N62610	GCA_005010055_1	1859770	136	27447	SRR5414808	PRJNA292664	FDA	97540	USA	2015	chicken	C. coli	1050	ST-828 complex	YES	YES
	CVM N63013	GCA_005010075_1	1705694	60	58988	SRR5414895	PRJNA292664	FDA	97539	USA	2015	chicken	C. coli	2869	ST-828 complex	YES	YES
	CVM N16C037	GCA_005010195_1	1695178	53	68572	SRR6108071	PRJNA292664	FDA	97538	USA	2016	chicken	C. coli	829	ST-828 complex	YES	YES
	CVM N16C022	GCA_005010245_1	1831457	172	30005	SRR6108056	PRJNA292664	FDA	97537	USA	2016	chicken	C. coli	1017	ST-828 complex	YES	YES
	CVM N62557	GCA_005010715_1	1710445	16	211549	SRR5414755	PRJNA292664	FDA	97536	USA	2015	chicken	C. jejuni	353	ST-353 complex	YES	YES
	CVM N62572	GCA_005010735_1	1678817	59	78677	SRR5414770	PRJNA292664	FDA	97535	USA	2015	chicken	C. jejuni	48	ST-48 complex	YES	YES
	CVM N62584	GCA_005010815_1	1812837	98	61858	SRR5414782	PRJNA292664	FDA	97534	USA	2015	chicken	C. jejuni	10511	ST-353 complex	YES	YES
	CVM N62592	GCA_005010835_1	1690883	67	50871	SRR5414790	PRJNA292664	FDA	97533	USA	2015	chicken	C. jejuni	459	ST-42 complex	YES	YES
	CVM N62634	GCA_005010855_1	1740010	53	91641	SRR5414832	PRJNA292664	FDA	97532	USA	2015	chicken	C. jejuni	2829	ST-353 complex	YES	YES
	CVM N63018	GCA_005010895_1	1712607	61	86115	SRR5414900	PRJNA292664	FDA	97531	USA	2015	chicken	C. jejuni	2936	unassigned	YES	YES
	CVM N62620	GCA_005010935_1	1765301	60	70372	SRR5414818	PRJNA292664	FDA	97530	USA	2015	chicken	C. jejuni	353	ST-353 complex	YES	YES
	CVM N62604	GCA_005010955_1	1732448	49	71218	SRR5414802	PRJNA292664	FDA	97529	USA	2015	chicken	C. jejuni	2132	ST-353 complex	YES	YES
	CVM N16C515	GCA_005010975_1	1725650	65	69601	SRR6108538	PRJNA292664	FDA	97528	USA	2016	chicken	C. jejuni	10356	ST-353 complex	YES	YES
	CVM N16C532	GCA_005011015_1	1795756	47	118400	SRR6108555	PRJNA292664	FDA	97527	USA	2016	chicken	C. jejuni	11334	ST-464 complex	YES	YES
	CVM N62980	GCA_005011055_1	1818120	60	65939	SRR5414862	PRJNA292664	FDA	97526	USA	2015	chicken	C. jejuni	50	ST-21 complex	YES	YES
	CVM N62990	GCA_005011075_1	1751693	39	102322	SRR5414872	PRJNA292664	FDA	97525	USA	2015	chicken	C. jejuni	353	ST-353 complex	YES	YES
	CVM N16C475	GCA_005011215_1	1800287	46	141023	SRR6108498	PRJNA292664	FDA	97524	USA	2016	chicken	C. jejuni	607	ST-607 complex	YES	YES
	CVM N55892	GCA_005011315_1	1641837	33	119547	SRR5414351	PRJNA292664	FDA	97523	USA	2015	chicken	C. jejuni	45	ST-45 complex	YES	YES
	CVM N16C107	GCA_005011355_1	1903718	80	150331	SRR6108141	PRJNA292664	FDA	97522	USA	2016	chicken	C. coli	1119	ST-828 complex	YES	YES
	CVM N16C072	GCA_005011375_1	1633293	30	90072	SRR6108106	PRJNA292664	FDA	97521	USA	2016	chicken	C. coli	829	ST-828 complex	YES	YES
	CVM N16C130	GCA_005011395_1	1852178	74	129074	SRR6108164	PRJNA292664	FDA	97520	USA	2016	chicken	C. coli	1119	ST-828 complex	YES	YES
	CVM N16C092	GCA_005011435_1	1877409	149	45017	SRR6108126	PRJNA292664	FDA	97519	USA	2016	chicken	C. coli	1063	ST-828 complex	YES	YES
	CVM N56264	GCA_005011515_1	1654049	21	129420	SRR5414396	PRJNA292664	FDA	97518	USA	2015	chicken	C. coli	829	ST-828 complex	YES	YES
	CVM N56274	GCA_005011535_1	1655575	23	129318	SRR5414406	PRJNA292664	FDA	97517	USA	2015	chicken	C. coli	829	ST-828 complex	YES	YES
	CVM N56594	GCA_005011575_1	1922173	96	64370	SRR5414458	PRJNA292664	FDA	97516	USA	2015	chicken	C. coli	829	ST-828 complex	YES	YES
	CVM N16C479	GCA_005011675_1	1883339	95	61055	SRR6108502	PRJNA292664	FDA	97515	USA	2016	chicken	C. coli	1050	ST-828 complex	YES	YES
	CVM N62649	GCA_005011755_1	1719890	45	123914	SRR5414847	PRJNA292664	FDA	97514	USA	2015	chicken	C. coli	1082	ST-828 complex	YES	YES
	CVM N62639	GCA_005011835_1	1724771	66	48592	SRR5414837	PRJNA292664	FDA	97513	USA	2015	chicken	C. coli	3262	ST-828 complex	YES	YES
	CVM N55917	GCA_005011855_1	1714696	75	62514	SRR5414376	PRJNA292664	FDA	97512	USA	2015	chicken	C. jejuni	939	ST-353 complex	YES	YES
	CVM N63015	GCA_005011875_1	1901919	121	52666	SRR5414897	PRJNA292664	FDA	97511	USA	2015	chicken	C. coli	1063	ST-828 complex	YES	YES
	CVM N55927	GCA_005011895_1	1780916	25	103509	SRR5414386	PRJNA292664	FDA	97509	USA	2015	chicken	C. jejuni	536	ST-21 complex	YES	YES
	CVM N56276	GCA_005011915_1	1799225	54	82437	SRR5414408	PRJNA292664	FDA	97510	USA	2015	chicken	C. jejuni	607	ST-607 complex	YES	YES
	CVM N63010	GCA_005011935_1	1811097	44	258198	SRR5414892	PRJNA292664	FDA	97508	USA	2015	chicken	C. coli	1050	ST-828 complex	YES	YES
	CVM N56271	GCA_005011955_1	1743130	33	157220	SRR5414403	PRJNA292664	FDA	97507	USA	2015	chicken	C. jejuni	354	ST-354 complex	YES	YES
	CVM N56281	GCA_005011975_1	1642098	25	160951	SRR5414413	PRJNA292664	FDA	97506	USA	2015	chicken	C. jejuni	48	ST-48 complex	YES	YES
	CVM N56286	GCA_005011995_1	1675396	30	176747	SRR5414418	PRJNA292664	FDA	97505	USA	2015	chicken	C. jejuni	6647	ST-49 complex	YES	YES
	CVM N56579	GCA_005012015_1	1754193	38	92442	SRR5414443	PRJNA292664	FDA	97504	USA	2015	chicken	C. jejuni	6752	ST-353 complex	YES	YES
	CVM N56604	GCA_005012035_1	1761254	50	70510	SRR5414468	PRJNA292664	FDA	97503	USA	2015	chicken	C. jejuni	50	ST-21 complex	YES	YES
	CVM N16C540	GCA_005012075_1	1798299	66	107049	SRR6108563	PRJNA292664	FDA	97502	USA	2016	chicken	C. jejuni	939	ST-353 complex	YES	YES
	CVM N16C542	GCA_005012135_1	1675219	64	47553	SRR6108565	PRJNA292664	FDA	97501	USA	2016	chicken	C. jejuni	48	ST-48 complex	YES	YES
	CVM N16C545	GCA_005012155_1	1761662	48	95077	SRR6108568	PRJNA292664	FDA	97500	USA	2016	chicken	C. jejuni	353	ST-353 complex	YES	YES
	CVM N16C510	GCA_005012175_1	1705249	119	32348	SRR6108533	PRJNA292664	FDA	97499	USA	2016	chicken	C. jejuni	5	ST-353 complex	YES	YES
	CVM N16C550	GCA_005012195_1	1645850	26	121173	SRR6108573	PRJNA292664	FDA	97498	USA	2016	chicken	C. jejuni	52	ST-52 complex	YES	YES
	CVM N16C563	GCA_005012215_1	1746675	125	34949	SRR6108585	PRJNA292664	FDA	97497	USA	2016	chicken	C. jejuni	939	ST-353 complex	YES	YES
	CVM N63022	GCA_005012695_1	1758995	38	155926	SRR5414904	PRJNA292664	FDA	97496	USA	2015	chicken	C. jejuni	462	ST-353 complex	YES	YES
	CVM N63031	GCA_005012775_1	1754242	35	164120	SRR5414912	PRJNA292664	FDA	97495	USA	2015	chicken	C. jejuni	10351	unassigned	YES	YES
	CVM N16C051	GCA_005013235_1	1751972	80	62276	SRR6108085	PRJNA292664	FDA	97494	USA	2016	chicken	C. jejuni	10068	ST-48 complex	YES	YES
	CVM N16C058	GCA_005013275_1	1775486	148	32347	SRR6108092	PRJNA292664	FDA	97493	USA	2016	chicken	C. jejuni	11332	ST-353 complex	YES	YES
	CVM N16C053	GCA_005013295_1	1813359	76	91325	SRR6108087	PRJNA292664	FDA	97492	USA	2016	chicken	C. jejuni	6676	ST-460 complex	YES	YES
	CVM N16C068	GCA_005013315_1	1753102	56	113901	SRR6108102	PRJNA292664	FDA	97491	USA	2016	chicken	C. jejuni	6752	ST-353 complex	YES	YES
	CVM N16C004	GCA_005013335_1	1572724	245	11643	SRR6108040	PRJNA292664	FDA	97490	USA	2016	chicken	C. jejuni	51	ST-443 complex	YES	YES
	CVM N16C073	GCA_005013355_1	1843609	113	84116	SRR6108107	PRJNA292664	FDA	97489	USA	2016	chicken	C. jejuni	939	ST-353 complex	YES	YES
	CVM N16C066	GCA_005013375_1	1733799	63	79724	SRR6108100	PRJNA292664	FDA	97488	USA	2016	chicken	C. jejuni	353	ST-353 complex	YES	YES
	CVM N16C098	GCA_005013395_1	1813891	92	67278	SRR6108132	PRJNA292664	FDA	97487	USA	2016	chicken	C. jejuni	11331	ST-353 complex	YES	YES
	CVM N16C123	GCA_005013415_1	1687086	30	115762	SRR6108157	PRJNA292664	FDA	97486	USA	2016	chicken	C. jejuni	48	ST-48 complex	YES	YES
	CVM N16C145	GCA_005013435_1	1607330	38	95506	SRR6108178	PRJNA292664	FDA	97485	USA	2016	chicken	C. jejuni	22	ST-22 complex	YES	YES
	CVM N16C207	GCA_005013455_1	1684701	26	202815	SRR6108240	PRJNA292664	FDA	97484	USA	2016	chicken	C. jejuni	48	ST-48 complex	YES	YES
	CVM N16C216	GCA_005013495_1	1742429	39	148429	SRR6108249	PRJNA292664	FDA	97483	USA	2016	chicken	C. jejuni	2132	ST-353 complex	YES	YES
	CVM N16C198	GCA_005013515_1	1824106	109	53154	SRR6108231	PRJNA292664	FDA	97482	USA	2016	chicken	C. jejuni	2083	unassigned	YES	YES
	CVM N16C213	GCA_005013535_1	1775471	46	138950	SRR6108246	PRJNA292664	FDA	97481	USA	2016	chicken	C. jejuni	11058	ST-353 complex	YES	YES
	CVM N62553	GCA_005013655_1	1729457	47	76121	SRR5414751	PRJNA292664	FDA	97480	USA	2015	chicken	C. coli	3262	ST-828 complex	YES	YES
	CVM N62996	GCA_005013715_1	1773682	103	42014	SRR5414878	PRJNA292664	FDA	97479	USA	2015	chicken	C. jejuni	10382	ST-353 complex	YES	YES
	CVM N62645	GCA_005013755_1	1747194	62	78741	SRR5414843	PRJNA292664	FDA	97478	USA	2015	chicken	C. jejuni	452	ST-353 complex	YES	YES
	CVM N62593	GCA_005013795_1	1727327	77	47182	SRR5414791	PRJNA292664	FDA	97477	USA	2015	chicken	C. jejuni	353	ST-353 complex	YES	YES
	CVM N62991	GCA_005013815_1	1738020	35	112830	SRR5414873	PRJNA292664	FDA	97476	USA	2015	chicken	C. jejuni	454	ST-21 complex	YES	YES
	CVM N63026	GCA_005013855_1	1760195	21	158741	SRR5414907	PRJNA292664	FDA	97475	USA	2015	chicken	C. coli	899	ST-828 complex	YES	YES
	CVM N16C500	GCA_005013875_1	1635616	17	162602	SRR6108523	PRJNA292664	FDA	97473	USA	2016	chicken	C. coli	829	ST-828 complex	YES	YES
	CVM N16C505	GCA_005013895_1	1633412	34	158564	SRR6108528	PRJNA292664	FDA	97474	USA	2016	turkey	C. coli	829	ST-828 complex	YES	YES
	CVM N62608	GCA_005013915_1	1715175	50	51551	SRR5414806	PRJNA292664	FDA	97472	USA	2015	chicken	C. jejuni	353	ST-353 complex	YES	YES
	CVM N62655	GCA_005013975_1	1778111	81	70608	SRR5414853	PRJNA292664	FDA	97471	USA	2015	chicken	C. jejuni	2083	unassigned	YES	YES
	CVM N62588	GCA_005014015_1	1726256	73	60700	SRR5414786	PRJNA292664	FDA	97470	USA	2015	chicken	C. jejuni	10698	ST-353 complex	YES	YES
	CVM N62618	GCA_005014215_1	1743912	38	75647	SRR5414816	PRJNA292664	FDA	97469	USA	2015	chicken	C. coli	825	ST-828 complex	YES	YES
	CVM N16C021	GCA_005014355_1	1718608	97	34137	SRR6108055	PRJNA292664	FDA	97468	USA	2016	chicken	C. coli	10460	ST-828 complex	YES	YES
	CVM N62628	GCA_005014595_1	1903676	164	26632	SRR5414826	PRJNA292664	FDA	97467	USA	2015	chicken	C. coli	829	ST-828 complex	YES	YES
	CVM N16C103	GCA_005014775_1	1659770	18	130766	SRR6108137	PRJNA292664	FDA	97466	USA	2016	chicken	C. coli	7818	ST-828 complex	YES	YES
	CVM N62663	GCA_005014795_1	1846920	79	77598	SRR5414861	PRJNA292664	FDA	97465	USA	2015	chicken	C. coli	829	ST-828 complex	YES	YES
	CVM N16C113	GCA_005015675_1	1874330	80	109697	SRR6108147	PRJNA292664	FDA	97464	USA	2016	chicken	C. coli	1017	ST-828 complex	YES	YES
	CVM N16C185	GCA_005015975_1	1662421	56	66800	SRR6108218	PRJNA292664	FDA	97463	USA	2016	chicken	C. coli	10458	ST-828 complex	YES	YES
	CVM N16C134	GCA_005016035_1	1761712	35	159238	SRR6108168	PRJNA292664	FDA	97462	USA	2016	chicken	C. coli	829	ST-828 complex	YES	YES
	CVM N63032	GCA_005016135_1	1681361	22	110208	SRR5414913	PRJNA292664	FDA	97461	USA	2015	chicken	C. jejuni	597	ST-21 complex	YES	YES
	CVM N16C015	GCA_005016395_1	1771614	175	17650	SRR6108049	PRJNA292664	FDA	97460	USA	2016	chicken	C. jejuni	10351	unassigned	YES	YES
	CVM N16C040	GCA_005016415_1	1743113	41	103747	SRR6108074	PRJNA292664	FDA	97459	USA	2016	chicken	C. jejuni	3510	ST-353 complex	YES	YES
	CVM N16C045	GCA_005016435_1	1769364	38	115171	SRR6108079	PRJNA292664	FDA	97458	USA	2016	chicken	C. jejuni	2517	ST-353 complex	YES	YES
	CVM N16C488	GCA_005017475_1	1787625	74	99092	SRR6108511	PRJNA292664	FDA	97457	USA	2016	chicken	C. jejuni	11324	ST-353 complex	YES	YES
	CVM N16C513	GCA_005017535_1	1830128	82	69016	SRR6108536	PRJNA292664	FDA	97455	USA	2016	chicken	C. jejuni	1212	ST-607 complex	YES	YES
	CVM N16C030	GCA_005017555_1	1642714	35	99911	SRR6108064	PRJNA292664	FDA	97456	USA	2016	chicken	C. coli	1181	ST-828 complex	YES	YES
	CVM N16C508	GCA_005017565_1	1707878	43	97287	SRR6108531	PRJNA292664	FDA	97454	USA	2016	chicken	C. jejuni	48	ST-48 complex	YES	YES
	CVM N16C169	GCA_005017595_1	1818473	30	170265	SRR6108202	PRJNA292664	FDA	97453	USA	2016	chicken	C. coli	11323	ST-828 complex	YES	YES
	CVM N16C219	GCA_005017695_1	1632782	23	162602	SRR6108252	PRJNA292664	FDA	97452	USA	2016	chicken	C. coli	829	ST-828 complex	YES	YES
	CVM N16C543	GCA_005017755_1	1640849	40	92697	SRR6108566	PRJNA292664	FDA	97451	USA	2016	chicken	C. jejuni	354	ST-354 complex	YES	YES
	CVM N16C538	GCA_005017795_1	1806655	64	82979	SRR6108561	PRJNA292664	FDA	97450	USA	2016	chicken	C. jejuni	6175	ST-21 complex	YES	YES
	CVM N16C573	GCA_005017855_1	1801825	53	120694	SRR6108593	PRJNA292664	FDA	97449	USA	2016	chicken	C. jejuni	8495	ST-353 complex	YES	YES
	CVM N16C089	GCA_005017895_1	1646612	32	92984	SRR6108123	PRJNA292664	FDA	97448	USA	2016	chicken	C. jejuni	6091	ST-45 complex	YES	YES
	CVM N16C044	GCA_005017915_1	1748733	34	196759	SRR6108078	PRJNA292664	FDA	97447	USA	2016	chicken	C. jejuni	10068	ST-48 complex	YES	YES
	CVM N16C034	GCA_005017955_1	1836594	75	42723	SRR6108068	PRJNA292664	FDA	97446	USA	2016	chicken	C. jejuni	21	ST-21 complex	YES	YES
	CVM N16C111	GCA_005017975_1	1664054	25	218669	SRR6108145	PRJNA292664	FDA	97445	USA	2016	chicken	C. jejuni	48	ST-48 complex	YES	YES
	CVM N16C116	GCA_005018015_1	1684994	25	160432	SRR6108150	PRJNA292664	FDA	97444	USA	2016	chicken	C. jejuni	12475	ST-48 complex	YES	YES
	CVM N16C014	GCA_005018035_1	1734204	168	24119	SRR6108048	PRJNA292664	FDA	97443	USA	2016	chicken	C. jejuni	10351	unassigned	YES	YES
	CVM N16C183	GCA_005018175_1	1750136	58	81899	SRR6108216	PRJNA292664	FDA	97441	USA	2016	chicken	C. jejuni	10351	unassigned	YES	YES
	CVM N16C121	GCA_005018555_1	1838643	62	141551	SRR6108155	PRJNA292664	FDA	97440	USA	2016	chicken	C. coli	8176	ST-828 complex	YES	YES
	CVM N16C457	GCA_005018835_1	1841651	94	125471	SRR6108486	PRJNA292664	FDA	97439	USA	2016	chicken	C. coli	1119	ST-828 complex	YES	YES
	CVM N16C199	GCA_005018935_1	1695252	21	169531	SRR6108232	PRJNA292664	FDA	97438	USA	2016	chicken	C. coli	899	ST-828 complex	YES	YES
	CVM N16C462	GCA_005018955_1	1751625	66	128949	SRR6108491	PRJNA292664	FDA	97437	USA	2016	chicken	C. coli	1119	ST-828 complex	YES	YES
	CVM N16C081	GCA_005019635_1	1793190	196	20164	SRR6108115	PRJNA292664	FDA	97436	USA	2016	turkey	C. coli	1604	ST-828 complex	YES	YES
	CVM N16C184	GCA_005020515_1	1784407	58	92044	SRR6108217	PRJNA292664	FDA	97435	USA	2016	turkey	C. jejuni	2275	ST-52 complex	YES	NO
	CVM N16C142	GCA_005020675_1	1829489	82	148418	SRR6108175	PRJNA292664	FDA	97434	USA	2016	chicken	C. jejuni	939	ST-353 complex	YES	YES
	CVM N16C152	GCA_005020775_1	1642985	38	102335	SRR6108185	PRJNA292664	FDA	97433	USA	2016	chicken	C. jejuni	48	ST-48 complex	YES	YES
	CVM N16C348	GCA_005020835_1	1735259	28	176794	SRR6108379	PRJNA292664	FDA	97432	USA	2016	chicken	C. coli	1113	ST-828 complex	YES	YES
	CVM N16C164	GCA_005020855_1	1685313	30	118713	SRR6108197	PRJNA292664	FDA	97431	USA	2016	chicken	C. jejuni	48	ST-48 complex	YES	YES
	CVM N16C440	GCA_005020875_1	1729179	32	162764	SRR6108469	PRJNA292664	FDA	97430	USA	2016	chicken	C. coli	3262	ST-828 complex	YES	YES
	CVM N16C270	GCA_005020895_1	1846256	137	64631	SRR6108302	PRJNA292664	FDA	97429	USA	2016	chicken	C. jejuni	939	ST-353 complex	YES	YES
	CVM N16C189	GCA_005021135_1	1723048	40	152619	SRR6108222	PRJNA292664	FDA	97428	USA	2016	chicken	C. jejuni	464	ST-464 complex	YES	YES
	CVM N16C308	GCA_005021315_1	1768610	53	90279	SRR6108339	PRJNA292664	FDA	97427	USA	2016	chicken	C. jejuni	3856	ST-48 complex	YES	YES
	CVM N16C260	GCA_005021355_1	1706463	48	68133	SRR6108292	PRJNA292664	FDA	97426	USA	2016	chicken	C. jejuni	48	ST-48 complex	YES	YES
	CVM N16C239	GCA_005021435_1	1713917	67	70126	SRR6108272	PRJNA292664	FDA	97425	USA	2016	chicken	C. jejuni	222	ST-206 complex	YES	YES
	CVM N16C085	GCA_005021555_1	1761688	50	106711	SRR6108119	PRJNA292664	FDA	97424	USA	2016	chicken	C. jejuni	6752	ST-353 complex	YES	YES
	CVM N16C080	GCA_005021575_1	1685705	36	92302	SRR6108114	PRJNA292664	FDA	97423	USA	2016	chicken	C. jejuni	6647	ST-49 complex	YES	YES
	CVM N16C224	GCA_005021655_1	1737815	65	78763	SRR6108257	PRJNA292664	FDA	97422	USA	2016	chicken	C. jejuni	2132	ST-353 complex	YES	YES
	CVM N16C353	GCA_005021735_1	1715543	51	91564	SRR6108384	PRJNA292664	FDA	97420	USA	2016	chicken	C. jejuni	51	ST-443 complex	YES	YES
	CVM N16C147	GCA_005021775_1	1723006	40	86451	SRR6108180	PRJNA292664	FDA	97421	USA	2016	chicken	C. jejuni	353	ST-353 complex	YES	YES
	CVM N16C400	GCA_005021795_1	1811466	38	165228	SRR6108429	PRJNA292664	FDA	97419	USA	2016	turkey	C. jejuni	460	ST-460 complex	YES	NO
	CVM N16C358	GCA_005021835_1	1811849	65	178584	SRR6108389	PRJNA292664	FDA	97418	USA	2016	chicken	C. coli	1119	ST-828 complex	YES	YES
	CVM N16C333	GCA_005021915_1	1803358	333	10067	SRR6108364	PRJNA292664	FDA	97417	USA	2016	chicken	C. jejuni	1212	ST-607 complex	YES	YES
	CVM N16C129	GCA_005021955_1	1831949	65	130300	SRR6108163	PRJNA292664	FDA	97416	USA	2016	chicken	C. coli	1119	ST-828 complex	YES	YES
	CVM N16C323	GCA_005021995_1	1735737	70	49293	SRR6108354	PRJNA292664	FDA	97415	USA	2016	chicken	C. jejuni	460	ST-460 complex	YES	YES
	CVM N16C311	GCA_005022015_1	1695957	31	176229	SRR6108342	PRJNA292664	FDA	97414	USA	2016	chicken	C. jejuni	929	ST-257 complex	YES	YES
	CVM N16C380	GCA_005022055_1	1724584	38	103476	SRR6108409	PRJNA292664	FDA	97413	USA	2016	chicken	C. jejuni	354	ST-354 complex	YES	YES
	CVM N16C144	GCA_005022095_1	1780561	88	93882	SRR6108177	PRJNA292664	FDA	97412	USA	2016	chicken	C. jejuni	2083	unassigned	YES	YES
	CVM N16C405	GCA_005022135_1	1728467	45	100586	SRR6108434	PRJNA292664	FDA	97411	USA	2016	chicken	C. jejuni	161	ST-52 complex	YES	YES
	CVM N16C343	GCA_005022195_1	1737696	44	94199	SRR6108374	PRJNA292664	FDA	97410	USA	2016	chicken	C. jejuni	50	ST-21 complex	YES	YES
	CVM N16C249	GCA_005022215_1	1768783	91	46390	SRR6108282	PRJNA292664	FDA	97409	USA	2016	chicken	C. coli	1698	ST-828 complex	YES	YES
	CVM N16C095	GCA_005022235_1	1723097	47	76412	SRR6108129	PRJNA292664	FDA	97408	USA	2016	chicken	C. jejuni	354	ST-354 complex	YES	YES
	CVM N16C210	GCA_005022335_1	1631074	36	131904	SRR6108243	PRJNA292664	FDA	97407	USA	2016	chicken	C. coli	829	ST-828 complex	YES	YES
	CVM N16C201	GCA_005022375_1	1719041	21	212018	SRR6108234	PRJNA292664	FDA	97406	USA	2016	chicken	C. coli	899	ST-828 complex	YES	YES
	CVM N16C259	GCA_005022575_1	1814636	107	70574	SRR6108291	PRJNA292664	FDA	97405	USA	2016	chicken	C. coli	1119	ST-828 complex	YES	YES
	CVM N16C245	GCA_005022895_1	1768368	89	52370	SRR6108278	PRJNA292664	FDA	97404	USA	2016	chicken	C. jejuni	11320	unassigned	YES	YES
	CVM N16C264	GCA_005022935_1	1759512	66	80102	SRR6108296	PRJNA292664	FDA	97403	USA	2016	chicken	C. jejuni	6752	ST-353 complex	YES	YES
	CVM N16C204	GCA_005022975_1	1828644	105	78350	SRR6108237	PRJNA292664	FDA	97402	USA	2016	chicken	C. jejuni	939	ST-353 complex	YES	YES
	CVM N16C312	GCA_005022995_1	1648124	33	91147	SRR6108343	PRJNA292664	FDA	97400	USA	2016	chicken	C. jejuni	475	ST-48 complex	YES	YES
	CVM N16C254	GCA_005023015_1	1684244	75	46911	SRR6108286	PRJNA292664	FDA	97401	USA	2016	turkey	C. jejuni	806	ST-21 complex	YES	NO
	CVM N16C261	GCA_005023035_1	1776843	70	77554	SRR6108293	PRJNA292664	FDA	97399	USA	2016	chicken	C. coli	1698	ST-828 complex	YES	YES
	CVM N16C248	GCA_005023055_1	1775185	77	52238	SRR6108281	PRJNA292664	FDA	97398	USA	2016	chicken	C. coli	1698	ST-828 complex	YES	YES
	CVM N16C271	GCA_005023075_1	1711738	47	81920	SRR6108303	PRJNA292664	FDA	97397	USA	2016	chicken	C. jejuni	21	ST-21 complex	YES	YES
	CVM N16C188	GCA_005023095_1	1690754	26	185807	SRR6108221	PRJNA292664	FDA	97396	USA	2016	chicken	C. jejuni	45	ST-45 complex	YES	YES
	CVM N16C276	GCA_005023105_1	1620110	42	103286	SRR6108308	PRJNA292664	FDA	97395	USA	2016	chicken	C. jejuni	21	ST-21 complex	YES	YES
	CVM N16C342	GCA_005023135_1	1792988	50	101223	SRR6108373	PRJNA292664	FDA	97394	USA	2016	chicken	C. jejuni	4370	ST-353 complex	YES	YES
	CVM N16C357	GCA_005023155_1	1779455	81	86725	SRR6108388	PRJNA292664	FDA	97392	USA	2016	chicken	C. jejuni	3510	ST-353 complex	YES	YES
	CVM N16C251	GCA_005023175_1	1734625	50	80240	SRR6108284	PRJNA292664	FDA	97393	USA	2016	chicken	C. jejuni	937	ST-353 complex	YES	YES
	CVM N16C301	GCA_005023215_1	1742694	39	118771	SRR6108333	PRJNA292664	FDA	97391	USA	2016	chicken	C. coli	966	ST-828 complex	YES	YES
	CVM N16C246	GCA_005023235_1	1775449	66	117196	SRR6108279	PRJNA292664	FDA	97390	USA	2016	chicken	C. jejuni	939	ST-353 complex	YES	YES
	CVM N16C262	GCA_005023255_1	1788605	85	91269	SRR6108294	PRJNA292664	FDA	97389	USA	2016	chicken	C. jejuni	6662	ST-354 complex	YES	YES
	CVM N16C337	GCA_005023265_1	1871362	95	67634	SRR6108368	PRJNA292664	FDA	97388	USA	2016	chicken	C. coli	1119	ST-828 complex	YES	YES
	CVM N16C295	GCA_005023295_1	1718907	44	71132	SRR6108327	PRJNA292664	FDA	97387	USA	2016	chicken	C. coli	1585	ST-828 complex	YES	YES
	CVM N16C402	GCA_005023315_1	1795932	47	85050	SRR6108431	PRJNA292664	FDA	97386	USA	2016	chicken	C. jejuni	4370	ST-353 complex	YES	YES
	CVM N16C292	GCA_005023355_1	1786125	167	25235	SRR6108324	PRJNA292664	FDA	97385	USA	2016	chicken	C. jejuni	939	ST-353 complex	YES	YES
	CVM N16C282	GCA_005023375_1	1769897	88	68345	SRR6108314	PRJNA292664	FDA	97384	USA	2016	chicken	C. jejuni	353	ST-353 complex	YES	YES
	CVM N16C385	GCA_005023415_1	1726773	26	162407	SRR6108414	PRJNA292664	FDA	97383	USA	2016	chicken	C. coli	3753	ST-828 complex	YES	YES
	CVM N16C414	GCA_005023435_1	1686415	26	375534	SRR6108443	PRJNA292664	FDA	97382	USA	2016	chicken	C. jejuni	508	ST-508 complex	YES	YES
	CVM N16C360	GCA_005023455_1	1758950	113	31131	SRR6108391	PRJNA292664	FDA	97381	USA	2016	chicken	C. jejuni	3515	ST-353 complex	YES	YES
	CVM N16C355	GCA_005023495_1	1829505	50	183758	SRR6108386	PRJNA292664	FDA	97379	USA	2016	chicken	C. jejuni	607	ST-607 complex	YES	YES
	CVM N16C429	GCA_005023515_1	1731761	42	148178	SRR6108458	PRJNA292664	FDA	97380	USA	2016	chicken	C. jejuni	5	ST-353 complex	YES	YES
	CVM N16C412	GCA_005023595_1	1737315	70	69830	SRR6108441	PRJNA292664	FDA	97378	USA	2016	chicken	C. jejuni	10938	unassigned	YES	YES
	CVM N16C425	GCA_005023875_1	1734309	78	48680	SRR6108454	PRJNA292664	FDA	97377	USA	2016	chicken	C. jejuni	6676	ST-460 complex	YES	YES
	CVM N16C384	GCA_005024315_1	1716137	110	35037	SRR6108413	PRJNA292664	FDA	97376	USA	2016	chicken	C. jejuni	6645	ST-49 complex	YES	YES
	CVM N16C381	GCA_005024375_1	1641150	36	93334	SRR6108410	PRJNA292664	FDA	97375	USA	2016	chicken	C. jejuni	12475	ST-354 complex	YES	YES
	CVM N16C391	GCA_005024395_1	1739663	50	103555	SRR6108420	PRJNA292664	FDA	97374	USA	2016	chicken	C. jejuni	353	ST-353 complex	YES	YES
	CVM N16C396	GCA_005024415_1	1806502	60	107420	SRR6108425	PRJNA292664	FDA	97373	USA	2016	chicken	C. jejuni	460	ST-460 complex	YES	YES
	CVM N16C441	GCA_005024475_1	1728676	38	98682	SRR6108470	PRJNA292664	FDA	97372	USA	2016	chicken	C. jejuni	2132	ST-353 complex	YES	YES
	CVM N16C241	GCA_005025065_1	1646959	81	39856	SRR6108274	PRJNA292664	FDA	97370	USA	2016	chicken	C. coli	829	ST-828 complex	YES	YES
	CVM N16C350	GCA_005025085_1	1752972	29	137360	SRR6108381	PRJNA292664	FDA	97371	USA	2016	chicken	C. coli	1068	ST-828 complex	YES	YES
	CVM N16C382	GCA_005025105_1	1878231	77	81906	SRR6108411	PRJNA292664	FDA	97369	USA	2016	chicken	C. coli	1645	ST-828 complex	YES	YES
	CVM N16C417	GCA_005025125_1	1693492	259	12717	SRR6108446	PRJNA292664	FDA	97368	USA	2016	chicken	C. coli	1487	ST-1150 complex	YES	YES
	CVM N16C258	GCA_005025725_1	1788666	46	137390	SRR6108290	PRJNA292664	FDA	97367	USA	2016	chicken	C. jejuni	10351	unassigned	YES	YES
	CVM N16C273	GCA_005025745_1	1803666	85	80489	SRR6108305	PRJNA292664	FDA	97366	USA	2016	chicken	C. jejuni	6662	ST-354 complex	YES	YES
	CVM N16C324	GCA_005025805_1	1664480	62	58062	SRR6108355	PRJNA292664	FDA	97365	USA	2016	chicken	C. jejuni	51	ST-443 complex	YES	YES
	CVM N16C401	GCA_005025865_1	1731757	29	174571	SRR6108430	PRJNA292664	FDA	97364	USA	2016	chicken	C. coli	966	ST-828 complex	YES	YES
	CVM N16C172	GCA_005026045_1	1785482	46	214717	SRR6108205	PRJNA292664	FDA	97363	USA	2016	chicken	C. jejuni	939	ST-353 complex	YES	YES
	CVM N16C263	GCA_005026075_1	1774467	79	62790	SRR6108295	PRJNA292664	FDA	97362	USA	2016	chicken	C. coli	1698	ST-828 complex	YES	YES
	CVM N16C187	GCA_005026135_1	1640299	25	162254	SRR6108220	PRJNA292664	FDA	97361	USA	2016	chicken	C. jejuni	45	ST-45 complex	YES	YES
	CVM N16C212	GCA_005026175_1	1715676	50	58258	SRR6108245	PRJNA292664	FDA	97360	USA	2016	chicken	C. coli	899	ST-828 complex	YES	YES
	CVM N16C203	GCA_005026295_1	1721170	74	40741	SRR6108236	PRJNA292664	FDA	97359	USA	2016	chicken	C. coli	829	ST-828 complex	YES	YES
	CVM N16C362	GCA_005026395_1	1709216	47	64549	SRR6108393	PRJNA292664	FDA	97358	USA	2016	chicken	C. coli	10458	ST-828 complex	YES	YES
	CVM N16C359	GCA_005026635_1	1636439	36	92531	SRR6108390	PRJNA292664	FDA	97357	USA	2016	chicken	C. jejuni	7634	unassigned	YES	YES
	CVM N16C413	GCA_005026895_1	1655333	244	13031	SRR6108442	PRJNA292664	FDA	97356	USA	2016	chicken	C. jejuni	324	ST-354 complex	YES	YES
	CVM N16C361	GCA_005027675_1	1845333	141	39886	SRR6108392	PRJNA292664	FDA	97355	USA	2016	chicken	C. coli	829	ST-828 complex	YES	YES
	CVM N16C351	GCA_005027895_1	1773876	25	168353	SRR6108382	PRJNA292664	FDA	97354	USA	2016	chicken	C. coli	1068	ST-828 complex	YES	YES
	CVM N16C283	GCA_005028275_1	1827922	81	130077	SRR6108315	PRJNA292664	FDA	97353	USA	2016	chicken	C. coli	8176	ST-828 complex	YES	YES
	CVM N16C371	GCA_005028475_1	1859363	92	93884	SRR6108402	PRJNA292664	FDA	97352	USA	2016	chicken	C. coli	829	ST-828 complex	YES	YES
	CVM N16C108	GCA_005036495_1	1718451	51	153281	SRR6108142	PRJNA292664	FDA	97351	USA	2016	chicken	C. jejuni	2829	ST-353 complex	YES	YES
	CVM N17C389	GCA_005091005_1	1752488	178	30511	SRR8877767	PRJNA292664	FDA	97349	USA	2017	chicken	C. coli	1119	ST-828 complex	YES	YES
	CVM N18C247	GCA_005118095_1	1702003	59	112757	SRR8662911	PRJNA292664	FDA	97348	USA	2018	chicken	C. jejuni	353	ST-353 complex	YES	YES
	CVM N18C246	GCA_005118125_1	1629416	33	159726	SRR8662912	PRJNA292664	FDA	97347	USA	2018	chicken	C. jejuni	45	ST-45 complex	YES	YES
	CVM N18C238	GCA_005118285_1	1719806	73	61828	SRR8662918	PRJNA292664	FDA	97346	USA	2018	chicken	C. jejuni	incomplete	NA	YES	YES
	CVM N18C244	GCA_005118305_1	1625950	67	42414	SRR8662914	PRJNA292664	FDA	97343	USA	2018	chicken	C. coli	829	ST-828 complex	YES	YES
	CVM N18C229	GCA_005118325_1	1646334	30	151157	SRR8662925	PRJNA292664	FDA	97344	USA	2018	chicken	C. jejuni	22	ST-22 complex	YES	YES
	CVM N18C232	GCA_005118365_1	1723485	108	28053	SRR8662926	PRJNA292664	FDA	97345	USA	2018	chicken	C. coli	1181	ST-828 complex	YES	YES
	CVM N18C239	GCA_005118765_1	1726566	66	65398	SRR8662943	PRJNA292664	FDA	97342	USA	2018	chicken	C. jejuni	12693	ST-353 complex	YES	YES
	CVM N58105	GCA_005119005_1	1614973	102	37075	SRR5414546	PRJNA292664	FDA	97341	USA	2015	chicken	C. jejuni	45	ST-45 complex	YES	YES
	CVM N58055	GCA_005119045_1	1787167	131	29334	SRR5414496	PRJNA292664	FDA	97340	USA	2015	chicken	C. jejuni	937	ST-353 complex	YES	YES
	CVM N18C173	GCA_005119085_1	1838880	167	36394	SRR8662798	PRJNA292664	FDA	97339	USA	2018	chicken	C. jejuni	939	ST-353 complex	YES	YES
	CVM N58102	GCA_005119105_1	1680133	59	53740	SRR5414543	PRJNA292664	FDA	97338	USA	2015	chicken	C. jejuni	50	ST-21 complex	YES	YES
	CVM N18C197	GCA_005119145_1	1645113	67	52135	SRR8662782	PRJNA292664	FDA	97337	USA	2018	chicken	C. jejuni	5794	ST-443 complex	YES	YES
	CVM N18C254	GCA_005119165_1	1815645	134	30299	SRR8662848	PRJNA292664	FDA	97336	USA	2018	chicken	C. coli	10857	ST-828 complex	YES	YES
	CVM N18C164	GCA_005119185_1	1812629	115	37339	SRR8662783	PRJNA292664	FDA	97335	USA	2018	chicken	C. jejuni	6175	ST-21 complex	YES	YES
	CVM N18C213	GCA_005119205_1	1901703	148	45445	SRR8662738	PRJNA292664	FDA	97334	USA	2018	chicken	C. coli	1017	ST-828 complex	YES	YES
	CVM N18C252	GCA_005119225_1	1688723	121	30297	SRR8662851	PRJNA292664	FDA	97333	USA	2018	chicken	C. jejuni	464	ST-464 complex	YES	YES
	CVM N18C166	GCA_005119245_1	1868059	128	49017	SRR8662786	PRJNA292664	FDA	97332	USA	2018	chicken	C. coli	1119	ST-828 complex	YES	YES
	CVM N18C205	GCA_005119265_1	1676606	73	59151	SRR8662827	PRJNA292664	FDA	97331	USA	2018	chicken	C. jejuni	353	ST-353 complex	YES	YES
[truncated: 15,679 more rows]

## Sheet: TableS3
Table S3: Summary of host segregating markers used in attribution models.
[truncated: 61 more rows]

[truncated: 7 more sheets: TableS4, TableS5, TableS6, TableS7, TableS8, TableS9, TableS10]
